# Supplementary material for: Phosphazene-catalyzed desymmetrization of cyclohexadienones by dithiane addition
Source: Beilstein J Org Chem. 2017 Apr 24;13:762–7. doi: 10.3762/bjoc.13.75 (PMC5433211; doi:10.3762/bjoc.13.75)
Supplement: File 2 — Crystallographic data. [file Beilstein_J_Org_Chem-13-762-s002.cif]

data_x1609001
_audit_creation_date              2016-09-07
_audit_creation_method
;
Olex2 1.2
(compiled 2016.08.25 svn.r3337 for OlexSys, GUI svn.r5221)
;
_publ_contact_author_address      ?
_publ_contact_author_email        ?
_publ_contact_author_name         ''
_publ_contact_author_phone        ?
_publ_section_references
;
Bourhis, L.J., Dolomanov, O.V., Gildea, R.J., Howard, J.A.K., Puschmann, H.
 (2015). Acta Cryst. A71, 59-75.

Dolomanov, O.V., Bourhis, L.J., Gildea, R.J, Howard, J.A.K. & Puschmann, H.
 (2009), J. Appl. Cryst. 42, 339-341.

Sheldrick, G.M. (2008). Acta Cryst. A64, 112-122.
;
_chemical_name_common             ?
_chemical_name_systematic         ?
_chemical_formula_moiety          '2(C12 H16 O3 S2), C4 H8 O2'
_chemical_formula_sum             'C28 H40 O8 S4'
_chemical_formula_weight          632.84
_chemical_melting_point           ?
loop_
  _atom_type_symbol
  _atom_type_description
  _atom_type_scat_dispersion_real
  _atom_type_scat_dispersion_imag
  _atom_type_scat_source
 'C' 'C' 0.0181 0.0091 'International Tables Vol C Tables 4.2.6.8 and 6.1.1.4'
 'H' 'H' 0.0000 0.0000 'International Tables Vol C Tables 4.2.6.8 and 6.1.1.4'
 'O' 'O' 0.0492 0.0322 'International Tables Vol C Tables 4.2.6.8 and 6.1.1.4'
 'S' 'S' 0.3331 0.5567 'International Tables Vol C Tables 4.2.6.8 and 6.1.1.4'

_shelx_space_group_comment
;
The symmetry employed for this shelxl refinement is uniquely defined
by the following loop, which should always be used as a source of
symmetry information in preference to the above space-group names.
They are only intended as comments.
;
_space_group_crystal_system       'monoclinic'
_space_group_IT_number            14
_space_group_name_H-M_alt         'P 1 21/c 1'
_space_group_name_Hall            '-P 2ybc'
loop_
  _space_group_symop_operation_xyz
 'x, y, z'
 '-x, y+1/2, -z+1/2'
 '-x, -y, -z'
 'x, -y-1/2, z-1/2'

_cell_length_a                    30.894(4)
_cell_length_b                    9.6330(11)
_cell_length_c                    10.3710(12)
_cell_angle_alpha                 90
_cell_angle_beta                  99.080(5)
_cell_angle_gamma                 90
_cell_volume                      3047.8(6)
_cell_formula_units_Z             4
_cell_measurement_reflns_used     9939
_cell_measurement_temperature     100
_cell_measurement_theta_max       70.13
_cell_measurement_theta_min       2.90
_shelx_estimated_absorpt_T_max    0.783
_shelx_estimated_absorpt_T_min    0.480
_exptl_absorpt_coefficient_mu     3.262
_exptl_absorpt_correction_T_max   0.8223
_exptl_absorpt_correction_T_min   0.5925
_exptl_absorpt_correction_type    numerical
_exptl_absorpt_process_details
;
SADABS-2014/5 (Bruker,2014/5) was used for absorption correction.
wR2(int) was 0.0863 before and 0.0632 after correction.
The Ratio of minimum to maximum transmission is 0.7205.
The \l/2 correction factor is 0.00150.
;
_exptl_absorpt_special_details    ?
_exptl_crystal_colour             'clear colourless'
_exptl_crystal_colour_lustre      clear
_exptl_crystal_colour_primary     colourless
_exptl_crystal_density_diffrn     1.379
_exptl_crystal_density_meas       ?
_exptl_crystal_density_method     ?
_exptl_crystal_description        block
_exptl_crystal_F_000              1344
_exptl_crystal_size_max           0.264
_exptl_crystal_size_mid           0.096
_exptl_crystal_size_min           0.079
_exptl_transmission_factor_max    ?
_exptl_transmission_factor_min    ?
_diffrn_reflns_av_R_equivalents   0.0485
_diffrn_reflns_av_unetI/netI      0.0419
_diffrn_reflns_Laue_measured_fraction_full 0.990
_diffrn_reflns_Laue_measured_fraction_max 0.985
_diffrn_reflns_limit_h_max        37
_diffrn_reflns_limit_h_min        -37
_diffrn_reflns_limit_k_max        11
_diffrn_reflns_limit_k_min        -11
_diffrn_reflns_limit_l_max        12
_diffrn_reflns_limit_l_min        -11
_diffrn_reflns_number             23462
_diffrn_reflns_point_group_measured_fraction_full 0.990
_diffrn_reflns_point_group_measured_fraction_max 0.985
_diffrn_reflns_theta_full         67.679
_diffrn_reflns_theta_max          70.282
_diffrn_reflns_theta_min          1.448
_diffrn_ambient_temperature       100
_diffrn_detector_area_resol_mean  ?
_diffrn_measured_fraction_theta_full 0.990
_diffrn_measured_fraction_theta_max 0.985
_diffrn_measurement_device_type   'Bruker APEX-II CCD'
_diffrn_measurement_method        '\f and \w scans'
_diffrn_radiation_type            CuK\a
_diffrn_radiation_wavelength      1.54178
_diffrn_source                    ?
_diffrn_standards_number          0
_reflns_Friedel_coverage          0.000
_reflns_Friedel_fraction_full     .
_reflns_Friedel_fraction_max      .
_reflns_number_gt                 5129
_reflns_number_total              5743
_reflns_special_details
;
 Reflections were merged by SHELXL according to the crystal
 class for the calculation of statistics and refinement.
 
 _reflns_Friedel_fraction is defined as the number of unique
 Friedel pairs measured divided by the number that would be
 possible theoretically, ignoring centric projections and
 systematic absences.
;
_reflns_threshold_expression      'I > 2\s(I)'
_computing_cell_refinement        'SAINT v8.37A (Bruker, 2015)'
_computing_data_collection        ?
_computing_data_reduction         'SAINT v8.37A (Bruker, 2015)'
_computing_molecular_graphics     'Olex2 (Dolomanov et al., 2009)'
_computing_publication_material   'Olex2 (Dolomanov et al., 2009)'
_computing_structure_refinement   'XL (Sheldrick, 2008)'
_computing_structure_solution     'olex2.solve (Bourhis et al., 2015)'
_refine_diff_density_max          0.691
_refine_diff_density_min          -1.045
_refine_diff_density_rms          0.089
_refine_ls_extinction_coef        .
_refine_ls_extinction_method      none
_refine_ls_goodness_of_fit_ref    1.055
_refine_ls_hydrogen_treatment     mixed
_refine_ls_matrix_type            full
_refine_ls_number_parameters      365
_refine_ls_number_reflns          5743
_refine_ls_number_restraints      0
_refine_ls_R_factor_all           0.0593
_refine_ls_R_factor_gt            0.0543
_refine_ls_restrained_S_all       1.055
_refine_ls_shift/su_max           0.001
_refine_ls_shift/su_mean          0.000
_refine_ls_structure_factor_coef  Fsqd
_refine_ls_weighting_details
'w=1/[\s^2^(Fo^2^)+(0.0787P)^2^+4.2967P] where P=(Fo^2^+2Fc^2^)/3'
_refine_ls_weighting_scheme       calc
_refine_ls_wR_factor_gt           0.1444
_refine_ls_wR_factor_ref          0.1487
_refine_special_details           ?
_olex2_refinement_description
;
1. Fixed Uiso
 At 1.2 times of:
  All C(H) groups, All C(H,H) groups
 At 1.5 times of:
  All C(H,H,H) groups, All C(H,H,H,H,H,H) groups
2. Shared sites
{C42, C42A}
{O43, O43A}
{C44, C44A}
3. Uiso/Uaniso restraints and constraints
Uiso(C42) = Uiso(C42A)
Uiso(O43) = Uiso(O43A)
Uiso(C44) = Uiso(C44A)
4. Others
 Fixed Sof: O43(0.5) O43A(0.5) O46(0.5) O47(0.5) H41A(0.5) H41B(0.5) H41C(0.5)
 H41D(0.5) H41E(0.5) H41F(0.5) C42A(0.5) H42A(0.5) H42B(0.5) C42(0.5) C44(0.5)
 H44A(0.5) H44B(0.5) C44A(0.5) H45A(0.5) H45B(0.5) H45C(0.5) H45D(0.5)
 H45E(0.5) H45F(0.5)
5.a Ternary CH refined with riding coordinates:
 C12(H12), C15(H15), C32(H32), C35(H35)
5.b Secondary CH2 refined with riding coordinates:
 C1(H1A,H1B), C2(H2A,H2B), C3(H3A,H3B), C14(H14A,H14B), C21(H21A,H21B),
 C22(H22A,H22B), C23(H23A,H23B), C34(H34A,H34B), C42A(H42A,H42B), C44(H44A,H44B)
5.c Me refined with riding coordinates:
 C41(H41A,H41B,H41C), C41(H41D,H41E,H41F), C45(H45A,H45B,H45C), C45(H45D,H45E,
 H45F)
5.d Aromatic/amide H refined with riding coordinates:
 C10(H10), C11(H11), C30(H30), C31(H31)
5.e Idealised Me refined as rotating group:
 C9(H9A,H9B,H9C), C29(H29A,H29B,H29C)
;
_atom_sites_solution_hydrogens    mixed
_atom_sites_solution_primary      iterative
_atom_sites_solution_secondary    ?
loop_
  _atom_site_label
  _atom_site_type_symbol
  _atom_site_fract_x
  _atom_site_fract_y
  _atom_site_fract_z
  _atom_site_U_iso_or_equiv
  _atom_site_adp_type
  _atom_site_occupancy
  _atom_site_site_symmetry_order
  _atom_site_calc_flag
  _atom_site_refinement_flags_posn
  _atom_site_refinement_flags_adp
  _atom_site_refinement_flags_occupancy
  _atom_site_disorder_assembly
  _atom_site_disorder_group
 S1 S 0.62757(2) -0.11681(7) 0.72735(7) 0.02409(17) Uani 1 1 d . . . . .
 S2 S 0.54091(2) 0.03104(7) 0.70733(6) 0.01996(17) Uani 1 1 d . . . . .
 O6 O 0.58419(7) -0.03853(19) 0.43306(18) 0.0243(4) Uani 1 1 d . . . . .
 O7 O 0.59469(6) 0.18491(19) 0.48319(17) 0.0218(4) Uani 1 1 d . . . . .
 O13 O 0.73688(8) 0.2876(3) 0.7849(3) 0.0437(6) Uani 1 1 d . . . . .
 C1 C 0.59283(9) -0.2602(3) 0.6604(3) 0.0271(6) Uani 1 1 d . . . . .
 H1A H 0.5908 -0.2594 0.5642 0.032 Uiso 1 1 calc R . . . .
 H1B H 0.6071 -0.3483 0.6927 0.032 Uiso 1 1 calc R . . . .
 C2 C 0.54673(10) -0.2579(3) 0.6938(3) 0.0289(6) Uani 1 1 d . . . . .
 H2A H 0.5485 -0.2572 0.7899 0.035 Uiso 1 1 calc R . . . .
 H2B H 0.5313 -0.3439 0.6605 0.035 Uiso 1 1 calc R . . . .
 C3 C 0.52015(9) -0.1334(3) 0.6371(3) 0.0231(5) Uani 1 1 d . . . . .
 H3A H 0.4895 -0.1450 0.6517 0.028 Uiso 1 1 calc R . . . .
 H3B H 0.5201 -0.1307 0.5416 0.028 Uiso 1 1 calc R . . . .
 C4 C 0.59614(8) 0.0345(3) 0.6639(2) 0.0179(5) Uani 1 1 d . . . . .
 C5 C 0.59111(8) 0.0502(3) 0.5154(2) 0.0184(5) Uani 1 1 d . . . . .
 C8 C 0.60372(9) 0.2749(3) 0.6001(2) 0.0211(5) Uani 1 1 d . . . . .
 C9 C 0.56185(9) 0.3550(3) 0.6107(3) 0.0242(6) Uani 1 1 d . . . . .
 H9A H 0.5544 0.4151 0.5343 0.036 Uiso 1 1 calc GR . . . .
 H9B H 0.5664 0.4118 0.6901 0.036 Uiso 1 1 calc GR . . . .
 H9C H 0.5378 0.2894 0.6147 0.036 Uiso 1 1 calc GR . . . .
 C10 C 0.63835(10) 0.3780(3) 0.5755(3) 0.0276(6) Uani 1 1 d . . . . .
 H10 H 0.6328 0.4341 0.4994 0.033 Uiso 1 1 calc R . . . .
 C11 C 0.67596(11) 0.3938(3) 0.6546(3) 0.0317(7) Uani 1 1 d . . . . .
 H11 H 0.6947 0.4679 0.6386 0.038 Uiso 1 1 calc R . . . .
 C12 C 0.69019(10) 0.2999(4) 0.7684(3) 0.0319(7) Uani 1 1 d . . . . .
 H12 H 0.6814 0.3409 0.8489 0.038 Uiso 1 1 calc R . . . .
 C14 C 0.66895(9) 0.1583(3) 0.7422(3) 0.0243(6) Uani 1 1 d . . . . .
 H14A H 0.6772 0.0978 0.8194 0.029 Uiso 1 1 calc R . . . .
 H14B H 0.6797 0.1144 0.6669 0.029 Uiso 1 1 calc R . . . .
 C15 C 0.61880(8) 0.1720(3) 0.7130(2) 0.0194(5) Uani 1 1 d . . . . .
 H15 H 0.6075 0.2033 0.7935 0.023 Uiso 1 1 calc R . . . .
 S3 S 0.12878(2) 0.39494(7) 0.40195(7) 0.02519(18) Uani 1 1 d . . . . .
 S4 S 0.04112(2) 0.53694(7) 0.33219(6) 0.02149(17) Uani 1 1 d . . . . .
 O26 O 0.08276(7) 0.4695(2) 0.64949(19) 0.0266(4) Uani 1 1 d . . . . .
 O27 O 0.09243(6) 0.69338(19) 0.60978(17) 0.0225(4) Uani 1 1 d . . . . .
 O33 O 0.23459(7) 0.8106(3) 0.4418(2) 0.0345(5) Uani 1 1 d . . . . .
 C21 C 0.09432(10) 0.2484(3) 0.4307(3) 0.0294(6) Uani 1 1 d . . . . .
 H21A H 0.1094 0.1616 0.4122 0.035 Uiso 1 1 calc R . . . .
 H21B H 0.0912 0.2472 0.5242 0.035 Uiso 1 1 calc R . . . .
 C22 C 0.04884(10) 0.2490(3) 0.3496(3) 0.0285(6) Uani 1 1 d . . . . .
 H22A H 0.0517 0.2519 0.2559 0.034 Uiso 1 1 calc R . . . .
 H22B H 0.0337 0.1616 0.3654 0.034 Uiso 1 1 calc R . . . .
 C23 C 0.02100(9) 0.3710(3) 0.3802(3) 0.0251(6) Uani 1 1 d . . . . .
 H23A H 0.0202 0.3725 0.4753 0.030 Uiso 1 1 calc R . . . .
 H23B H -0.0094 0.3576 0.3347 0.030 Uiso 1 1 calc R . . . .
 C24 C 0.09565(8) 0.5436(3) 0.4319(2) 0.0192(5) Uani 1 1 d . . . . .
 C25 C 0.08965(9) 0.5582(3) 0.5743(2) 0.0203(5) Uani 1 1 d . . . . .
 C28 C 0.10159(9) 0.7844(3) 0.5027(2) 0.0209(5) Uani 1 1 d . . . . .
 C29 C 0.05959(9) 0.8621(3) 0.4501(3) 0.0243(6) Uani 1 1 d . . . . .
 H29A H 0.0362 0.7952 0.4202 0.036 Uiso 1 1 calc GR . . . .
 H29B H 0.0646 0.9210 0.3768 0.036 Uiso 1 1 calc GR . . . .
 H29C H 0.0509 0.9200 0.5194 0.036 Uiso 1 1 calc GR . . . .
 C30 C 0.13577(10) 0.8883(3) 0.5610(3) 0.0243(6) Uani 1 1 d . . . . .
 H30 H 0.1299 0.9424 0.6329 0.029 Uiso 1 1 calc R . . . .
 C31 C 0.17320(10) 0.9083(3) 0.5181(3) 0.0266(6) Uani 1 1 d . . . . .
 H31 H 0.1915 0.9830 0.5528 0.032 Uiso 1 1 calc R . . . .
 C32 C 0.18786(9) 0.8168(3) 0.4163(3) 0.0261(6) Uani 1 1 d . . . . .
 H32 H 0.1781 0.8576 0.3278 0.031 Uiso 1 1 calc R . . . .
 C34 C 0.16779(9) 0.6736(3) 0.4233(3) 0.0232(5) Uani 1 1 d . . . . .
 H34A H 0.1787 0.6312 0.5092 0.028 Uiso 1 1 calc R . . . .
 H34B H 0.1768 0.6135 0.3548 0.028 Uiso 1 1 calc R . . . .
 C35 C 0.11760(9) 0.6823(3) 0.4042(2) 0.0199(5) Uani 1 1 d . . . . .
 H35 H 0.1063 0.7131 0.3130 0.024 Uiso 1 1 calc R . . . .
 O43 O 0.24647(12) 0.2529(4) 0.6363(4) 0.0712(9) Uiso 0.5 1 d . . P A 1
 O43A O 0.24647(12) 0.2529(4) 0.6363(4) 0.0712(9) Uiso 0.5 1 d . . P B 2
 O46 O 0.2357(3) 0.4852(7) 0.6536(9) 0.083(2) Uani 0.5 1 d . . P A 1
 O47 O 0.2823(2) 0.3779(7) 0.5136(6) 0.0628(17) Uani 0.5 1 d . . P B 2
 C41 C 0.19150(19) 0.3258(6) 0.7491(5) 0.0716(13) Uani 1 1 d . . . . .
 H41A H 0.1905 0.2241 0.7502 0.107 Uiso 0.5 1 calc R . P C 1
 H41B H 0.1983 0.3605 0.8389 0.107 Uiso 0.5 1 calc R . P C 1
 H41C H 0.1630 0.3621 0.7081 0.107 Uiso 0.5 1 calc R . P C 1
 H41D H 0.1763 0.4070 0.7772 0.107 Uiso 0.5 1 calc R . P D 2
 H41E H 0.1704 0.2665 0.6939 0.107 Uiso 0.5 1 calc R . P D 2
 H41F H 0.2051 0.2733 0.8259 0.107 Uiso 0.5 1 calc R . P D 2
 C42A C 0.22495(16) 0.3708(5) 0.6760(5) 0.0590(11) Uiso 0.5 1 d . . P B 2
 H42A H 0.2115 0.4246 0.5985 0.071 Uiso 0.5 1 calc R . P B 2
 H42B H 0.2463 0.4313 0.7309 0.071 Uiso 0.5 1 calc R . P B 2
 C42 C 0.22495(16) 0.3708(5) 0.6760(5) 0.0590(11) Uiso 0.5 1 d . . P A 1
 C44 C 0.27642(16) 0.2743(5) 0.5551(5) 0.0608(11) Uiso 0.5 1 d . . P A 1
 H44A H 0.2974 0.3473 0.5915 0.073 Uiso 0.5 1 calc R . P A 1
 H44B H 0.2614 0.3058 0.4686 0.073 Uiso 0.5 1 calc R . P A 1
 C44A C 0.27642(16) 0.2743(5) 0.5551(5) 0.0608(11) Uiso 0.5 1 d . . P B 2
 C45 C 0.29999(17) 0.1445(6) 0.5408(6) 0.0727(14) Uani 1 1 d . . . . .
 H45A H 0.3216 0.1595 0.4824 0.109 Uiso 0.5 1 calc R . P A 1
 H45B H 0.3150 0.1142 0.6265 0.109 Uiso 0.5 1 calc R . P A 1
 H45C H 0.2791 0.0728 0.5039 0.109 Uiso 0.5 1 calc R . P A 1
 H45D H 0.2876 0.0701 0.5881 0.109 Uiso 0.5 1 calc R . P A 2
 H45E H 0.2971 0.1200 0.4481 0.109 Uiso 0.5 1 calc R . P A 2
 H45F H 0.3311 0.1565 0.5765 0.109 Uiso 0.5 1 calc R . P A 2
 H33 H 0.2446(14) 0.780(5) 0.376(4) 0.043(11) Uiso 1 1 d . . . . .
 H13 H 0.7451(17) 0.268(6) 0.847(5) 0.061(18) Uiso 1 1 d . . . . .

loop_
  _atom_site_aniso_label
  _atom_site_aniso_U_11
  _atom_site_aniso_U_22
  _atom_site_aniso_U_33
  _atom_site_aniso_U_23
  _atom_site_aniso_U_13
  _atom_site_aniso_U_12
 S1 0.0193(3) 0.0226(3) 0.0289(4) 0.0030(2) -0.0011(2) 0.0034(2)
 S2 0.0181(3) 0.0230(3) 0.0196(3) 0.0030(2) 0.0056(2) 0.0014(2)
 O6 0.0317(10) 0.0219(10) 0.0196(9) -0.0043(7) 0.0047(7) -0.0032(8)
 O7 0.0333(10) 0.0176(9) 0.0152(9) -0.0018(7) 0.0059(7) -0.0039(7)
 O13 0.0224(12) 0.0618(18) 0.0458(16) -0.0129(13) 0.0024(10) -0.0141(11)
 C1 0.0253(14) 0.0176(13) 0.0372(16) 0.0046(11) 0.0018(11) 0.0012(10)
 C2 0.0266(14) 0.0234(14) 0.0366(16) 0.0095(11) 0.0041(11) -0.0029(11)
 C3 0.0189(12) 0.0249(14) 0.0247(13) 0.0053(10) 0.0010(10) -0.0042(10)
 C4 0.0168(12) 0.0195(13) 0.0177(12) 0.0007(9) 0.0039(9) 0.0016(9)
 C5 0.0180(12) 0.0195(12) 0.0182(12) -0.0003(10) 0.0046(9) -0.0017(9)
 C8 0.0286(14) 0.0185(13) 0.0170(12) -0.0043(9) 0.0061(10) -0.0041(10)
 C9 0.0298(14) 0.0176(13) 0.0260(14) -0.0001(10) 0.0066(11) 0.0001(11)
 C10 0.0383(16) 0.0205(14) 0.0275(15) -0.0048(10) 0.0157(12) -0.0073(12)
 C11 0.0339(16) 0.0269(15) 0.0376(17) -0.0103(12) 0.0156(13) -0.0128(12)
 C12 0.0252(14) 0.0394(17) 0.0318(15) -0.0120(13) 0.0068(11) -0.0106(12)
 C14 0.0200(13) 0.0298(15) 0.0228(13) -0.0050(11) 0.0029(10) -0.0029(11)
 C15 0.0211(12) 0.0217(13) 0.0161(12) -0.0037(9) 0.0049(9) -0.0019(10)
 S3 0.0245(3) 0.0199(3) 0.0318(4) -0.0023(2) 0.0062(3) 0.0021(2)
 S4 0.0228(3) 0.0222(3) 0.0187(3) -0.0014(2) 0.0011(2) 0.0008(2)
 O26 0.0365(11) 0.0224(10) 0.0215(10) 0.0045(7) 0.0066(8) -0.0028(8)
 O27 0.0338(10) 0.0183(9) 0.0161(9) 0.0007(7) 0.0064(7) -0.0027(8)
 O33 0.0235(11) 0.0413(13) 0.0393(13) -0.0028(10) 0.0070(9) -0.0068(9)
 C21 0.0308(15) 0.0191(13) 0.0381(16) -0.0014(11) 0.0054(12) 0.0010(11)
 C22 0.0287(15) 0.0222(14) 0.0347(15) -0.0074(11) 0.0054(11) -0.0024(11)
 C23 0.0258(14) 0.0230(14) 0.0261(14) -0.0043(10) 0.0031(10) -0.0040(11)
 C24 0.0208(12) 0.0185(12) 0.0181(12) 0.0001(9) 0.0023(9) 0.0010(10)
 C25 0.0211(12) 0.0208(13) 0.0186(12) 0.0001(10) 0.0019(9) 0.0000(10)
 C28 0.0293(14) 0.0189(13) 0.0152(12) 0.0029(9) 0.0061(10) 0.0004(10)
 C29 0.0278(14) 0.0209(13) 0.0243(13) 0.0004(10) 0.0048(10) 0.0053(11)
 C30 0.0340(15) 0.0181(13) 0.0201(13) 0.0003(9) 0.0019(11) 0.0003(11)
 C31 0.0291(15) 0.0225(14) 0.0265(14) 0.0028(10) -0.0009(11) -0.0028(11)
 C32 0.0240(14) 0.0274(15) 0.0271(14) 0.0031(11) 0.0044(10) -0.0029(11)
 C34 0.0244(14) 0.0240(14) 0.0216(13) 0.0007(10) 0.0051(10) 0.0000(10)
 C35 0.0251(13) 0.0195(13) 0.0153(12) 0.0010(9) 0.0039(9) -0.0002(10)
 O46 0.085(5) 0.043(4) 0.115(6) 0.010(4) -0.005(4) -0.011(3)
 O47 0.073(4) 0.054(4) 0.062(4) 0.026(3) 0.011(3) -0.012(3)
 C41 0.076(3) 0.070(3) 0.072(3) -0.007(2) 0.019(3) 0.006(3)
 C45 0.056(3) 0.069(3) 0.098(4) -0.022(3) 0.031(3) -0.005(2)

_geom_special_details
;
 All esds (except the esd in the dihedral angle between two l.s. planes)
 are estimated using the full covariance matrix.  The cell esds are taken
 into account individually in the estimation of esds in distances, angles
 and torsion angles; correlations between esds in cell parameters are only
 used when they are defined by crystal symmetry.  An approximate (isotropic)
 treatment of cell esds is used for estimating esds involving l.s. planes.
;
loop_
  _geom_bond_atom_site_label_1
  _geom_bond_atom_site_label_2
  _geom_bond_distance
  _geom_bond_site_symmetry_2
  _geom_bond_publ_flag
 S1 C1 1.818(3) . ?
 S1 C4 1.816(3) . ?
 S2 C3 1.817(3) . ?
 S2 C4 1.833(3) . ?
 O6 C5 1.203(3) . ?
 O7 C5 1.349(3) . ?
 O7 C8 1.481(3) . ?
 O13 C12 1.430(4) . ?
 O13 H13 0.68(5) . ?
 C1 H1A 0.9900 . ?
 C1 H1B 0.9900 . ?
 C1 C2 1.518(4) . ?
 C2 H2A 0.9900 . ?
 C2 H2B 0.9900 . ?
 C2 C3 1.519(4) . ?
 C3 H3A 0.9900 . ?
 C3 H3B 0.9900 . ?
 C4 C5 1.531(3) . ?
 C4 C15 1.547(4) . ?
 C8 C9 1.525(4) . ?
 C8 C10 1.510(4) . ?
 C8 C15 1.549(4) . ?
 C9 H9A 0.9800 . ?
 C9 H9B 0.9800 . ?
 C9 H9C 0.9800 . ?
 C10 H10 0.9500 . ?
 C10 C11 1.321(5) . ?
 C11 H11 0.9500 . ?
 C11 C12 1.497(5) . ?
 C12 H12 1.0000 . ?
 C12 C14 1.520(4) . ?
 C14 H14A 0.9900 . ?
 C14 H14B 0.9900 . ?
 C14 C15 1.537(4) . ?
 C15 H15 1.0000 . ?
 S3 C21 1.821(3) . ?
 S3 C24 1.815(3) . ?
 S4 C23 1.813(3) . ?
 S4 C24 1.834(3) . ?
 O26 C25 1.198(3) . ?
 O27 C25 1.352(3) . ?
 O27 C28 1.477(3) . ?
 O33 C32 1.427(4) . ?
 O33 H33 0.84(5) . ?
 C21 H21A 0.9900 . ?
 C21 H21B 0.9900 . ?
 C21 C22 1.519(4) . ?
 C22 H22A 0.9900 . ?
 C22 H22B 0.9900 . ?
 C22 C23 1.519(4) . ?
 C23 H23A 0.9900 . ?
 C23 H23B 0.9900 . ?
 C24 C25 1.523(4) . ?
 C24 C35 1.546(4) . ?
 C28 C29 1.523(4) . ?
 C28 C30 1.510(4) . ?
 C28 C35 1.554(3) . ?
 C29 H29A 0.9800 . ?
 C29 H29B 0.9800 . ?
 C29 H29C 0.9800 . ?
 C30 H30 0.9500 . ?
 C30 C31 1.317(4) . ?
 C31 H31 0.9500 . ?
 C31 C32 1.500(4) . ?
 C32 H32 1.0000 . ?
 C32 C34 1.519(4) . ?
 C34 H34A 0.9900 . ?
 C34 H34B 0.9900 . ?
 C34 C35 1.534(4) . ?
 C35 H35 1.0000 . ?
 O43 C42 1.410(6) . ?
 O43 C44 1.361(6) . ?
 O43A C42A 1.410(6) . ?
 O43A C44A 1.361(6) . ?
 O46 C42 1.185(8) . ?
 O47 C44A 1.113(7) . ?
 C41 H41A 0.9800 . ?
 C41 H41B 0.9800 . ?
 C41 H41C 0.9800 . ?
 C41 H41D 0.9800 . ?
 C41 H41E 0.9800 . ?
 C41 H41F 0.9800 . ?
 C41 C42A 1.442(7) . ?
 C41 C42 1.442(7) . ?
 C42A H42A 0.9900 . ?
 C42A H42B 0.9900 . ?
 C44 H44A 0.9900 . ?
 C44 H44B 0.9900 . ?
 C44 C45 1.467(7) . ?
 C44A C45 1.467(7) . ?
 C45 H45A 0.9800 . ?
 C45 H45B 0.9800 . ?
 C45 H45C 0.9800 . ?
 C45 H45D 0.9800 . ?
 C45 H45E 0.9800 . ?
 C45 H45F 0.9800 . ?

loop_
  _geom_angle_atom_site_label_1
  _geom_angle_atom_site_label_2
  _geom_angle_atom_site_label_3
  _geom_angle
  _geom_angle_site_symmetry_1
  _geom_angle_site_symmetry_3
  _geom_angle_publ_flag
 C4 S1 C1 102.80(13) . . ?
 C3 S2 C4 101.58(12) . . ?
 C5 O7 C8 111.89(19) . . ?
 C12 O13 H13 111(5) . . ?
 S1 C1 H1A 108.6 . . ?
 S1 C1 H1B 108.6 . . ?
 H1A C1 H1B 107.5 . . ?
 C2 C1 S1 114.9(2) . . ?
 C2 C1 H1A 108.6 . . ?
 C2 C1 H1B 108.6 . . ?
 C1 C2 H2A 109.0 . . ?
 C1 C2 H2B 109.0 . . ?
 C1 C2 C3 113.1(2) . . ?
 H2A C2 H2B 107.8 . . ?
 C3 C2 H2A 109.0 . . ?
 C3 C2 H2B 109.0 . . ?
 S2 C3 H3A 108.9 . . ?
 S2 C3 H3B 108.9 . . ?
 C2 C3 S2 113.5(2) . . ?
 C2 C3 H3A 108.9 . . ?
 C2 C3 H3B 108.9 . . ?
 H3A C3 H3B 107.7 . . ?
 S1 C4 S2 111.19(13) . . ?
 C5 C4 S1 114.05(17) . . ?
 C5 C4 S2 107.38(17) . . ?
 C5 C4 C15 102.48(19) . . ?
 C15 C4 S1 112.29(18) . . ?
 C15 C4 S2 108.97(17) . . ?
 O6 C5 O7 121.3(2) . . ?
 O6 C5 C4 128.5(2) . . ?
 O7 C5 C4 110.2(2) . . ?
 O7 C8 C9 107.6(2) . . ?
 O7 C8 C10 107.1(2) . . ?
 O7 C8 C15 103.9(2) . . ?
 C9 C8 C15 115.2(2) . . ?
 C10 C8 C9 108.1(2) . . ?
 C10 C8 C15 114.3(2) . . ?
 C8 C9 H9A 109.5 . . ?
 C8 C9 H9B 109.5 . . ?
 C8 C9 H9C 109.5 . . ?
 H9A C9 H9B 109.5 . . ?
 H9A C9 H9C 109.5 . . ?
 H9B C9 H9C 109.5 . . ?
 C8 C10 H10 118.4 . . ?
 C11 C10 C8 123.2(3) . . ?
 C11 C10 H10 118.4 . . ?
 C10 C11 H11 118.7 . . ?
 C10 C11 C12 122.7(3) . . ?
 C12 C11 H11 118.7 . . ?
 O13 C12 C11 108.1(3) . . ?
 O13 C12 H12 109.6 . . ?
 O13 C12 C14 110.2(3) . . ?
 C11 C12 H12 109.6 . . ?
 C11 C12 C14 109.7(2) . . ?
 C14 C12 H12 109.6 . . ?
 C12 C14 H14A 109.5 . . ?
 C12 C14 H14B 109.5 . . ?
 C12 C14 C15 110.6(2) . . ?
 H14A C14 H14B 108.1 . . ?
 C15 C14 H14A 109.5 . . ?
 C15 C14 H14B 109.5 . . ?
 C4 C15 C8 103.4(2) . . ?
 C4 C15 H15 109.5 . . ?
 C8 C15 H15 109.5 . . ?
 C14 C15 C4 112.4(2) . . ?
 C14 C15 C8 112.2(2) . . ?
 C14 C15 H15 109.5 . . ?
 C24 S3 C21 102.93(13) . . ?
 C23 S4 C24 101.54(13) . . ?
 C25 O27 C28 112.23(19) . . ?
 C32 O33 H33 111(3) . . ?
 S3 C21 H21A 108.6 . . ?
 S3 C21 H21B 108.6 . . ?
 H21A C21 H21B 107.5 . . ?
 C22 C21 S3 114.8(2) . . ?
 C22 C21 H21A 108.6 . . ?
 C22 C21 H21B 108.6 . . ?
 C21 C22 H22A 109.0 . . ?
 C21 C22 H22B 109.0 . . ?
 H22A C22 H22B 107.8 . . ?
 C23 C22 C21 113.1(2) . . ?
 C23 C22 H22A 109.0 . . ?
 C23 C22 H22B 109.0 . . ?
 S4 C23 H23A 108.9 . . ?
 S4 C23 H23B 108.9 . . ?
 C22 C23 S4 113.2(2) . . ?
 C22 C23 H23A 108.9 . . ?
 C22 C23 H23B 108.9 . . ?
 H23A C23 H23B 107.7 . . ?
 S3 C24 S4 111.62(14) . . ?
 C25 C24 S3 113.39(18) . . ?
 C25 C24 S4 107.97(18) . . ?
 C25 C24 C35 103.0(2) . . ?
 C35 C24 S3 111.99(18) . . ?
 C35 C24 S4 108.44(17) . . ?
 O26 C25 O27 121.3(2) . . ?
 O26 C25 C24 128.8(3) . . ?
 O27 C25 C24 109.9(2) . . ?
 O27 C28 C29 107.9(2) . . ?
 O27 C28 C30 107.3(2) . . ?
 O27 C28 C35 103.7(2) . . ?
 C29 C28 C35 114.6(2) . . ?
 C30 C28 C29 108.7(2) . . ?
 C30 C28 C35 114.1(2) . . ?
 C28 C29 H29A 109.5 . . ?
 C28 C29 H29B 109.5 . . ?
 C28 C29 H29C 109.5 . . ?
 H29A C29 H29B 109.5 . . ?
 H29A C29 H29C 109.5 . . ?
 H29B C29 H29C 109.5 . . ?
 C28 C30 H30 118.1 . . ?
 C31 C30 C28 123.9(3) . . ?
 C31 C30 H30 118.1 . . ?
 C30 C31 H31 119.0 . . ?
 C30 C31 C32 122.0(3) . . ?
 C32 C31 H31 119.0 . . ?
 O33 C32 C31 107.6(2) . . ?
 O33 C32 H32 109.6 . . ?
 O33 C32 C34 111.2(2) . . ?
 C31 C32 H32 109.6 . . ?
 C31 C32 C34 109.2(2) . . ?
 C34 C32 H32 109.6 . . ?
 C32 C34 H34A 109.5 . . ?
 C32 C34 H34B 109.5 . . ?
 C32 C34 C35 110.9(2) . . ?
 H34A C34 H34B 108.1 . . ?
 C35 C34 H34A 109.5 . . ?
 C35 C34 H34B 109.5 . . ?
 C24 C35 C28 103.3(2) . . ?
 C24 C35 H35 109.5 . . ?
 C28 C35 H35 109.5 . . ?
 C34 C35 C24 113.1(2) . . ?
 C34 C35 C28 111.7(2) . . ?
 C34 C35 H35 109.5 . . ?
 C44 O43 C42 117.1(4) . . ?
 C44A O43A C42A 117.1(4) . . ?
 H41A C41 H41B 109.5 . . ?
 H41A C41 H41C 109.5 . . ?
 H41B C41 H41C 109.5 . . ?
 H41D C41 H41E 109.5 . . ?
 H41D C41 H41F 109.5 . . ?
 H41E C41 H41F 109.5 . . ?
 C42A C41 H41D 109.5 . . ?
 C42A C41 H41E 109.5 . . ?
 C42A C41 H41F 109.5 . . ?
 C42 C41 H41A 109.5 . . ?
 C42 C41 H41B 109.5 . . ?
 C42 C41 H41C 109.5 . . ?
 O43A C42A C41 108.7(4) . . ?
 O43A C42A H42A 109.9 . . ?
 O43A C42A H42B 109.9 . . ?
 C41 C42A H42A 109.9 . . ?
 C41 C42A H42B 109.9 . . ?
 H42A C42A H42B 108.3 . . ?
 O43 C42 C41 108.7(4) . . ?
 O46 C42 O43 122.1(6) . . ?
 O46 C42 C41 129.1(7) . . ?
 O43 C44 H44A 109.8 . . ?
 O43 C44 H44B 109.8 . . ?
 O43 C44 C45 109.3(4) . . ?
 H44A C44 H44B 108.3 . . ?
 C45 C44 H44A 109.8 . . ?
 C45 C44 H44B 109.8 . . ?
 O43A C44A C45 109.3(4) . . ?
 O47 C44A O43A 122.9(6) . . ?
 O47 C44A C45 127.8(6) . . ?
 C44 C45 H45A 109.5 . . ?
 C44 C45 H45B 109.5 . . ?
 C44 C45 H45C 109.5 . . ?
 C44A C45 H45D 109.5 . . ?
 C44A C45 H45E 109.5 . . ?
 C44A C45 H45F 109.5 . . ?
 H45A C45 H45B 109.5 . . ?
 H45A C45 H45C 109.5 . . ?
 H45B C45 H45C 109.5 . . ?
 H45D C45 H45E 109.5 . . ?
 H45D C45 H45F 109.5 . . ?
 H45E C45 H45F 109.5 . . ?

loop_
  _geom_hbond_atom_site_label_D
  _geom_hbond_atom_site_label_H
  _geom_hbond_atom_site_label_A
  _geom_hbond_distance_DH
  _geom_hbond_distance_HA
  _geom_hbond_distance_DA
  _geom_hbond_angle_DHA
  _geom_hbond_site_symmetry_A
 O33 H33 O13 0.84(5) 1.96(5) 2.803(4) 175(4) 3_666
 O13 H13 O33 0.68(5) 2.22(6) 2.841(4) 153(6) 2_646

loop_
  _geom_torsion_atom_site_label_1
  _geom_torsion_atom_site_label_2
  _geom_torsion_atom_site_label_3
  _geom_torsion_atom_site_label_4
  _geom_torsion
  _geom_torsion_site_symmetry_1
  _geom_torsion_site_symmetry_2
  _geom_torsion_site_symmetry_3
  _geom_torsion_site_symmetry_4
  _geom_torsion_publ_flag
 S1 C1 C2 C3 63.9(3) . . . . ?
 S1 C4 C5 O6 40.8(3) . . . . ?
 S1 C4 C5 O7 -140.48(18) . . . . ?
 S1 C4 C15 C8 150.00(17) . . . . ?
 S1 C4 C15 C14 28.8(3) . . . . ?
 S2 C4 C5 O6 -82.9(3) . . . . ?
 S2 C4 C5 O7 95.9(2) . . . . ?
 S2 C4 C15 C8 -86.4(2) . . . . ?
 S2 C4 C15 C14 152.42(18) . . . . ?
 O7 C8 C10 C11 -124.2(3) . . . . ?
 O7 C8 C15 C4 -26.6(2) . . . . ?
 O7 C8 C15 C14 94.7(2) . . . . ?
 O13 C12 C14 C15 -175.3(2) . . . . ?
 C1 S1 C4 S2 55.40(16) . . . . ?
 C1 S1 C4 C5 -66.2(2) . . . . ?
 C1 S1 C4 C15 177.80(18) . . . . ?
 C1 C2 C3 S2 -66.5(3) . . . . ?
 C3 S2 C4 S1 -57.42(16) . . . . ?
 C3 S2 C4 C5 67.98(19) . . . . ?
 C3 S2 C4 C15 178.28(17) . . . . ?
 C4 S1 C1 C2 -56.4(2) . . . . ?
 C4 S2 C3 C2 60.8(2) . . . . ?
 C5 O7 C8 C9 -106.6(2) . . . . ?
 C5 O7 C8 C10 137.4(2) . . . . ?
 C5 O7 C8 C15 16.1(3) . . . . ?
 C5 C4 C15 C8 27.2(2) . . . . ?
 C5 C4 C15 C14 -94.0(2) . . . . ?
 C8 O7 C5 O6 -179.3(2) . . . . ?
 C8 O7 C5 C4 1.8(3) . . . . ?
 C8 C10 C11 C12 7.3(5) . . . . ?
 C9 C8 C10 C11 120.1(3) . . . . ?
 C9 C8 C15 C4 90.8(2) . . . . ?
 C9 C8 C15 C14 -147.8(2) . . . . ?
 C10 C8 C15 C4 -142.9(2) . . . . ?
 C10 C8 C15 C14 -21.6(3) . . . . ?
 C10 C11 C12 O13 146.7(3) . . . . ?
 C10 C11 C12 C14 26.5(4) . . . . ?
 C11 C12 C14 C15 -56.4(3) . . . . ?
 C12 C14 C15 C4 170.6(2) . . . . ?
 C12 C14 C15 C8 54.6(3) . . . . ?
 C15 C4 C5 O6 162.4(3) . . . . ?
 C15 C4 C5 O7 -18.9(3) . . . . ?
 C15 C8 C10 C11 -9.7(4) . . . . ?
 S3 C21 C22 C23 -64.1(3) . . . . ?
 S3 C24 C25 O26 -41.4(4) . . . . ?
 S3 C24 C25 O27 139.67(19) . . . . ?
 S3 C24 C35 C28 -148.83(18) . . . . ?
 S3 C24 C35 C34 -27.9(3) . . . . ?
 S4 C24 C25 O26 82.8(3) . . . . ?
 S4 C24 C25 O27 -96.1(2) . . . . ?
 S4 C24 C35 C28 87.6(2) . . . . ?
 S4 C24 C35 C34 -151.47(18) . . . . ?
 O27 C28 C30 C31 125.3(3) . . . . ?
 O27 C28 C35 C24 26.0(3) . . . . ?
 O27 C28 C35 C34 -95.9(2) . . . . ?
 O33 C32 C34 C35 176.5(2) . . . . ?
 C21 S3 C24 S4 -54.50(17) . . . . ?
 C21 S3 C24 C25 67.7(2) . . . . ?
 C21 S3 C24 C35 -176.30(18) . . . . ?
 C21 C22 C23 S4 67.3(3) . . . . ?
 C23 S4 C24 S3 57.07(16) . . . . ?
 C23 S4 C24 C25 -68.2(2) . . . . ?
 C23 S4 C24 C35 -179.10(17) . . . . ?
 C24 S3 C21 C22 55.6(2) . . . . ?
 C24 S4 C23 C22 -61.2(2) . . . . ?
 C25 O27 C28 C29 106.2(2) . . . . ?
 C25 O27 C28 C30 -136.9(2) . . . . ?
 C25 O27 C28 C35 -15.8(3) . . . . ?
 C25 C24 C35 C28 -26.7(3) . . . . ?
 C25 C24 C35 C34 94.3(2) . . . . ?
 C28 O27 C25 O26 179.3(2) . . . . ?
 C28 O27 C25 C24 -1.7(3) . . . . ?
 C28 C30 C31 C32 -7.5(4) . . . . ?
 C29 C28 C30 C31 -118.3(3) . . . . ?
 C29 C28 C35 C24 -91.4(3) . . . . ?
 C29 C28 C35 C34 146.7(2) . . . . ?
 C30 C28 C35 C24 142.4(2) . . . . ?
 C30 C28 C35 C34 20.5(3) . . . . ?
 C30 C31 C32 O33 -148.2(3) . . . . ?
 C30 C31 C32 C34 -27.4(4) . . . . ?
 C31 C32 C34 C35 57.8(3) . . . . ?
 C32 C34 C35 C24 -170.9(2) . . . . ?
 C32 C34 C35 C28 -54.8(3) . . . . ?
 C35 C24 C25 O26 -162.6(3) . . . . ?
 C35 C24 C25 O27 18.5(3) . . . . ?
 C35 C28 C30 C31 11.0(4) . . . . ?
 C42A O43A C44A O47 -5.1(8) . . . . ?
 C42A O43A C44A C45 171.4(4) . . . . ?
 C42 O43 C44 C45 171.4(4) . . . . ?
 C44 O43 C42 O46 -8.9(8) . . . . ?
 C44 O43 C42 C41 173.9(4) . . . . ?
 C44A O43A C42A C41 173.9(4) . . . . ?

_shelx_SHELXL_version_number      '2014/7'
loop_
  _refln_index_h
  _refln_index_k
  _refln_index_l
  _refln_F_squared_meas
  _refln_F_squared_sigma
 0 0 5 -0.22 0.33
 0 0 6 18.71 1.59
 0 0 7 -0.13 0.33
 0 0 -8 7.21 0.43
 0 0 8 7.36 1.25
 0 0 -9 -0.05 0.14
 0 0 9 -0.24 0.24
 0 1 0 -0.05 0.12
 0 -1 0 -0.02 0.12
 0 1 1 17.15 0.85
 0 -1 -1 16.96 0.88
 0 -1 -2 8.54 0.58
 0 -1 -2 9.28 0.6
 0 -1 -3 161.4 6.11
 0 -1 -3 157.38 6.12
 0 1 4 66.48 3.49
 0 -1 -4 69 2.86
 0 -1 4 66.57 3.11
 0 -1 -4 62.89 2.81
 0 1 5 229.54 9.67
 0 -1 -5 219.54 8.73
 0 -1 5 228.89 9.18
 0 1 6 0.61 0.57
 0 -1 -6 0.69 0.33
 0 -1 -6 0.66 0.15
 0 -1 6 0.71 0.46
 0 1 7 51.31 3.33
 0 -1 -7 55.67 2.17
 0 -1 7 53.76 3.3
 0 1 8 2.45 0.92
 0 -1 -8 1.74 0.3
 0 1 9 27.02 1.39
 0 1 9 24.76 2.41
 0 -1 -9 25.24 1.23
 0 1 10 18.91 1.11
 0 1 11 31.01 1.32
 0 1 11 31.04 1.51
 0 1 12 0.15 0.11
 0 -2 0 198.03 7.58
 0 2 1 94.13 3.78
 0 2 -1 86.12 3.6
 0 -2 -1 88.23 3.72
 0 2 2 16.76 1
 0 -2 -2 16.41 1.11
 0 -2 -2 15.02 0.73
 0 -2 -2 16.48 1.05
 0 2 3 34.36 2.34
 0 -2 -3 45.69 2.2
 0 -2 -3 42.95 2.09
 0 -2 -3 40.63 1.64
 0 2 4 3.68 0.93
 0 -2 4 2.64 0.57
 0 -2 -4 3.12 0.27
 0 -2 -4 3.39 0.53
 0 2 5 1.48 0.72
 0 -2 -5 1.21 0.43
 0 -2 -5 1.75 0.25
 0 2 6 43.94 3.15
 0 -2 -6 44.61 1.83
 0 -2 -6 42.85 2.48
 0 2 7 6.65 1.22
 0 -2 -7 5.75 0.46
 0 2 8 22.98 2.29
 0 -2 -8 23.19 1.18
 0 2 9 15.07 1.93
 0 2 9 15.31 1
 0 -2 -9 15.11 0.89
 0 2 10 2.7 0.43
 0 2 11 7.97 0.63
 0 2 11 7.13 0.48
 0 2 12 0.32 0.18
 0 2 12 0.42 0.13
 0 3 0 0.02 0.22
 0 -3 0 0.03 0.19
 0 3 -1 6.17 0.66
 0 3 1 6.78 0.74
 0 -3 -1 5.66 0.68
 0 -3 1 4.97 0.76
 0 3 -2 50.29 2.39
 0 3 2 51.99 2.55
 0 -3 -2 47.65 2.02
 0 -3 -2 50.82 2.57
 0 3 3 5.21 0.86
 0 -3 -3 5.76 0.42
 0 -3 -3 5.74 0.73
 0 3 4 115.53 6.01
 0 -3 -4 129.06 4.79
 0 -3 -4 128.05 5.55
 0 3 5 68.8 4.38
 0 -3 -5 83.32 3.15
 0 -3 -5 80.02 3.95
 0 3 6 18.16 2.06
 0 -3 -6 17.7 1.6
 0 -3 -6 19.59 0.92
 0 -3 -6 18.64 1
 0 3 7 5.41 0.36
 0 -3 -7 4.43 0.47
 0 -3 -7 5.03 0.58
 0 3 8 47.38 3.43
 0 3 8 44.66 1.76
 0 3 8 43.42 2.07
 0 -3 -8 41.34 1.99
 0 -3 -8 46.55 1.91
 0 3 9 14.09 1.91
 0 3 9 14.07 0.92
 0 -3 -9 10.62 0.82
 0 -3 -9 13.51 0.77
 0 3 10 8.4 0.7
 0 3 10 8.12 0.56
 0 -3 -10 8.05 0.57
 0 3 11 14.04 0.73
 0 3 11 13.46 0.85
 0 -3 -11 13.13 0.74
 0 3 12 0.46 0.13
 0 3 12 0.52 0.19
 0 4 0 5.48 0.77
 0 -4 0 3.69 0.93
 0 4 1 2.07 0.61
 0 4 -1 1.2 0.42
 0 -4 1 1.41 0.57
 0 -4 -1 1.17 0.41
 0 -4 -1 0.89 0.59
 0 4 2 20.57 1.82
 0 -4 -2 28.77 1.23
 0 -4 -2 23.66 2.42
 0 -4 -2 29 1.88
 0 4 3 -0.02 0.33
 0 -4 -3 0.29 0.17
 0 -4 -3 0.47 0.36
 0 4 4 9.91 1.38
 0 -4 -4 9.13 1.13
 0 -4 -4 8.54 0.6
 0 4 5 24.04 2.35
 0 -4 -5 22.6 1.07
 0 -4 -5 23.9 1.2
 0 -4 -5 22.85 1.92
 0 4 6 73.46 3.08
 0 4 6 59.63 4.48
 0 -4 -6 77.22 2.91
 0 -4 -6 78.53 3.08
 0 4 7 9.68 0.56
 0 4 7 6.32 1.66
 0 -4 -7 10.19 0.63
 0 -4 -7 10.4 0.74
 0 -4 7 8.93 0.75
 0 4 8 24.77 1.08
 0 4 8 23.33 1.34
 0 4 8 24.39 2.48
 0 -4 -8 24.81 1.36
 0 -4 -8 24.82 1.2
 0 4 9 6.85 1.42
 0 4 9 4.76 0.6
 0 4 9 7 0.53
 0 -4 -9 6.8 0.53
 0 4 10 0.11 0.15
 0 4 10 -0.04 0.21
 0 -4 -10 0.05 0.17
 0 4 11 14.52 0.84
 0 4 11 13.75 0.73
 0 5 0 0.02 0.28
 0 -5 0 -0.11 0.32
 0 5 -1 21.5 1.8
 0 -5 -1 24.92 2.44
 0 -5 1 21.72 2.05
 0 5 -2 38.44 2.57
 0 5 2 44.59 2.87
 0 -5 -2 38.32 3.37
 0 5 -3 4.46 0.79
 0 5 3 5.35 1.09
 0 -5 -3 4.82 0.4
 0 5 4 38.13 1.8
 0 -5 -4 40.55 1.84
 0 -5 -4 38.53 1.66
 0 -5 -4 37.38 2.7
 0 5 5 1.55 0.37
 0 5 5 1.89 0.93
 0 -5 -5 1.73 0.28
 0 -5 -5 1.38 0.36
 0 5 6 0.16 0.19
 0 5 6 0.03 0.54
 0 5 6 0.07 0.17
 0 5 6 0.05 0.24
 0 -5 6 0.22 0.25
 0 -5 -6 0.06 0.16
 0 -5 -6 0.32 0.24
 0 5 7 6.86 0.72
 0 5 7 3.81 1.27
 0 5 7 5.68 0.44
 0 5 7 5.12 0.49
 0 5 7 5.4 0.42
 0 -5 7 4.57 0.6
 0 -5 -7 4.99 0.47
 0 -5 7 6.53 0.7
 0 5 8 2.64 0.31
 0 5 8 3.38 0.43
 0 5 8 2.27 1.03
 0 5 8 2.53 0.44
 0 5 8 2.4 0.23
 0 -5 8 2.8 0.49
 0 -5 -8 2.22 0.35
 0 5 9 7.21 0.54
 0 5 9 6.77 0.37
 0 5 9 6 0.63
 0 -5 -9 6.47 0.52
 0 5 10 1.44 0.27
 0 5 10 1.26 0.3
 0 -5 -10 1.28 0.26
 0 5 11 2.65 0.34
 0 5 11 3.86 0.31
 0 6 0 0.01 0.19
 0 -6 0 0.78 0.62
 0 6 1 12.5 1.52
 0 6 -1 12.07 1.53
 0 6 1 15.4 0.91
 0 -6 -1 13.43 1.96
 0 -6 1 16.66 1.87
 0 6 2 2.82 0.44
 0 6 -2 3.27 0.93
 0 6 2 4.71 1.25
 0 -6 -2 3.2 1.36
 0 6 3 13.23 0.89
 0 6 3 16.51 1.96
 0 -6 -3 13.36 0.78
 0 6 4 4.81 1.41
 0 6 4 6.1 0.68
 0 -6 -4 3.98 0.42
 0 6 5 29.07 2.85
 0 6 5 21.77 1.28
 0 6 5 21.84 1.2
 0 6 5 22.59 1.16
 0 -6 5 22.06 1.26
 0 -6 -5 21.84 1.11
 0 6 6 1.29 0.93
 0 6 6 0.84 0.25
 0 6 6 0.5 0.21
 0 6 6 1.58 0.41
 0 6 6 1.22 0.28
 0 6 6 0.53 0.3
 0 -6 6 0.76 0.33
 0 -6 -6 0.88 0.24
 0 6 7 0.01 0.16
 0 6 7 0.01 0.27
 0 6 7 0.07 0.15
 0 6 7 0.17 0.64
 0 6 7 0.27 0.21
 0 6 7 0.04 0.27
 0 -6 -7 -0.04 0.15
 0 -6 7 -0.12 0.24
 0 6 8 0.4 0.27
 0 6 8 0 0.11
 0 6 8 0.02 0.16
 0 6 8 0.54 0.16
 0 -6 -8 0.21 0.17
 0 -6 8 0.16 0.25
 0 -6 -8 0.07 0.25
 0 6 9 1.27 0.26
 0 6 9 1.69 0.19
 0 6 9 1.76 0.35
 0 -6 9 1.6 0.38
 0 -6 -9 2.53 0.4
 0 -6 -9 1.48 0.28
 0 6 10 0.18 0.14
 0 6 10 -0.14 0.13
 0 -6 -10 0.22 0.18
 0 7 0 0.42 0.24
 0 -7 0 0.25 0.48
 0 7 1 -0.02 0.21
 0 7 -1 0.58 0.28
 0 -7 -1 -0.11 0.49
 0 -7 1 0.29 0.45
 0 7 2 218.24 8.46
 0 7 2 221.96 8.5
 0 7 3 9.8 1.68
 0 7 3 6.72 0.64
 0 -7 -3 8.29 1.97
 0 -7 3 7.14 0.64
 0 -7 -3 7.04 0.55
 0 7 4 13.14 0.98
 0 7 4 12.49 0.91
 0 -7 4 13.36 0.9
 0 -7 -4 12.55 0.77
 0 7 5 2.85 0.48
 0 7 5 4 1.4
 0 7 5 2.54 0.41
 0 7 5 2.84 0.49
 0 -7 5 2.5 0.43
 0 -7 -5 2.84 0.42
 0 -7 -5 2.85 0.4
 0 7 6 26.51 1.43
 0 7 6 26.91 2.89
 0 7 6 26.94 1.28
 0 7 6 25.31 1.29
 0 7 6 26.02 1.45
 0 -7 6 26.13 1.42
 0 -7 -6 26.8 1.3
 0 -7 -6 26.2 1.31
 0 7 7 8.41 0.53
 0 7 7 7.09 0.67
 0 7 7 8.69 0.71
 0 7 7 7.78 0.54
 0 -7 7 7.01 0.69
 0 -7 -7 7.22 0.58
 0 -7 -7 8.21 0.61
 0 7 8 12.96 0.58
 0 7 8 13.87 0.87
 0 7 8 13.69 0.69
 0 7 8 13.95 0.81
 0 -7 -8 11.69 0.76
 0 -7 -8 12.19 0.76
 0 -7 8 11.78 0.83
 0 7 9 1.08 0.13
 0 7 9 0.92 0.24
 0 7 9 1.24 0.24
 0 -7 9 0.86 0.24
 0 -7 -9 1.1 0.23
 0 7 10 4.12 0.36
 0 -7 -10 3.58 0.3
 0 8 0 15.42 0.98
 0 -8 0 15.01 0.89
 0 -8 0 11.42 1.8
 0 8 -1 6.67 0.65
 0 8 1 7.62 0.68
 0 -8 -1 6.72 0.6
 0 -8 -1 4.01 1.49
 0 -8 1 6.81 0.61
 0 8 2 14.27 0.98
 0 8 -2 14.15 0.98
 0 -8 2 13.58 0.9
 0 -8 -2 15.65 2.61
 0 -8 -2 14.39 0.93
 0 8 3 29.53 1.59
 0 8 -3 28.98 1.59
 0 -8 3 29.07 1.54
 0 -8 -3 29 1.33
 0 -8 -3 39.46 4.29
 0 8 -4 6.66 0.66
 0 8 4 6.86 0.64
 0 -8 -4 6.07 0.49
 0 -8 4 6.55 0.63
 0 8 5 48.92 2.15
 0 8 5 49.74 2.27
 0 8 5 49.96 2.28
 0 8 -5 49.32 2.29
 0 -8 -5 49.55 2.08
 0 -8 5 47.35 2.23
 0 8 6 0.07 0.22
 0 8 6 0.09 0.24
 0 8 6 0.17 0.2
 0 8 6 0.35 0.2
 0 -8 6 -0.19 0.21
 0 -8 -6 -0.23 0.16
 0 8 7 0.99 0.3
 0 8 7 1.04 0.21
 0 8 7 1.15 0.23
 0 8 7 1.19 0.36
 0 -8 -7 0.84 0.23
 0 -8 7 0.89 0.28
 0 8 8 -0.1 0.11
 0 8 8 0.12 0.18
 0 -8 -8 0.21 0.15
 0 -8 8 -0.1 0.17
 0 8 9 0.09 0.14
 0 -8 -9 0.14 0.12
 0 9 0 -0.01 0.2
 0 -9 0 0.09 0.21
 0 9 -1 5.11 0.64
 0 9 1 5.65 0.6
 0 -9 -1 5.44 0.58
 0 -9 -1 4.34 1.24
 0 -9 1 5.95 0.55
 0 9 2 28.37 1.46
 0 9 -2 26.77 1.45
 0 -9 2 27.27 1.39
 0 -9 -2 27.51 1.35
 0 -9 -2 22.68 2.92
 0 9 3 -0.08 0.2
 0 9 -3 0.09 0.25
 0 -9 -3 0.05 0.76
 0 -9 3 0.03 0.19
 0 9 4 3.03 0.46
 0 9 -4 3.93 0.54
 0 -9 4 3.2 0.44
 0 9 5 5.25 0.55
 0 9 5 5.94 0.51
 0 -9 -5 6.4 0.39
 0 -9 5 6.86 0.57
 0 9 6 4.47 0.42
 0 9 6 4.9 0.55
 0 9 6 4.79 0.5
 0 9 6 4.54 0.39
 0 -9 6 4.08 0.47
 0 -9 -6 4.69 0.33
 0 9 7 1.11 0.2
 0 9 7 1.19 0.26
 0 9 7 0.6 0.14
 0 -9 -7 0.92 0.15
 0 -9 7 0.94 0.23
 0 -9 -7 0.07 0.21
 0 9 8 1.06 0.14
 0 10 0 4.2 0.52
 0 -10 0 4.71 0.51
 0 10 -1 6.68 0.62
 0 10 1 7.62 0.65
 0 -10 1 6.91 0.58
 0 -10 -1 7.36 0.57
 0 10 2 2.38 0.4
 0 10 -2 2.03 0.38
 0 -10 -2 2.43 0.37
 0 -10 2 2.8 0.39
 0 10 3 0.18 0.21
 0 10 -3 -0.05 0.19
 0 -10 3 0.37 0.18
 0 10 4 0.88 0.26
 0 10 4 0.83 0.25
 0 10 -4 1.45 0.32
 0 -10 4 1.07 0.27
 0 10 5 0.59 0.19
 0 10 5 0.94 0.26
 0 -10 5 0.58 0.22
 0 10 6 9.11 0.53
 0 10 6 9.97 0.49
 0 -10 6 9.22 0.57
 0 11 0 -0.03 0.17
 0 -11 0 -0.03 0.14
 0 11 -1 0.65 0.24
 0 11 1 0.39 0.19
 0 -11 1 0.54 0.2
 0 -11 -1 0.28 0.18
 0 11 2 1.34 0.26
 0 -11 2 1.3 0.25
 0 11 -3 0.19 0.2
 0 -11 3 0.63 0.19
 0 -11 4 8.35 0.51
 1 0 -9 -0.28 0.13
 -1 0 8 28.23 2.42
 1 0 -8 32.1 1.29
 -1 0 7 0.04 0.38
 -1 0 6 0.76 0.52
 -1 0 5 0.12 0.36
 -1 0 4 325.21 12.76
 1 0 0 0.01 0.05
 1 0 4 274.48 10.79
 1 0 5 -0.2 0.28
 1 0 6 2.84 0.8
 1 0 7 -0.16 0.33
 1 0 8 44.6 3.21
 -1 0 -8 48.57 1.9
 1 0 9 -0.5 0.21
 1 0 9 -0.21 0.55
 -1 0 -9 0.25 0.15
 1 0 10 21.04 1.18
 -1 1 12 0.52 0.13
 -1 1 11 1.85 0.36
 -1 1 11 1.24 0.22
 -1 1 10 0.89 0.3
 -1 1 9 6.21 1.3
 -1 1 9 6.26 0.63
 1 -1 -9 6.29 0.49
 -1 1 8 8.01 1.3
 1 -1 -8 7.48 0.51
 -1 1 7 8.53 1.23
 1 -1 -7 7.17 1
 1 -1 -7 7.66 0.47
 -1 -1 7 7.85 1.15
 1 -1 -6 5.26 0.32
 1 -1 -6 4.03 0.57
 -1 -1 6 5.59 0.85
 -1 1 5 27.87 2.07
 -1 -1 5 22.51 1.58
 1 -1 -5 22.21 1.33
 -1 1 4 19.17 1.6
 1 -1 -4 21.51 1.14
 -1 -1 4 18.31 1.26
 1 -1 -4 18.01 1.06
 -1 1 3 832.57 34.2
 1 -1 -3 1000 33.7
 1 -1 -3 933.6 33.69
 1 -1 -2 1.67 0.3
 1 -1 -2 1.65 0.29
 -1 1 1 643.08 23.14
 1 -1 -1 623.61 23.13
 1 1 0 124.45 4.57
 1 1 0 110.06 4.52
 -1 1 0 119.07 4.54
 1 -1 0 120.98 4.53
 -1 1 -1 218.41 8.27
 1 1 1 236.87 8.42
 -1 -1 -1 228.36 8.44
 -1 -1 -1 217.85 8.41
 -1 -1 -2 142.36 5.47
 -1 -1 -2 142.46 5.46
 1 1 3 17.82 1.39
 -1 -1 -3 18.44 1
 -1 -1 -3 17.71 1
 1 1 4 68.91 3.83
 1 -1 4 81.68 3.61
 -1 -1 -4 76.4 3.27
 -1 -1 -4 83.66 3.34
 1 1 5 26.72 2.02
 1 -1 5 27.02 1.79
 -1 -1 -5 25.63 1.47
 1 1 6 51.27 3.04
 1 -1 6 54.87 2.99
 -1 -1 -6 41.8 2.37
 1 1 7 14.57 1.61
 1 -1 7 15.05 1.59
 -1 -1 -7 15.48 0.76
 1 1 8 16.12 1.84
 1 -1 8 15.22 1.76
 -1 -1 -8 16.7 0.85
 1 1 9 1.36 0.84
 1 1 9 1.11 0.34
 -1 -1 -9 1.42 0.29
 1 1 10 3.17 0.47
 1 1 11 0.01 0.2
 1 1 11 0.05 0.13
 1 1 12 4.84 0.3
 -1 2 12 3.87 0.44
 -1 2 12 3.32 0.27
 -1 2 11 10.75 0.76
 -1 2 11 11.09 0.62
 -1 2 10 26.62 1.41
 -1 2 9 4.15 0.54
 -1 2 9 4.07 1.25
 1 -2 -9 3.36 0.41
 -1 2 8 -0.19 0.5
 1 -2 -8 -0.04 0.15
 1 -2 -7 35.3 1.58
 -1 2 6 9.69 1.43
 1 -2 -6 11.69 0.65
 1 -2 -6 11.29 1.08
 -1 2 5 19.7 1.82
 1 -2 -5 16.83 1.26
 1 -2 -5 18.08 0.85
 -1 2 4 6.58 1.03
 -1 -2 4 8.32 0.81
 1 -2 -4 7.79 0.45
 1 -2 -4 8.53 0.8
 1 -2 -3 169.84 6.75
 1 -2 -3 160.96 6.17
 1 -2 -3 169.11 6.67
 -1 2 2 1.86 0.37
 1 -2 -2 1.92 0.42
 1 -2 -2 1.81 0.21
 -1 2 1 136.48 5.11
 1 2 -1 125.34 4.93
 1 -2 -1 115.75 5.01
 1 2 0 0.66 0.29
 1 -2 0 0.91 0.27
 1 2 1 14.1 0.94
 -1 2 -1 13.95 0.85
 -1 -2 -1 12.61 0.89
 1 2 2 32.93 1.62
 -1 2 -2 33.16 1.49
 -1 -2 -2 33.13 1.7
 -1 -2 -2 33.01 1.74
 -1 -2 -2 30.52 1.32
 -1 -2 -3 25.31 1.1
 -1 -2 -3 26.54 1.57
 -1 -2 -3 25.8 1.49
 1 -2 4 139.46 5.86
 -1 -2 -4 137.73 5.73
 -1 -2 -4 136.6 5.16
 1 2 5 3.4 0.98
 -1 -2 -5 3.66 0.3
 1 -2 5 3.16 0.67
 -1 -2 -5 3.01 0.55
 1 2 6 27.02 2.32
 -1 -2 -6 27.6 1.87
 1 -2 6 28.58 2.06
 -1 -2 -6 27.21 1.24
 1 2 7 70.35 4.11
 -1 -2 -7 65.8 2.76
 1 2 8 -0.03 0.47
 1 2 8 -0.04 0.29
 -1 -2 -8 0.34 0.15
 1 2 9 0.16 0.25
 1 2 9 0.48 0.64
 -1 -2 -9 0.36 0.21
 1 2 10 0.11 0.2
 1 2 11 1.19 0.22
 1 2 11 0.77 0.27
 1 2 12 13.72 0.64
 1 2 12 13.35 0.74
 -1 3 12 3.78 0.35
 -1 3 12 3.41 0.27
 -1 3 11 9.25 0.67
 -1 3 11 7.93 0.51
 1 -3 -11 7.97 0.54
 -1 3 10 10.52 0.78
 -1 3 10 8.88 0.6
 1 -3 -10 10.08 0.65
 -1 3 9 40.47 3.34
 -1 3 9 43.48 2.04
 1 -3 -9 47.43 1.88
 1 -3 -9 39.62 1.97
 -1 3 8 -0.02 0.24
 -1 3 8 0.11 0.11
 -1 3 8 -0.16 0.5
 1 -3 -8 0.09 0.18
 1 -3 -8 -0.11 0.15
 -1 3 7 0.62 0.17
 -1 3 7 0.17 0.49
 1 -3 -7 0.55 0.24
 -1 3 6 7.08 1.37
 1 -3 -6 7.4 0.55
 1 -3 -6 7.12 0.57
 1 -3 -6 7.04 0.99
 -1 3 5 0.27 0.41
 1 -3 -5 0.21 0.27
 1 -3 -5 0.13 0.17
 -1 3 4 43.33 3
 1 -3 -4 49.45 2
 1 -3 -4 49.59 2.65
 -1 3 3 1.24 0.57
 1 -3 -3 1.97 0.53
 1 -3 -3 1.84 0.28
 1 3 -2 -0.02 0.19
 -1 3 2 0.01 0.23
 1 -3 -2 0.14 0.14
 1 -3 -2 -0.02 0.22
 -1 3 1 35.86 1.98
 1 3 -1 32.42 1.82
 -1 -3 1 36.2 2.21
 1 -3 -1 34.93 1.92
 1 3 0 1.11 0.38
 1 -3 0 1.25 0.39
 1 3 1 58.2 2.72
 -1 3 -1 51.17 2.52
 1 -3 1 48.13 2.69
 -1 -3 -1 53.28 2.6
 -1 3 -2 56.41 2.68
 1 3 2 59.28 2.84
 -1 -3 -2 58.34 2.32
 -1 -3 -2 57.02 2.87
 -1 -3 -3 69.18 2.78
 -1 -3 -3 71.23 3.42
 1 3 4 4.19 0.86
 1 -3 4 3.69 0.7
 -1 -3 -4 3.86 0.67
 -1 -3 -4 3.94 0.36
 1 3 5 45.73 3.21
 -1 -3 -5 42.22 2.66
 -1 -3 -5 50.85 2
 1 3 6 61.65 4.24
 -1 -3 -6 66.56 3.73
 -1 -3 -6 75.87 2.75
 -1 -3 -6 71.74 2.87
 1 3 7 1.87 0.9
 1 3 7 2.3 0.26
 -1 -3 -7 1.31 0.25
 -1 -3 -7 1.62 0.33
 1 3 8 33.4 1.35
 1 3 8 33.6 1.67
 1 3 8 33.63 2.85
 -1 -3 -8 34.21 1.5
 -1 -3 -8 31.8 1.61
 1 3 9 28.55 2.66
 1 3 9 25.56 1.4
 -1 -3 -9 27.45 1.27
 -1 -3 -9 25.3 1.38
 1 3 10 6.27 0.62
 1 3 10 7 0.51
 -1 -3 -10 7.29 0.53
 1 3 11 0.23 0.21
 1 3 11 0.02 0.11
 -1 -3 -11 -0.05 0.18
 1 3 12 6.89 0.39
 1 3 12 6.68 0.48
 -1 4 11 1.33 0.22
 -1 4 11 1.73 0.31
 -1 4 10 5.37 0.45
 -1 4 10 5.82 0.59
 1 -4 -10 5.66 0.48
 -1 4 9 1.23 0.84
 -1 4 9 1.36 0.35
 -1 4 9 1.46 0.28
 1 -4 -9 1.8 0.32
 -1 4 8 3.98 0.56
 -1 4 8 3.55 0.34
 -1 4 8 4.18 1.32
 -1 4 8 3.67 0.44
 1 -4 -8 3.82 0.43
 1 -4 -8 3.91 0.5
 -1 4 7 4.98 0.4
 -1 4 7 4.11 1.37
 1 -4 -7 5.23 0.45
 -1 -4 7 6.28 0.85
 1 -4 -7 5.5 0.56
 -1 4 6 4.16 0.54
 -1 4 6 2.47 0.99
 1 -4 -6 3.23 0.36
 1 -4 -6 2.45 0.39
 -1 4 5 6.12 1.22
 1 -4 -5 5.43 0.95
 1 -4 -5 6.21 0.52
 1 -4 -5 5.93 0.44
 -1 4 4 -0.19 0.42
 1 -4 -4 0.21 0.36
 1 -4 -4 -0.02 0.14
 -1 4 3 22.71 1.98
 1 -4 -3 26.43 1.24
 1 -4 -3 26.73 1.89
 1 -4 -2 8 0.94
 1 -4 -2 5.29 1.33
 -1 4 1 106.26 4.76
 1 4 -1 95.89 4.6
 1 -4 -1 97.86 4.58
 1 4 0 0.31 0.29
 -1 4 0 0.89 0.4
 -1 -4 0 0.04 0.45
 1 -4 0 0.24 0.47
 1 -4 1 30.6 2.13
 -1 -4 -1 28.41 2.45
 1 4 2 71.18 4.11
 -1 -4 -2 94.9 4.19
 -1 -4 -2 90.59 3.35
 -1 -4 -2 79.33 4.96
 1 4 3 5.14 0.98
 -1 -4 -3 6.26 0.48
 -1 -4 -3 6.35 0.9
 1 4 4 -0.08 0.4
 -1 -4 -4 0.29 0.18
 -1 -4 -4 0.36 0.18
 -1 -4 -4 0.29 0.34
 1 4 5 40.81 3.14
 -1 -4 -5 41.4 1.86
 -1 -4 -5 42.89 1.71
 -1 -4 -5 37.39 2.64
 -1 -4 -6 15.85 0.95
 -1 -4 -6 15.75 0.83
 1 4 7 51.13 2.07
 -1 -4 -7 50.7 2.29
 -1 -4 -7 53.13 2.15
 1 -4 7 47.96 2.26
 1 4 8 59.86 3.96
 1 4 8 53.02 2.06
 1 4 8 50.26 2.34
 -1 -4 -8 46.73 2.32
 1 -4 8 47.57 2.29
 -1 -4 -8 52.43 2.18
 1 4 9 3.26 1.57
 1 4 9 4.91 0.62
 1 4 9 4.87 0.45
 -1 -4 -9 4.9 0.45
 1 4 10 36.51 1.6
 1 4 10 36.62 1.75
 -1 -4 -10 35.09 1.59
 1 4 11 5.68 0.5
 1 4 11 4.82 0.38
 -1 5 11 0.26 0.16
 -1 5 11 0.03 0.11
 -1 5 10 1.23 0.29
 -1 5 10 0.51 0.17
 1 -5 -10 0.58 0.21
 -1 5 9 14.33 0.98
 -1 5 9 15.64 0.87
 -1 5 9 15.46 0.68
 1 -5 -9 14.63 0.84
 -1 5 8 12.95 1.87
 -1 5 8 12.62 0.58
 -1 5 8 12.18 0.77
 -1 5 8 12.78 0.68
 -1 5 8 13.6 0.93
 1 -5 -8 12.08 0.76
 -1 -5 8 11.98 0.87
 -1 5 7 0.03 0.25
 -1 5 7 0.13 0.18
 -1 5 7 0.06 0.15
 -1 5 7 0.17 0.28
 -1 5 7 0.33 0.16
 -1 5 7 0.18 0.59
 -1 -5 7 -0.12 0.26
 -1 -5 7 0.25 0.26
 1 -5 -7 -0.16 0.14
 -1 5 6 8.43 0.71
 -1 5 6 7.55 0.58
 -1 5 6 8.07 0.54
 -1 5 6 4.04 1.36
 1 -5 -6 7.66 0.56
 -1 -5 6 8.58 0.88
 -1 5 5 3.46 1.24
 -1 5 5 4.97 0.59
 1 -5 -5 4.78 0.53
 1 -5 -5 4.45 0.42
 -1 5 4 -0.12 0.45
 -1 5 4 -0.15 0.2
 1 5 -4 -0.12 0.27
 1 -5 -4 0.26 0.41
 1 -5 -4 -0.07 0.12
 1 5 -3 45.51 2.96
 -1 5 3 60.41 3.62
 1 -5 -3 51.07 2.09
 -1 5 2 4.96 1
 1 5 -2 5.12 0.86
 1 5 -1 14.23 1.46
 -1 -5 1 16.44 1.75
 1 -5 -1 16.47 1.99
 -1 5 0 4.28 0.79
 1 5 0 3.77 0.78
 -1 -5 0 3.36 0.95
 1 -5 0 3.56 1.07
 -1 5 -1 10.58 1.24
 1 5 1 8.14 1.13
 -1 -5 -1 11.3 1.65
 1 -5 1 10.68 1.39
 1 5 2 9.83 1.27
 -1 -5 -2 6.13 1.41
 1 5 3 100.86 5.38
 -1 -5 -3 96.57 3.96
 -1 -5 -3 98.1 3.8
 1 5 4 53.52 2.34
 -1 -5 -4 53.1 2.17
 -1 -5 -4 52.02 2.35
 1 5 5 27.83 2.69
 1 5 5 27.4 1.48
 -1 -5 -5 28.26 1.49
 -1 -5 -5 30.25 1.33
 1 5 6 46.68 1.96
 1 5 6 45.11 2.15
 1 5 6 44.8 2.02
 -1 -5 -6 46.57 1.98
 1 -5 6 46.79 2.13
 -1 -5 -6 48.4 2.21
 1 5 7 0.33 0.18
 1 5 7 0.49 0.18
 1 5 7 0.27 0.18
 1 5 7 -0.11 0.24
 1 5 7 0.27 0.52
 -1 -5 -7 0.16 0.17
 -1 -5 -7 0.18 0.25
 1 -5 7 0.6 0.29
 1 5 8 6.27 0.69
 1 5 8 5.81 0.52
 1 5 8 7.53 1.45
 1 5 8 5.89 0.33
 1 5 8 6.32 0.43
 1 -5 8 5.84 0.67
 -1 -5 -8 5.45 0.5
 1 5 9 2.38 0.41
 1 5 9 1.98 0.33
 1 5 9 2.35 0.21
 -1 -5 -9 2.32 0.33
 1 -5 9 2.34 0.51
 1 5 10 14.69 0.92
 1 5 10 15.43 0.83
 -1 -5 -10 16 0.83
 1 5 11 0.01 0.13
 1 5 11 0.05 0.11
 -1 6 10 0.47 0.17
 -1 6 10 0.36 0.2
 1 -6 -10 0.54 0.23
 -1 6 9 8.01 0.43
 -1 6 9 8.76 0.6
 -1 6 9 8.45 0.69
 1 -6 -9 7.78 0.57
 1 -6 -9 8.21 0.61
 -1 6 8 0.07 0.17
 -1 6 8 0.03 0.22
 -1 6 8 0.02 0.12
 -1 6 8 0.09 0.12
 1 -6 -8 -0.26 0.25
 1 -6 -8 0.09 0.18
 -1 -6 8 0 0.21
 -1 6 7 8.21 0.55
 -1 6 7 9.53 0.61
 -1 6 7 9.69 0.78
 -1 6 7 7.6 0.74
 -1 6 7 6.65 1.77
 -1 6 7 9.97 0.68
 1 -6 -7 8.5 0.61
 -1 -6 7 8.19 0.75
 -1 6 6 2.48 0.36
 -1 6 6 2.34 0.34
 -1 6 6 2.21 0.37
 -1 6 6 2.71 0.48
 -1 6 6 1.39 0.93
 -1 6 6 1.89 0.43
 1 -6 -6 1.92 0.31
 -1 -6 6 1.83 0.41
 -1 -6 6 2.17 0.45
 -1 6 5 64.76 2.72
 -1 6 5 63.49 2.76
 -1 6 5 69.72 2.91
 1 -6 -5 65.29 2.69
 -1 -6 5 62.84 3.11
 -1 -6 5 67.75 2.87
 -1 6 4 10.97 1.72
 -1 6 4 9.65 0.75
 1 -6 -4 8.58 0.61
 -1 6 3 5.46 1.41
 -1 6 3 2.57 0.42
 1 6 -3 3.47 1.53
 1 -6 -3 3.99 0.41
 -1 6 2 3.58 0.51
 1 6 -2 3.56 1.03
 -1 6 2 2.83 0.98
 1 -6 -2 2.61 1.18
 1 6 -1 199.22 9.73
 -1 6 1 225.59 8.46
 1 -6 -1 229.94 10.82
 -1 -6 1 232.47 10.21
 -1 6 0 7.99 0.72
 1 -6 0 8.39 1.45
 -1 -6 0 8.55 1.55
 1 6 1 213.24 8.08
 -1 6 -1 197.48 9.42
 -1 -6 -1 229.76 10.68
 1 -6 1 205.6 9.71
 -1 6 -2 4.45 1.12
 1 6 2 6.39 1.17
 1 6 2 5.64 0.55
 -1 -6 -2 4.78 1.58
 1 6 3 1.87 0.37
 1 6 3 2.11 0.38
 1 6 3 1.77 0.89
 -1 -6 -3 1.57 0.28
 1 6 4 0.49 0.27
 1 6 4 0.16 0.53
 -1 -6 -4 0.28 0.18
 1 6 5 21.56 2.41
 1 6 5 17.94 0.98
 1 6 5 17.61 1.12
 1 6 5 16.75 1.01
 1 -6 5 16.7 1.06
 -1 -6 -5 16.6 0.93
 1 6 6 8.26 1.66
 1 6 6 8.62 0.67
 1 6 6 9.03 0.77
 1 6 6 9.09 0.62
 1 6 6 8.47 0.75
 1 6 6 8.37 0.59
 -1 -6 -6 8.86 0.62
 1 -6 6 8.55 0.73
 1 6 7 4.19 0.45
 1 6 7 5.12 0.42
 1 6 7 5 0.6
 1 6 7 4.67 0.49
 1 6 7 4.77 1.35
 1 -6 7 5.59 0.65
 -1 -6 -7 4.67 0.46
 1 6 8 0.86 0.15
 1 6 8 0.55 0.18
 1 6 8 0.95 0.3
 1 6 8 0.81 0.23
 -1 -6 -8 0.27 0.17
 1 -6 8 0.43 0.26
 1 6 9 0.57 0.2
 1 6 9 0.83 0.27
 1 6 9 0.66 0.14
 -1 -6 -9 0.76 0.26
 1 -6 9 0.51 0.26
 -1 -6 -9 0.31 0.2
 1 6 10 4.05 0.42
 1 6 10 4.22 0.37
 -1 -6 -10 4.05 0.4
 -1 7 10 4.09 0.36
 1 -7 -10 3.94 0.32
 -1 7 9 5.26 0.29
 -1 7 9 4.32 0.5
 -1 7 9 5.51 0.45
 1 -7 -9 4.9 0.44
 -1 7 8 17.8 0.95
 -1 7 8 17.1 1.02
 -1 7 8 16.8 0.83
 -1 7 8 16.83 0.73
 -1 -7 8 16.87 1.01
 1 -7 -8 17.04 0.92
 1 -7 -8 16.14 0.91
 -1 7 7 0.83 0.21
 -1 7 7 0.59 0.26
 -1 7 7 1.4 0.27
 -1 7 7 0.97 0.34
 1 -7 -7 0.72 0.26
 -1 -7 7 0.63 0.29
 1 -7 -7 0.72 0.26
 -1 7 6 71.31 3.11
 -1 7 6 60.36 4.77
 -1 7 6 74.66 3.15
 -1 7 6 72.29 2.93
 -1 7 6 74.88 2.97
 -1 -7 6 77.05 3.14
 1 -7 -6 70.85 2.96
 1 -7 -6 73.37 2.95
 -1 7 5 6.37 0.64
 -1 7 5 6.8 0.67
 -1 7 5 6.74 0.57
 -1 7 5 8.66 1.72
 1 -7 -5 6.53 0.55
 -1 -7 5 5.84 0.67
 1 -7 -5 6.48 0.57
 -1 7 4 22.26 1.31
 -1 7 4 30.28 2.96
 -1 7 4 23.03 1.39
 1 -7 -4 22.94 1.17
 -1 -7 4 22.43 1.28
 -1 7 3 39.65 1.98
 1 -7 -3 47.33 4.36
 -1 -7 3 42.02 1.96
 1 -7 -3 40.68 1.8
 -1 7 2 7.86 0.69
 -1 7 2 8.53 1.52
 1 -7 -2 8.68 1.86
 -1 7 1 13.4 0.87
 1 -7 -1 9.39 1.81
 -1 -7 1 12.12 1.57
 -1 7 0 165.98 6.34
 1 7 0 156.73 6.33
 -1 7 -1 14.78 0.94
 1 7 1 14.44 0.95
 1 -7 1 13.5 1.64
 -1 -7 -1 12.76 2.18
 1 7 2 34.5 1.86
 -1 -7 -2 46.46 4.25
 1 7 3 3.32 0.5
 1 7 3 4.56 1.47
 1 -7 3 3.28 0.47
 -1 -7 -3 3.21 0.41
 -1 -7 -3 4.84 1.77
 1 7 4 24.64 1.39
 1 7 4 31.85 3
 1 -7 4 23.24 1.33
 -1 -7 -4 24.39 1.24
 1 7 5 5.59 1.67
 1 7 5 3.53 0.55
 1 7 5 3.68 0.56
 1 7 5 4.57 0.53
 1 -7 5 3.84 0.54
 -1 -7 -5 3.11 0.43
 -1 -7 -5 4.46 0.47
 1 7 6 3 0.51
 1 7 6 2.93 0.49
 1 7 6 3.61 0.45
 1 7 6 2.8 0.37
 1 7 6 2.79 1.24
 1 -7 6 2.97 0.47
 -1 -7 -6 2.97 0.38
 -1 -7 -6 2.6 0.4
 1 7 7 1.23 0.35
 1 7 7 1.33 0.25
 1 7 7 1 0.21
 -1 -7 -7 1.2 0.3
 -1 -7 -7 1.25 0.29
 1 -7 7 1.2 0.33
 1 7 8 14.18 0.91
 1 7 8 14.48 0.62
 1 7 8 14.61 0.88
 1 7 8 14.54 0.73
 -1 -7 -8 15.14 0.83
 1 -7 8 14.74 0.91
 -1 -7 -8 12.82 0.8
 1 7 9 0.34 0.09
 1 7 9 0.41 0.18
 1 7 9 0.34 0.19
 -1 -7 -9 0.12 0.17
 1 -7 9 0.4 0.23
 -1 8 9 8.34 0.53
 1 -8 -9 7.94 0.45
 -1 8 8 5.58 0.37
 -1 8 8 4.92 0.47
 1 -8 -8 5.23 0.4
 -1 -8 8 5.79 0.49
 -1 8 7 0.09 0.13
 -1 8 7 0.26 0.16
 -1 8 7 0.34 0.22
 -1 8 7 0.1 0.22
 1 -8 -7 0.11 0.16
 -1 -8 7 0.11 0.21
 -1 8 6 1.3 0.35
 -1 8 6 1.97 0.41
 -1 8 6 1.75 0.31
 -1 8 6 1.39 0.3
 1 -8 -6 1.59 0.3
 -1 -8 6 1.2 0.33
 -1 8 5 8.44 0.72
 -1 8 5 8.49 1.81
 -1 8 5 7.37 0.62
 -1 8 5 8.49 0.72
 -1 -8 5 9.39 0.72
 1 -8 -5 8.06 0.58
 -1 8 4 6.54 0.62
 -1 -8 4 5.86 0.65
 1 -8 -4 5.22 0.45
 -1 8 3 2.49 0.47
 -1 -8 3 2.89 0.45
 1 -8 -3 3.3 1.61
 1 -8 -3 2.94 0.35
 1 8 -2 6.21 0.64
 -1 8 2 6.47 0.64
 -1 -8 2 6.76 0.62
 1 -8 -2 6.26 1.8
 1 -8 -2 5.83 0.59
 -1 8 1 162.89 5.98
 1 8 -1 157.37 5.98
 -1 -8 1 150.38 5.84
 1 -8 -1 146.22 5.82
 1 -8 -1 131.13 8.38
 1 8 0 6.83 0.65
 -1 8 0 6.02 0.62
 1 -8 0 4.91 0.56
 -1 -8 0 3.91 1.27
 1 -8 0 4.72 1.24
 -1 -8 0 6.21 0.58
 1 8 1 37.41 1.81
 -1 8 -1 38.13 1.81
 -1 -8 -1 28 3.29
 1 -8 1 35.09 1.69
 -1 -8 -1 37.99 1.72
 -1 8 -2 23.23 1.3
 1 8 2 20.72 1.27
 -1 -8 -2 21.4 1.21
 1 -8 2 20.73 1.18
 -1 -8 -2 24.26 3.21
 -1 8 -3 6.83 0.68
 1 8 3 6.93 0.68
 -1 -8 -3 8.06 0.52
 -1 -8 -3 10.58 2.35
 -1 -8 -3 7.86 0.68
 1 -8 3 6.54 0.62
 -1 8 -4 0.1 0.25
 1 8 4 0.39 0.25
 1 -8 4 0.2 0.21
 -1 -8 -4 0.25 0.2
 1 8 5 2.22 0.44
 1 8 5 1.93 0.43
 1 8 5 2.57 0.39
 1 -8 5 3.35 0.49
 -1 -8 -5 1.52 0.31
 1 8 6 2.05 0.34
 1 8 6 1.05 0.33
 1 8 6 1.62 0.39
 1 8 6 1.6 0.29
 1 -8 6 1.54 0.36
 -1 -8 -6 1.74 0.29
 1 8 7 1.44 0.26
 1 8 7 2.29 0.28
 1 8 7 1.55 0.35
 1 -8 7 2.38 0.39
 -1 -8 -7 2.25 0.33
 1 8 8 1.36 0.27
 1 8 8 1.3 0.19
 -1 -8 -8 1.45 0.25
 1 -8 8 1.13 0.26
 1 8 9 3.44 0.33
 -1 -8 -9 3.62 0.28
 -1 9 8 5.16 0.29
 -1 9 7 0.33 0.2
 -1 9 7 0.32 0.13
 -1 9 7 0.46 0.16
 1 -9 -7 0.52 0.14
 -1 -9 7 0.7 0.21
 1 -9 -7 0.41 0.22
 -1 9 6 3.36 0.4
 -1 9 6 3.84 0.49
 -1 9 6 3.21 0.35
 -1 9 6 4.1 0.48
 1 -9 -6 3.06 0.28
 1 -9 -6 2.15 0.38
 -1 -9 6 3 0.42
 -1 9 5 4.24 0.45
 -1 9 5 3.34 0.46
 1 9 -5 2.41 0.43
 -1 -9 5 3.17 0.44
 1 -9 -5 3.02 0.29
 -1 9 4 3.07 0.46
 1 9 -4 4.11 0.53
 -1 -9 4 2.79 0.43
 -1 9 3 11.27 0.8
 1 9 -3 10.44 0.8
 1 -9 -3 6.77 1.86
 -1 -9 3 10.86 0.76
 1 9 -2 0.04 0.24
 -1 9 2 0.04 0.22
 -1 -9 2 0.06 0.19
 1 -9 -2 0.14 0.22
 1 -9 -2 -0.23 0.58
 -1 9 1 21.2 1.22
 1 9 -1 22.94 1.27
 1 -9 -1 23.14 1.18
 1 -9 -1 15.74 2.16
 -1 -9 1 22.17 1.16
 -1 9 0 21.68 1.22
 1 9 0 20.02 1.2
 -1 -9 0 18.45 1.1
 1 -9 0 19.44 1.1
 1 9 1 5.93 0.6
 -1 9 -1 5.57 0.59
 1 -9 1 5.25 0.57
 -1 -9 -1 4.62 1.3
 -1 -9 -1 5.74 0.55
 1 9 2 4.41 0.59
 -1 9 -2 5.48 0.59
 1 -9 2 4.84 0.57
 -1 -9 -2 5.42 0.58
 -1 -9 -2 4.75 1.67
 -1 9 -3 2.54 0.46
 1 9 3 2.97 0.49
 -1 -9 -3 2.06 1.25
 1 -9 3 3.01 0.45
 1 9 4 1.47 0.36
 -1 9 -4 1.98 0.39
 1 -9 4 1.5 0.32
 1 9 5 3.66 0.5
 1 9 5 4.37 0.46
 -1 -9 -5 3.4 0.31
 1 -9 5 4.36 0.5
 1 9 6 4.08 0.37
 1 9 6 4.84 0.49
 1 9 6 4.35 0.41
 -1 -9 -6 3.92 0.32
 1 -9 6 4.09 0.47
 1 9 7 1.6 0.18
 1 9 7 1.78 0.24
 1 9 7 1.89 0.3
 -1 -9 -7 1.75 0.19
 1 -9 7 1.36 0.25
 -1 10 6 0.12 0.15
 -1 10 6 0.06 0.11
 -1 -10 6 0.03 0.11
 -1 10 5 3.37 0.36
 -1 10 5 2.91 0.4
 -1 -10 5 2.61 0.36
 1 10 -4 2.57 0.39
 -1 10 4 4.5 0.46
 -1 10 4 3.26 0.45
 -1 -10 4 4.09 0.45
 -1 10 3 0.17 0.2
 1 10 -3 -0.01 0.19
 -1 -10 3 -0.05 0.16
 1 10 -2 0.05 0.2
 -1 10 2 0.07 0.19
 -1 -10 2 0.31 0.2
 1 10 -1 0.96 0.29
 -1 10 1 1.35 0.34
 1 -10 -1 1.07 0.27
 -1 -10 1 1.46 0.31
 1 10 0 2.02 0.39
 -1 10 0 2.17 0.4
 1 -10 0 2.36 0.37
 -1 -10 0 1.73 0.33
 1 10 1 4.13 0.53
 -1 10 -1 5.01 0.53
 1 -10 1 5.54 0.51
 -1 -10 -1 5.06 0.48
 -1 10 -2 3.45 0.47
 1 10 2 4.26 0.54
 -1 -10 -2 3.85 0.45
 1 -10 2 3.94 0.46
 -1 10 -3 1.69 0.35
 1 10 3 1.86 0.37
 1 -10 3 1.51 0.29
 1 10 4 0.46 0.2
 1 10 4 0.31 0.2
 1 -10 4 0.26 0.17
 1 10 5 8.95 0.62
 1 10 5 9.28 0.56
 1 -10 5 8.5 0.58
 1 10 6 7.78 0.43
 1 -10 6 8.21 0.51
 -1 11 4 2.29 0.26
 -1 -11 4 2.24 0.28
 -1 -11 3 4.77 0.39
 -1 11 2 0.09 0.16
 1 11 -2 -0.04 0.18
 -1 -11 2 -0.12 0.12
 1 11 -1 0.48 0.23
 -1 11 1 0.65 0.21
 -1 -11 1 0.1 0.15
 -1 11 0 -0.2 0.15
 1 11 0 0.15 0.17
 -1 -11 0 -0.07 0.15
 1 -11 0 -0.17 0.14
 1 11 1 0.21 0.19
 -1 11 -1 -0.06 0.17
 -1 -11 -1 0.32 0.16
 1 -11 1 0.14 0.15
 1 11 2 2.22 0.34
 1 -11 2 3.67 0.37
 1 -11 3 5.62 0.42
 1 11 4 0.22 0.15
 -1 11 -4 0.19 0.18
 1 -11 4 0.26 0.15
 2 0 -9 0.19 0.14
 2 0 -8 9.21 0.49
 -2 0 8 8.9 1.32
 -2 0 7 0.19 0.38
 -2 0 6 104.76 4.99
 -2 0 5 0.07 0.33
 -2 0 4 672.23 25.32
 2 0 -1 0.02 0.08
 -2 0 0 82.78 3.14
 2 0 0 80.7 3.13
 -2 0 -1 -0.12 0.12
 2 0 3 0.33 0.36
 2 0 4 48.21 2.52
 2 0 5 0.05 0.3
 2 0 6 18.93 1.65
 2 0 7 -0.07 0.4
 2 0 8 0.16 0.5
 2 0 9 0.23 0.63
 -2 0 -9 0.9 0.16
 2 0 9 0.05 0.25
 2 0 10 15.71 0.98
 -2 1 12 0.7 0.14
 -2 1 11 0.77 0.19
 -2 1 10 0.43 0.25
 -2 1 9 2.21 0.97
 -2 1 9 2.81 0.48
 2 -1 -9 1.82 0.3
 -2 1 8 24.87 2.26
 2 -1 -8 25.29 1.18
 -2 1 7 12.93 1.53
 2 -1 -7 13.26 0.67
 2 -1 -7 12.34 1.1
 -2 1 6 6.36 1.07
 -2 -1 6 8.84 1.01
 2 -1 -6 8.77 0.44
 2 -1 -6 6.3 0.72
 -2 1 5 43.19 2.75
 2 -1 -5 42.84 1.61
 2 -1 -5 39.42 2.01
 -2 1 4 13.88 1.31
 2 -1 -4 14.63 0.92
 2 -1 -4 13.22 0.87
 2 -1 -4 13.93 0.58
 -2 1 3 27.83 1.87
 2 -1 -3 33.14 1.56
 2 -1 -3 35.77 1.56
 2 -1 -2 61.91 2.56
 2 -1 -1 118.03 4.58
 -2 1 0 1.28 0.24
 2 1 0 0.97 0.2
 2 -1 0 1.44 0.24
 -2 -1 0 1.28 0.23
 2 1 1 177.72 6.5
 -2 1 -1 169.9 6.4
 -2 -1 -1 169.55 6.51
 -2 -1 -1 169.59 6.52
 -2 -1 -2 434.73 16.35
 -2 -1 -2 451.3 16.38
 2 1 3 73.89 3.63
 -2 -1 -3 76.43 3.15
 -2 -1 -3 78.76 3.19
 2 -1 3 74.42 3.36
 -2 -1 -4 30.54 1.58
 2 -1 4 32.38 1.88
 2 1 5 1.54 0.64
 2 -1 5 1.67 0.58
 -2 -1 -5 1.18 0.36
 2 1 6 4.85 0.91
 -2 -1 -6 4.81 0.64
 2 -1 6 5.88 0.89
 2 1 7 5.45 1.04
 -2 -1 -7 6.04 0.42
 2 -1 7 5.63 1.03
 2 1 8 0.36 0.55
 2 -1 8 -0.03 0.45
 -2 -1 -8 0.1 0.15
 2 1 9 19.97 2.19
 2 1 9 19.76 1.18
 -2 -1 -9 19.78 1.03
 2 1 10 4.92 0.57
 2 1 11 9.25 0.68
 2 1 12 0.18 0.1
 -2 2 12 0.6 0.14
 -2 2 11 -0.22 0.2
 -2 2 11 -0.08 0.12
 -2 2 10 1.93 0.29
 -2 2 10 1.08 0.34
 -2 2 9 0.64 0.29
 -2 2 9 0.7 0.71
 2 -2 -9 0.72 0.27
 -2 2 8 12.17 1.58
 2 -2 -8 9.98 0.67
 -2 2 7 10.09 1.48
 2 -2 -7 11.24 0.68
 -2 2 6 12.07 1.57
 2 -2 -6 11.36 1.09
 2 -2 -6 11.77 0.65
 -2 2 5 5.07 0.98
 2 -2 -5 4.94 0.66
 2 -2 -5 5.38 0.38
 -2 2 4 3.66 0.94
 2 -2 -4 3.08 0.52
 2 -2 -4 3.47 0.28
 2 -2 -3 19.06 1.21
 2 -2 -3 17.73 0.82
 -2 2 2 32.3 1.59
 2 -2 -2 28.14 1.25
 2 -2 -2 31.43 1.64
 2 2 -1 278.53 10.76
 -2 2 1 292.79 10.9
 2 2 0 466.35 16.92
 2 -2 0 441 16.82
 2 2 1 32.11 1.64
 -2 2 -1 32.87 1.57
 -2 -2 -1 31.13 1.62
 2 2 2 79.41 3.28
 -2 2 -2 77.5 3.15
 -2 -2 -2 74.01 2.94
 -2 -2 -2 77.18 3.37
 -2 -2 -2 77.11 3.41
 -2 2 -3 7.69 0.54
 2 2 3 5.82 0.86
 -2 -2 -3 7.28 0.42
 2 -2 3 7.13 0.76
 -2 -2 -3 7.35 0.73
 2 2 4 6.32 0.98
 2 -2 4 7.5 0.84
 -2 -2 -4 7.34 0.43
 -2 -2 -4 6.79 0.74
 2 2 5 44.14 3.14
 -2 -2 -5 53.54 2.77
 2 -2 5 57.27 2.99
 -2 -2 -5 54.23 2.13
 2 2 6 20.06 1.88
 -2 -2 -6 17.98 1.45
 -2 -2 -6 18.35 0.92
 2 -2 6 18.3 1.66
 2 2 7 9.15 1.32
 -2 -2 -7 8.76 0.6
 2 -2 7 12.46 2.2
 2 2 8 29.31 2.58
 2 2 8 29.09 1.5
 -2 -2 -8 28.62 1.4
 2 2 9 5.81 0.59
 2 2 9 5.94 1.3
 -2 -2 -9 6.39 0.56
 2 2 10 4.47 0.56
 2 2 11 9.31 0.54
 2 2 11 8.65 0.68
 2 2 12 2.24 0.29
 2 2 12 2.49 0.23
 -2 3 12 -0.06 0.13
 -2 3 12 -0.09 0.08
 -2 3 11 0.14 0.21
 -2 3 11 0.18 0.14
 2 -3 -11 0.37 0.19
 -2 3 10 31.64 1.44
 -2 3 10 32.87 1.63
 2 -3 -10 32.23 1.46
 -2 3 9 24.64 2.53
 -2 3 9 27.65 1.27
 -2 3 9 27.72 1.46
 2 -3 -9 25.77 1.26
 -2 3 8 0.53 0.67
 -2 3 8 0.23 0.24
 -2 3 8 0.03 0.12
 2 -3 -8 0.07 0.2
 2 -3 -8 0.17 0.17
 -2 3 7 3.74 0.54
 -2 3 7 4.17 0.33
 -2 3 7 3.37 1.16
 2 -3 -7 3.37 0.4
 -2 3 6 1.12 0.79
 2 -3 -6 0.68 0.42
 2 -3 -6 0.69 0.23
 2 -3 -6 0.91 0.21
 -2 3 5 8.01 1.32
 2 -3 -5 8.64 0.57
 2 -3 -5 7.86 0.96
 -2 3 4 46.13 3.13
 2 -3 -4 51.96 2.11
 2 -3 -4 53.51 2.79
 -2 3 3 0.23 0.45
 2 -3 -3 0.46 0.31
 2 -3 -3 0.82 0.2
 2 3 -2 83.51 3.69
 -2 3 2 94.82 3.95
 2 -3 -2 80.94 3.29
 2 -3 -2 81.68 3.85
 2 3 -1 16.39 1.5
 2 3 -1 17.5 1.23
 -2 3 1 18.23 1.31
 2 -3 -1 16.27 1.2
 -2 -3 1 18.13 1.48
 2 3 0 1.13 0.42
 2 -3 0 1.31 0.41
 2 3 1 0.8 0.37
 -2 3 -1 1.07 0.38
 2 -3 1 1.24 0.47
 -2 -3 -1 0.75 0.32
 -2 3 -2 62.95 3.33
 -2 -3 -2 65.19 2.59
 -2 -3 -2 67.53 3.18
 2 3 3 17.64 1.69
 -2 -3 -3 25.06 1.62
 -2 -3 -3 24.24 1.07
 2 3 4 71.38 4.19
 -2 -3 -4 82.32 3.86
 -2 -3 -4 77.15 3.07
 2 3 5 4.75 1.21
 -2 -3 -5 5.93 0.86
 -2 -3 -5 6.35 0.49
 2 3 6 28.09 2.55
 -2 -3 -6 30.84 1.43
 -2 -3 -6 29.83 2.23
 2 3 7 98.82 3.72
 2 3 7 99.36 5.45
 -2 -3 -7 96.03 3.95
 -2 -3 -7 96.98 3.79
 2 3 8 11.32 0.83
 2 3 8 11.81 0.57
 2 3 8 9.68 1.55
 -2 -3 -8 11.31 0.79
 2 -3 8 13.21 1.47
 -2 -3 -8 12.57 0.73
 2 3 9 17.42 1.06
 2 3 9 17.4 2.08
 -2 -3 -9 16.63 1.01
 -2 -3 -9 16.8 0.91
 2 3 10 5.95 0.46
 2 3 10 5.42 0.57
 -2 -3 -10 5.24 0.47
 2 3 11 4.74 0.49
 2 3 11 5.07 0.39
 -2 4 11 1.07 0.21
 -2 4 11 1.16 0.28
 -2 4 10 -0.03 0.14
 -2 4 10 -0.07 0.23
 2 -4 -10 -0.07 0.16
 -2 4 9 4.99 0.63
 -2 4 9 6.92 1.46
 -2 4 9 5.69 0.5
 2 -4 -9 5.85 0.51
 -2 4 8 11 0.82
 -2 4 8 11.47 1.81
 -2 4 8 10.19 0.67
 -2 4 8 9.68 0.56
 2 -4 -8 9.52 0.65
 -2 4 7 0.96 0.22
 -2 4 7 1.34 0.38
 -2 4 7 0.16 0.64
 2 -4 -7 0.81 0.23
 2 -4 -7 0.49 0.26
 -2 4 6 1.8 0.94
 -2 4 6 2.53 0.45
 2 -4 -6 2.93 0.44
 2 -4 -6 2.97 0.34
 2 4 -5 2.09 0.58
 -2 4 5 2.01 0.89
 2 -4 -5 2.11 0.28
 2 -4 -5 1.83 0.33
 2 -4 -5 1.96 0.74
 -2 4 4 14.61 1.68
 2 -4 -4 16.66 0.9
 2 -4 -4 15.39 1.46
 2 4 -3 6.03 0.77
 -2 4 3 6.11 1.06
 2 -4 -3 6.92 0.52
 2 -4 -3 6.83 0.91
 2 4 -2 4.39 0.7
 2 -4 -2 4.67 0.74
 2 -4 -2 2.94 1.11
 2 4 -1 17.18 1.36
 -2 4 1 17.23 1.42
 -2 -4 1 14.55 1.53
 2 -4 -1 17.03 1.36
 2 -4 0 65.31 3.78
 -2 -4 0 58.99 3.64
 2 -4 1 40.41 2.48
 -2 -4 -1 34.04 2.75
 2 4 2 29.64 2.13
 -2 -4 -2 29 2.67
 -2 -4 -2 31.98 1.39
 2 4 3 20.97 1.89
 -2 -4 -3 21.3 1.07
 -2 -4 -3 20.67 1.66
 2 4 4 5.09 1.01
 -2 -4 -4 3.62 0.4
 -2 -4 -4 3.3 0.33
 -2 -4 -4 3.47 0.73
 2 4 5 45.66 3.42
 -2 -4 -5 49.99 1.99
 -2 -4 -5 51.03 2.16
 -2 -4 -5 45.71 3
 -2 -4 -6 70.34 2.97
 -2 -4 -6 69.53 2.8
 2 4 7 0.95 0.75
 2 4 7 0.3 0.25
 2 4 7 0.24 0.15
 2 4 7 0.43 0.27
 -2 -4 -7 0.08 0.17
 -2 -4 -7 0.25 0.2
 2 -4 7 0.47 0.28
 2 4 8 13.4 1.81
 2 4 8 13.13 0.68
 2 4 8 13.69 0.91
 -2 -4 -8 13.32 0.79
 2 -4 8 14.2 0.93
 -2 -4 -8 13.01 0.9
 2 4 9 14.13 0.85
 2 4 9 15.62 1
 -2 -4 -9 15.65 0.85
 2 4 10 1.35 0.34
 2 4 10 1.21 0.26
 -2 -4 -10 1.29 0.27
 2 4 11 13.85 0.81
 2 4 11 13.14 0.69
 -2 5 11 2.13 0.31
 -2 5 11 3.17 0.29
 -2 5 10 0.96 0.23
 -2 5 10 2.04 0.36
 2 -5 -10 1 0.25
 -2 5 9 0.08 0.15
 -2 5 9 0.16 0.11
 -2 5 9 -0.05 0.21
 2 -5 -9 0.23 0.18
 -2 5 8 1.1 0.17
 -2 5 8 0.7 0.32
 -2 5 8 1.28 0.82
 -2 5 8 0.48 0.21
 -2 5 8 0.56 0.19
 -2 -5 8 0.93 0.35
 2 -5 -8 0.86 0.24
 -2 5 7 21.42 1.26
 -2 5 7 23.03 1.13
 -2 5 7 21.2 1.24
 -2 5 7 15.99 2.28
 -2 5 7 21.16 1.03
 -2 5 7 21.12 1
 2 -5 -7 21.88 1.09
 -2 -5 7 21.61 1.22
 -2 -5 7 20.01 1.22
 -2 5 6 8.7 0.59
 -2 5 6 9.17 0.75
 -2 5 6 9.12 0.65
 2 -5 -6 8.99 0.61
 -2 5 5 6.16 0.67
 -2 5 5 4.31 1.39
 2 -5 -5 4.96 0.43
 2 -5 -5 4.1 1.68
 2 5 -4 18.65 1.67
 -2 5 4 22.3 1.18
 -2 5 4 27.52 2.48
 2 -5 -4 21.54 1.03
 2 -5 -4 20.52 1.92
 -2 5 3 0.2 0.44
 2 5 -3 0.37 0.36
 2 -5 -3 0.32 0.16
 2 5 -2 46.62 2.97
 2 -5 -2 57.7 4.18
 2 5 -1 87.33 4.46
 2 -5 -1 90.49 5.32
 -2 -5 1 84.32 4.83
 -2 5 0 0.01 0.27
 2 5 0 0.51 0.44
 2 -5 0 0.32 0.47
 -2 -5 0 0.19 0.45
 -2 5 -1 16.67 1.53
 2 5 1 14.47 1.47
 2 -5 1 15.13 1.63
 -2 -5 -1 18 2.04
 -2 -5 -2 22.69 2.5
 2 5 3 58.5 3.67
 -2 -5 -3 53.63 2.2
 -2 -5 -3 51.6 2.36
 2 5 4 11.78 0.83
 2 5 4 15.58 1.85
 -2 -5 -4 11.31 0.79
 -2 -5 -4 11.97 0.69
 2 5 5 21.8 1.26
 2 5 5 27.61 2.61
 -2 -5 -5 21.6 1.24
 -2 -5 -5 22.06 1.09
 2 5 6 8.55 0.59
 2 -5 6 9.2 0.76
 -2 -5 -6 8.75 0.73
 -2 -5 -6 8.75 0.6
 2 5 7 28.92 1.31
 2 5 7 33.47 2.94
 2 5 7 28.91 1.41
 2 5 7 27.92 1.27
 2 5 7 26.12 1.5
 2 -5 7 29.6 1.52
 -2 -5 -7 29.59 1.38
 2 5 8 1.94 0.42
 2 5 8 1.99 0.95
 2 5 8 1.66 0.31
 2 5 8 2.37 0.29
 -2 -5 -8 1.55 0.3
 2 -5 8 1.95 0.4
 2 5 9 9.72 0.65
 2 5 9 9.23 0.74
 2 5 9 9.64 0.46
 -2 -5 -9 10.03 0.65
 2 -5 9 9.12 0.73
 2 5 10 0.33 0.22
 2 5 10 -0.17 0.11
 -2 -5 -10 -0.04 0.15
 2 5 11 2.55 0.32
 2 5 11 2.66 0.27
 -2 6 10 2.17 0.34
 -2 6 10 2.73 0.33
 2 -6 -10 3.61 0.39
 -2 6 9 9.79 0.66
 -2 6 9 10.53 0.51
 -2 6 9 10.59 0.77
 2 -6 -9 9.81 0.69
 2 -6 -9 9.91 0.66
 -2 6 8 2.33 0.3
 -2 6 8 2.2 0.24
 -2 6 8 2.43 0.36
 -2 6 8 2.28 0.43
 2 -6 -8 1.93 0.32
 -2 -6 8 1.55 0.35
 2 -6 -8 2.49 0.46
 -2 6 7 3.68 1.36
 -2 6 7 6.52 0.56
 -2 6 7 5.39 0.46
 -2 6 7 5.3 0.63
 -2 6 7 5.85 0.44
 -2 6 7 5.61 0.7
 2 -6 -7 6.09 0.6
 -2 -6 7 4.6 0.6
 2 -6 -7 4.69 0.48
 -2 -6 7 5.66 0.66
 -2 6 6 0.44 0.71
 -2 6 6 -0.04 0.2
 -2 6 6 0 0.18
 -2 6 6 0.1 0.27
 -2 6 6 -0.17 0.16
 -2 6 6 -0.09 0.21
 -2 -6 6 0.11 0.26
 -2 -6 6 0.16 0.24
 2 -6 -6 0.13 0.18
 -2 6 5 3.97 0.53
 -2 6 5 3.94 0.5
 -2 6 5 4.63 0.55
 -2 6 5 4.61 1.56
 -2 -6 5 4.15 0.58
 2 -6 -5 4.46 0.45
 -2 -6 5 4.43 0.7
 -2 6 4 13.52 0.91
 -2 6 4 16.01 2.08
 2 -6 -4 13.14 0.79
 -2 6 3 5.59 1.21
 2 6 -3 3.92 1.53
 -2 6 3 3.37 0.49
 2 -6 -3 3.22 0.39
 -2 6 2 0.19 0.59
 2 6 -2 0.16 0.4
 -2 6 2 -0.04 0.19
 2 -6 -2 0.03 0.57
 2 6 -1 67.38 4.18
 -2 6 1 74.3 3.07
 2 -6 -1 72.76 4.94
 -2 -6 1 78.19 4.54
 -2 6 0 0.3 0.27
 -2 -6 0 0.16 0.52
 2 -6 0 0.32 0.5
 -2 6 -1 132.37 6.93
 2 6 1 141.32 5.75
 -2 -6 -1 160.92 8.34
 2 -6 1 154.8 7.45
 -2 6 -2 0.41 0.46
 2 6 2 0.9 0.3
 2 6 2 0.47 0.56
 -2 -6 -2 0.48 0.69
 2 6 3 80.44 3.32
 2 6 3 85.06 3.4
 -2 -6 -3 76.85 3.17
 2 6 4 0.15 0.62
 2 6 4 0.44 0.28
 -2 -6 -4 0.48 0.2
 2 6 5 29.15 2.79
 2 6 5 20.96 1.11
 2 6 5 19.66 1.24
 2 6 5 19.7 1.13
 2 -6 5 21.48 1.22
 -2 -6 -5 21.56 1.09
 2 6 6 17.99 1.14
 2 6 6 18.47 1.04
 2 6 6 17.36 0.96
 2 6 6 19.03 1.15
 2 6 6 18.68 0.97
 2 6 6 19.18 2.36
 -2 -6 -6 17.98 0.98
 2 -6 6 19.29 1.14
 2 6 7 50.42 2.23
 2 6 7 51.98 2.14
 2 6 7 49.07 3.72
 2 6 7 52.08 2.1
 2 6 7 50.72 2.35
 -2 -6 -7 52.07 2.2
 2 -6 7 50.85 2.33
 2 6 8 8.64 0.71
 2 6 8 7.3 0.48
 2 6 8 6.9 0.57
 2 6 8 7.65 0.39
 2 -6 8 7.28 0.67
 -2 -6 -8 7.3 0.56
 2 6 9 0.13 0.11
 2 6 9 0.09 0.18
 2 6 9 0 0.16
 -2 -6 -9 0.12 0.2
 -2 -6 -9 0.15 0.18
 2 -6 9 0.32 0.22
 2 6 10 0.03 0.12
 2 6 10 0.33 0.17
 -2 -6 -10 0.02 0.16
 -2 7 10 0.29 0.16
 2 -7 -10 0.4 0.15
 -2 7 9 0.9 0.13
 -2 7 9 0.51 0.21
 -2 7 9 0.99 0.25
 2 -7 -9 0.94 0.23
 -2 7 8 1.15 0.22
 -2 7 8 0.97 0.28
 -2 7 8 1.29 0.18
 -2 7 8 1.47 0.29
 -2 -7 8 1.6 0.34
 2 -7 -8 0.93 0.26
 2 -7 -8 0.7 0.25
 -2 7 7 12.93 0.91
 -2 7 7 13.32 0.75
 -2 7 7 12.25 0.9
 -2 7 7 12.48 0.71
 2 -7 -7 13.51 0.8
 2 -7 -7 13.88 0.82
 -2 -7 7 13.61 0.94
 -2 7 6 14.59 0.83
 -2 7 6 12.08 0.77
 -2 7 6 12.31 0.9
 -2 7 6 13.75 0.93
 -2 7 6 8.19 1.76
 -2 -7 6 14.58 0.96
 2 -7 -6 14.64 0.83
 2 -7 -6 13.66 0.83
 -2 7 5 5.6 0.53
 -2 7 5 6.49 1.73
 -2 7 5 4.46 0.6
 -2 7 5 5.17 0.64
 2 -7 -5 5.4 0.52
 -2 -7 5 5.5 0.63
 2 -7 -5 4.09 0.47
 -2 7 4 342.1 13.12
 -2 7 4 354.53 13.19
 -2 -7 4 355.66 13.1
 2 -7 -4 342.47 12.91
 -2 7 3 15.69 1.01
 -2 7 3 19.87 2.31
 -2 -7 3 14.77 0.98
 2 -7 -3 17.26 2.64
 2 -7 -3 15.19 0.87
 -2 7 2 232.29 9.5
 -2 7 2 241.8 11.32
 2 -7 -2 274.71 12.79
 -2 7 1 18.81 1.06
 -2 -7 1 17.42 1.92
 2 -7 -1 13.38 2.12
 -2 7 0 0.41 0.27
 2 7 0 0.41 0.26
 -2 -7 0 0.33 0.62
 2 -7 0 0.09 0.42
 -2 7 -1 2.24 0.43
 2 7 1 2.93 0.52
 2 -7 1 2.18 0.83
 -2 -7 -1 2.09 1.16
 -2 7 -2 0.72 0.28
 2 7 2 1.1 0.37
 2 7 2 0.55 0.27
 -2 -7 -2 0.36 0.78
 2 7 3 -0.05 0.19
 2 -7 3 -0.28 0.19
 -2 -7 -3 0.11 0.18
 -2 -7 -3 -0.39 0.54
 2 7 4 14.14 0.97
 2 7 4 18.49 2.25
 2 -7 4 14.03 0.95
 -2 -7 -4 13.03 0.82
 2 7 5 0.22 0.74
 2 7 5 0.71 0.32
 2 7 5 0.83 0.28
 2 7 5 0.5 0.33
 -2 -7 -5 0.1 0.22
 2 -7 5 0.48 0.27
 -2 -7 -5 0.42 0.24
 2 7 6 39.07 1.9
 2 7 6 34.61 1.84
 2 7 6 38.45 1.73
 2 7 6 38.48 1.71
 -2 -7 -6 41.26 1.77
 -2 -7 -6 38.64 1.73
 2 -7 6 39.15 1.9
 2 7 7 -0.06 0.23
 2 7 7 0.3 0.17
 2 7 7 0.35 0.16
 2 -7 7 0.83 0.3
 -2 -7 -7 0.17 0.2
 -2 -7 -7 0.01 0.2
 2 7 8 18.9 1.25
 2 7 8 18.49 1.09
 2 7 8 19.12 0.91
 -2 -7 -8 18.4 0.98
 2 -7 8 19.74 1.1
 -2 -7 -8 21.48 1.02
 2 7 9 -0.04 0.16
 2 7 9 -0.05 0.15
 2 -7 9 0.16 0.19
 -2 -7 -9 -0.15 0.15
 -2 8 9 17.55 0.9
 2 -8 -9 18.92 0.82
 -2 8 8 0.16 0.13
 -2 8 8 0.08 0.17
 -2 -8 8 0.05 0.19
 2 -8 -8 0.17 0.16
 -2 8 7 1.09 0.31
 -2 8 7 0.98 0.23
 -2 8 7 0.92 0.2
 -2 8 7 0.85 0.3
 2 -8 -7 0.67 0.2
 -2 -8 7 0.93 0.29
 -2 8 6 1.13 0.26
 -2 8 6 0.63 0.28
 -2 8 6 1.02 0.25
 -2 8 6 0.76 0.3
 -2 -8 6 1.04 0.3
 2 -8 -6 1.03 0.24
 -2 8 5 1.71 1.08
 -2 8 5 1.53 0.34
 -2 8 5 1.1 0.33
 -2 8 5 1.9 0.41
 2 -8 -5 1.12 0.27
 -2 -8 5 1.41 0.34
 -2 8 4 7.16 1.79
 -2 8 4 4.43 0.62
 -2 8 4 5.65 0.61
 2 -8 -4 6.01 0.48
 -2 -8 4 5.22 0.62
 2 -8 -4 7.44 2.74
 -2 8 3 0.3 0.29
 -2 -8 3 0.51 0.25
 2 -8 -3 0.62 0.22
 2 -8 -3 0.39 0.81
 -2 8 2 0.9 0.31
 2 8 -2 1.06 0.34
 2 -8 -2 0.34 0.78
 -2 -8 2 1.27 0.34
 2 8 -1 44.41 2.07
 -2 8 1 44.06 2.04
 2 -8 -1 43.9 1.93
 2 -8 -1 36.28 3.74
 -2 -8 1 40.98 1.94
 -2 8 0 0.97 0.32
 2 8 0 0.77 0.32
 2 -8 0 1.17 0.76
 2 -8 0 1.37 0.35
 -2 -8 0 1.38 0.34
 -2 -8 0 0.86 0.71
 -2 8 -1 13.97 0.93
 2 8 1 13.89 0.94
 -2 -8 -1 9.85 1.91
 -2 -8 -1 13.97 0.87
 2 -8 1 12.75 0.85
 2 8 2 3.88 0.55
 -2 8 -2 4.3 0.59
 2 -8 2 3.88 0.51
 -2 -8 -2 4.93 1.73
 -2 -8 -2 4.39 0.55
 -2 8 -3 8.11 0.73
 2 8 3 10.05 0.8
 2 -8 3 9.5 0.73
 -2 -8 -3 8.17 0.7
 -2 -8 -3 9.19 0.56
 2 8 4 1.26 0.36
 -2 8 -4 2.02 0.43
 2 -8 4 1.15 0.3
 -2 -8 -4 2.56 0.36
 2 8 5 18.45 1.04
 2 8 5 19.66 1.15
 -2 -8 -5 19.14 0.98
 2 -8 5 20.01 1.13
 2 8 6 19.95 1.13
 2 8 6 18.2 1.09
 2 8 6 18.66 0.97
 2 8 6 17.79 0.99
 2 -8 6 18.8 1.1
 -2 -8 -6 19.32 0.97
 2 8 7 7.36 0.63
 2 8 7 7.79 0.52
 2 8 7 7.82 0.48
 2 -8 7 8.67 0.65
 -2 -8 -7 7.96 0.54
 2 8 8 0.62 0.22
 2 8 8 0.93 0.18
 -2 -8 -8 1.16 0.21
 2 -8 8 0.55 0.21
 2 8 9 0.31 0.15
 -2 -8 -9 0.23 0.12
 -2 9 8 1.58 0.17
 -2 9 7 1.96 0.26
 -2 9 7 2.23 0.23
 -2 9 7 2.57 0.35
 -2 -9 7 2.41 0.34
 2 -9 -7 1.95 0.21
 2 -9 -7 1.63 0.3
 -2 9 6 8.56 0.65
 -2 9 6 8.1 0.64
 -2 9 6 8.27 0.58
 -2 9 6 7.95 0.53
 2 -9 -6 8.56 0.46
 -2 -9 6 7.7 0.61
 -2 9 5 4.77 0.51
 -2 9 5 5.84 0.6
 2 9 -5 4.76 0.57
 2 -9 -5 4.67 0.36
 -2 -9 5 4.94 0.55
 2 9 -4 0.61 0.3
 -2 9 4 1.1 0.32
 -2 -9 4 1.21 0.3
 2 9 -3 0.38 0.26
 -2 9 3 0.24 0.23
 -2 -9 3 0.12 0.19
 2 -9 -3 -0.15 0.56
 2 9 -2 2.58 0.46
 -2 9 2 3.07 0.5
 2 -9 -2 1.93 1.16
 -2 -9 2 2.87 0.44
 2 9 -1 5.28 0.67
 -2 9 1 5.74 0.58
 2 -9 -1 4.9 0.54
 -2 -9 1 5.36 0.59
 2 -9 -1 4.45 1.28
 -2 9 0 0.55 0.27
 2 9 0 0.56 0.28
 2 -9 0 0.92 0.27
 -2 -9 0 0.16 0.22
 -2 9 -1 -0.24 0.18
 2 9 1 -0.15 0.18
 2 -9 1 0.22 0.21
 -2 -9 -1 -0.03 0.18
 -2 -9 -1 -0.08 0.51
 2 9 2 6.29 0.62
 -2 9 -2 7.05 0.65
 2 -9 2 5.73 0.62
 -2 -9 -2 5.91 1.55
 -2 -9 -2 6.59 0.59
 2 9 3 3.83 0.54
 -2 9 -3 4.21 0.54
 -2 -9 -3 2.4 1.38
 -2 -9 -3 3.58 0.45
 2 -9 3 3.41 0.48
 2 9 4 6.97 0.66
 2 -9 4 7.96 0.64
 2 9 5 10.76 0.75
 2 9 5 10.17 0.67
 2 -9 5 10.56 0.72
 -2 -9 -5 9.83 0.55
 2 9 6 4.09 0.56
 2 9 6 4 0.42
 2 9 6 3.55 0.37
 2 -9 6 4.19 0.47
 -2 -9 -6 4.01 0.31
 2 9 7 10.88 0.49
 2 9 7 10.24 0.56
 -2 -9 -7 9.34 0.47
 2 -9 7 9.74 0.62
 -2 10 6 0.43 0.14
 -2 10 6 0.58 0.18
 -2 -10 6 0.44 0.17
 -2 10 5 0.1 0.15
 -2 10 5 0.07 0.16
 -2 -10 5 0.12 0.16
 -2 10 4 0.85 0.26
 -2 10 4 0.65 0.35
 2 10 -4 0.68 0.25
 -2 -10 4 0.96 0.25
 -2 10 3 -0.1 0.16
 2 10 -3 -0.01 0.2
 -2 -10 3 0.05 0.16
 -2 10 2 0 0.17
 2 10 -2 -0.19 0.17
 -2 -10 2 0.24 0.19
 -2 10 1 28.6 1.44
 2 10 -1 26.51 1.43
 -2 -10 1 27.41 1.36
 2 -10 -1 28.33 1.35
 -2 10 0 35.37 1.74
 2 10 0 37.4 1.78
 -2 -10 0 36.1 1.67
 2 -10 0 36.37 1.67
 -2 10 -1 4.71 0.53
 2 10 1 6.51 0.59
 -2 -10 -1 5.8 0.51
 2 -10 1 5.63 0.52
 -2 10 -2 3.96 0.52
 2 10 2 3.35 0.48
 2 -10 2 2.75 0.41
 -2 -10 -2 3.12 0.42
 2 10 3 1.89 0.36
 -2 10 -3 3.44 0.47
 2 -10 3 2.73 0.39
 2 10 4 0.38 0.21
 2 10 4 0.67 0.24
 2 -10 4 0.23 0.16
 2 10 5 14.98 0.76
 2 -10 5 14.3 0.79
 2 10 6 4.82 0.31
 2 -10 6 4.8 0.38
 -2 11 4 0.41 0.15
 -2 -11 4 0.1 0.13
 -2 -11 3 1.69 0.26
 -2 11 2 1.05 0.24
 2 11 -2 2.29 0.35
 -2 -11 2 1.98 0.28
 -2 11 1 0.11 0.18
 2 11 -1 -0.07 0.18
 -2 -11 1 0.08 0.14
 2 11 0 0.22 0.19
 -2 11 0 0.31 0.19
 -2 -11 0 0.02 0.16
 2 -11 0 -0.1 0.15
 2 11 1 0.38 0.19
 -2 11 -1 -0.06 0.19
 2 -11 1 0.51 0.17
 -2 -11 -1 0.18 0.15
 -2 11 -2 4.45 0.43
 2 -11 3 23.4 1.09
 2 11 4 30.33 1.27
 2 -11 4 29.9 1.29
 3 0 -9 0 0.16
 -3 0 8 65.94 5.35
 3 0 -8 57.88 2.35
 -3 0 7 -0.06 0.38
 -3 0 6 0.13 0.38
 -3 0 5 0.04 0.33
 -3 0 4 434.38 16.71
 3 0 -1 -0.16 0.15
 3 0 0 -0.04 0.21
 -3 0 0 0.17 0.22
 3 0 1 0.09 0.11
 -3 0 -1 0 0.1
 -3 0 -2 291.89 10.85
 -3 0 -2 297.32 10.84
 -3 0 -3 0.54 0.18
 3 0 3 0.13 0.31
 -3 0 -3 0.05 0.11
 3 0 4 69.72 3.51
 -3 0 -4 78.39 3.07
 3 0 5 0.04 0.34
 -3 0 -5 0 0.14
 3 0 6 108.92 5.3
 3 0 7 0.1 0.4
 3 0 8 5.21 1.11
 3 0 9 0.27 0.24
 3 0 9 1.13 0.68
 -3 0 -9 0.14 0.17
 3 0 10 23.59 1.29
 3 0 11 0.02 0.18
 -3 1 12 2.06 0.22
 -3 1 11 12.74 0.66
 -3 1 10 3.33 0.54
 -3 1 9 3.72 1.2
 -3 1 9 3.03 0.48
 3 -1 -9 3.11 0.37
 -3 1 8 21.33 2.11
 3 -1 -8 24.46 1.12
 -3 1 7 8.92 1.29
 3 -1 -7 8.41 0.49
 3 -1 -7 7.07 0.82
 -3 1 6 4.48 1.14
 3 -1 -6 2.56 0.49
 3 -1 -6 3.64 0.26
 -3 1 5 21.16 1.81
 3 -1 -5 21.44 0.87
 3 -1 -5 19.93 1.25
 -3 -1 5 20.94 1.51
 -3 1 4 10.63 1.16
 3 -1 -4 11.7 0.5
 -3 -1 4 11.31 0.9
 3 -1 -4 10.44 0.77
 -3 1 3 386.44 14.83
 3 -1 -3 399.05 14.34
 3 -1 -3 369.48 13.97
 3 -1 -2 281.14 10.53
 3 1 -1 56.02 2.31
 3 -1 -1 57.96 2.41
 -3 1 0 94.28 3.68
 3 -1 0 90.99 3.65
 3 1 1 7.06 0.55
 -3 1 -1 6.34 0.47
 3 -1 1 7.33 0.39
 -3 -1 -1 5.29 0.49
 -3 -1 -2 161.68 6.25
 -3 -1 -2 161.55 6.24
 3 1 3 81.46 4.01
 -3 -1 -3 89.05 3.61
 -3 -1 -3 88.73 3.61
 3 -1 3 86.52 3.82
 3 -1 4 11.05 1.04
 -3 -1 -4 11.15 0.84
 3 1 5 27.06 1.94
 -3 -1 -5 25.87 1.55
 3 -1 5 27.44 1.89
 3 1 6 13.56 1.43
 3 -1 6 14.87 1.47
 3 1 7 9.11 1.29
 -3 -1 -7 9.4 0.56
 3 -1 7 9.51 1.35
 3 1 8 0.5 0.58
 -3 -1 -8 0.28 0.18
 3 -1 8 0.43 0.57
 3 1 9 28.7 1.51
 3 1 9 26.45 2.6
 3 -1 9 29.09 1.5
 -3 -1 -9 30.71 1.4
 3 1 10 17.68 1.06
 3 1 11 5.09 0.5
 3 1 12 0.8 0.14
 3 1 12 0.22 0.2
 -3 2 12 0.64 0.14
 -3 2 11 0.43 0.26
 -3 2 11 0.61 0.18
 -3 2 10 6.52 0.69
 -3 2 10 6.87 0.49
 -3 2 9 11.42 0.84
 -3 2 9 11.77 1.72
 -3 2 8 6.08 1.21
 3 -2 -8 5.58 0.48
 -3 2 7 32.65 1.62
 -3 2 7 33.47 2.86
 3 -2 -7 35.81 1.55
 -3 2 6 0.16 0.47
 3 -2 -6 0.31 0.31
 3 -2 -6 0.18 0.14
 -3 2 5 16.46 1.73
 3 -2 -5 14.63 1.19
 3 -2 -5 16.67 0.79
 -3 2 4 10.72 1.27
 3 -2 -4 10.61 0.56
 3 -2 -4 9.78 0.9
 -3 2 3 59.49 3.3
 3 -2 -3 68.58 2.99
 3 -2 -3 65.25 2.51
 -3 2 2 95.72 3.79
 3 -2 -2 89.24 3.8
 3 -2 -2 82.39 3.36
 3 2 0 0.81 0.37
 3 -2 0 0.9 0.35
 -3 2 -1 1.87 0.36
 3 2 1 0.88 0.33
 3 -2 1 1.75 0.28
 -3 2 -2 12.37 0.81
 3 2 2 13.08 0.91
 -3 -2 -2 12.07 0.92
 -3 -2 -2 11.71 0.6
 3 2 3 2.25 0.68
 -3 2 -3 4.18 0.45
 -3 -2 -3 4.14 0.57
 -3 -2 -3 3.75 0.3
 3 2 4 44.38 2.91
 -3 -2 -4 50.27 2.56
 3 -2 4 51.32 2.69
 -3 -2 -4 52.29 2.01
 -3 -2 -5 9.8 0.56
 3 -2 5 9.67 1.1
 -3 -2 -5 8.87 0.93
 3 2 6 30.78 2.34
 -3 -2 -6 29.12 1.35
 3 -2 6 30.25 2.23
 3 2 7 6.97 1.18
 3 -2 7 5.81 1.07
 -3 -2 -7 5.9 0.48
 3 2 8 0.42 0.61
 3 2 8 0.57 0.3
 -3 -2 -8 0.26 0.21
 3 2 9 4.03 1.19
 3 2 9 4.6 0.59
 -3 -2 -9 4.76 0.49
 3 2 10 1.04 0.3
 3 2 11 1.02 0.28
 3 2 11 0.61 0.18
 3 2 12 28.99 1.18
 3 2 12 28.93 1.29
 -3 3 12 1.41 0.19
 -3 3 12 1.04 0.21
 -3 3 11 4.44 0.37
 -3 3 11 4.14 0.5
 3 -3 -11 4.56 0.44
 -3 3 10 23.83 1.13
 -3 3 10 23.92 1.31
 3 -3 -10 22.55 1.14
 -3 3 9 4.95 1.42
 -3 3 9 3.75 0.54
 -3 3 9 3.64 0.4
 3 -3 -9 3.91 0.44
 -3 3 8 9.06 0.74
 -3 3 8 8.27 0.47
 3 -3 -8 8.3 0.6
 3 -3 -8 8.98 0.69
 -3 3 7 11.02 1.77
 -3 3 7 15.34 0.75
 -3 3 7 14.6 0.93
 3 -3 -7 16.22 0.86
 3 -3 -7 14.61 0.87
 -3 3 6 2.17 0.96
 -3 3 6 2.83 0.44
 3 -3 -6 2.31 0.7
 3 -3 -6 2.43 0.29
 3 -3 -6 2.13 0.34
 -3 3 5 24.4 2.25
 3 -3 -5 22.33 1.7
 3 -3 -5 24.37 1.14
 -3 3 4 72.09 4
 3 -3 -4 69.62 3.45
 3 -3 -4 65.85 2.74
 -3 3 3 0.51 0.44
 3 -3 -3 0.69 0.38
 3 -3 -3 0.5 0.17
 3 3 -2 49.31 2.38
 3 3 -2 41.08 2.36
 -3 3 2 57.41 2.66
 3 -3 -2 50.01 2.54
 -3 3 1 25.74 1.62
 3 3 -1 24.67 1.54
 3 -3 -1 25.38 1.56
 -3 -3 1 25.5 1.84
 3 3 0 58.41 2.97
 3 -3 0 66.45 2.94
 3 3 1 3.66 0.59
 3 -3 1 2.93 0.63
 3 3 2 62.04 3.26
 3 3 3 126.29 6.57
 -3 -3 -3 157.29 5.66
 -3 -3 -3 162.54 6.42
 3 3 4 3.66 0.99
 3 -3 4 3.29 0.71
 -3 -3 -4 3.53 0.64
 -3 -3 -4 3.28 0.33
 3 3 5 30.55 2.54
 -3 -3 -5 32.55 2.18
 -3 -3 -5 33.66 1.5
 3 -3 5 33.86 2.28
 -3 -3 -6 57.08 2.44
 3 3 7 25.34 1.12
 3 3 7 28.52 2.44
 -3 -3 -7 25.18 1.31
 -3 -3 -7 25.19 1.19
 3 3 8 89.66 3.9
 3 3 8 97.9 3.59
 3 3 8 93.38 5.45
 -3 -3 -8 94.27 3.91
 3 -3 8 92.19 3.88
 -3 -3 -8 101.68 3.76
 3 3 9 9.44 1.6
 3 3 9 9.87 0.76
 -3 -3 -9 8.82 0.71
 -3 -3 -9 10.27 0.64
 3 3 10 0.84 0.29
 -3 -3 -10 0.73 0.23
 3 3 11 7.13 0.46
 3 3 11 6.68 0.57
 -3 4 11 0.07 0.11
 -3 4 11 -0.26 0.17
 3 -4 -11 0.17 0.26
 -3 4 10 5.18 0.45
 -3 4 10 5.99 0.59
 3 -4 -10 5.86 0.48
 -3 4 9 31.31 2.96
 -3 4 9 33.73 1.73
 -3 4 9 34.47 1.32
 -3 4 9 34.92 1.57
 3 -4 -9 35.02 1.56
 -3 4 8 9.36 0.78
 -3 4 8 8.91 0.62
 -3 4 8 9.31 0.52
 -3 4 8 9.44 0.77
 -3 4 8 5.15 1.51
 3 -4 -8 9.75 0.63
 -3 -4 8 8.58 0.75
 -3 4 7 0.23 0.26
 -3 4 7 0.44 0.8
 -3 4 7 0.66 0.22
 -3 4 7 0.33 0.17
 3 -4 -7 0.3 0.19
 -3 4 6 -0.06 0.2
 -3 4 6 -0.04 0.5
 -3 -4 6 0.28 0.27
 3 -4 -6 0.02 0.14
 3 -4 -6 -0.09 0.16
 -3 4 5 14.78 1.1
 -3 4 5 11.61 1.64
 3 4 -5 12.64 1.14
 3 -4 -5 10.82 1.3
 3 -4 -5 12.67 0.79
 3 -4 -5 12.49 0.68
 -3 4 4 0.86 0.59
 3 4 -4 1.08 0.44
 3 -4 -4 1.12 0.53
 3 -4 -4 1.13 0.26
 -3 4 3 18.14 1.76
 3 4 -3 17.15 1.38
 3 -4 -3 19.66 1.58
 3 4 -2 22.92 1.59
 3 -4 -2 18.91 2.21
 3 -4 -2 23.84 1.69
 3 4 -1 38.38 2.32
 -3 4 1 45.58 2.55
 -3 -4 1 35.12 2.59
 3 -4 -1 41.05 2.35
 3 -4 0 2.63 0.88
 -3 -4 0 2.79 0.81
 3 4 1 74.81 3.81
 -3 -4 -1 74.28 4.5
 3 -4 1 85.78 4.16
 3 4 2 48.24 2.92
 -3 -4 -2 42.73 3.91
 -3 -4 -2 54 2.09
 3 4 3 74.59 4.13
 -3 -4 -3 70.75 2.95
 3 4 4 197.51 8.96
 -3 -4 -4 184.94 7.22
 -3 -4 -4 199.9 7.4
 3 4 5 30.03 2.67
 -3 -4 -5 35.46 1.63
 -3 -4 -5 34.58 1.47
 -3 -4 -6 9.13 0.59
 -3 -4 -6 9.36 0.71
 3 4 7 3.42 0.49
 3 4 7 3.41 1.07
 3 4 7 3.36 0.32
 3 4 7 3.41 0.35
 3 -4 7 2.38 0.45
 -3 -4 -7 3.27 0.4
 -3 -4 -7 3.21 0.49
 3 4 8 11 0.79
 3 4 8 10.21 0.55
 3 4 8 9.59 1.55
 -3 -4 -8 9.23 0.75
 -3 -4 -8 10.33 0.66
 3 -4 8 9.01 0.76
 3 4 9 6.64 0.64
 -3 -4 -9 7.26 0.55
 3 -4 9 7.1 0.63
 3 4 10 10.48 0.64
 3 4 10 9.97 0.75
 -3 -4 -10 10.38 0.65
 3 4 11 0.5 0.15
 3 4 11 0.22 0.19
 -3 5 11 9.72 0.56
 -3 5 11 10.32 0.65
 -3 5 10 0.1 0.14
 -3 5 10 0.29 0.24
 3 -5 -10 0.3 0.2
 -3 5 9 0.14 0.11
 -3 5 9 0.07 0.16
 -3 5 9 -0.03 0.21
 3 -5 -9 -0.04 0.16
 -3 5 8 1.45 0.29
 -3 5 8 1.85 0.45
 -3 5 8 1.16 0.23
 -3 5 8 0.73 0.77
 -3 5 8 0.92 0.33
 -3 5 8 1.46 0.2
 3 -5 -8 1.19 0.26
 -3 -5 8 1.67 0.4
 -3 5 7 26.42 1.3
 -3 5 7 19.48 2.54
 -3 5 7 26.4 1.18
 -3 5 7 26.31 1.21
 -3 5 7 25.44 1.43
 -3 5 7 26.86 1.43
 3 -5 -7 26.78 1.26
 -3 -5 7 26.66 1.4
 -3 -5 7 28.68 1.52
 -3 5 6 0.05 0.17
 -3 5 6 -0.18 0.44
 -3 5 6 0.17 0.19
 -3 5 6 0.33 0.26
 3 -5 -6 0.31 0.17
 -3 5 5 8.01 0.66
 3 -5 -5 8.03 0.55
 -3 5 4 0.76 0.69
 3 5 -4 0.18 0.35
 -3 5 4 0.18 0.21
 3 -5 -4 0.3 0.16
 3 -5 -4 0.15 0.43
 -3 5 3 9.89 1.43
 3 5 -3 8.29 1.07
 3 -5 -3 8.9 0.57
 3 5 -2 0.88 0.45
 3 -5 -2 0.67 0.64
 3 5 -1 3.23 0.72
 -3 -5 1 3.02 0.86
 3 -5 -1 3.95 1.1
 3 5 0 5.19 0.89
 -3 5 0 3.48 0.76
 3 -5 0 5.04 1.06
 -3 -5 0 4.28 1.09
 3 5 1 6.31 0.98
 -3 -5 -1 7.68 1.44
 3 -5 1 6.2 1.04
 -3 -5 -2 11.04 1.75
 3 5 3 4.44 1.16
 -3 -5 -3 4.39 0.39
 -3 -5 -3 3.64 0.44
 3 5 4 1.25 0.78
 3 5 4 0.79 0.33
 -3 -5 -4 0.62 0.23
 -3 -5 -4 1.23 0.23
 3 5 5 8.16 0.83
 3 5 5 9.87 1.61
 -3 -5 -5 8.4 0.57
 -3 -5 -5 8.05 0.67
 3 5 6 4.76 1.39
 3 5 6 8.07 0.54
 3 -5 6 6.69 0.67
 -3 -5 -6 7.77 0.67
 -3 -5 -6 6.97 0.53
 3 5 7 0.36 0.24
 3 5 7 0.56 0.68
 3 5 7 0.44 0.19
 3 5 7 0.56 0.18
 -3 -5 -7 0.58 0.21
 3 -5 7 0.47 0.29
 -3 -5 -7 0.29 0.26
 3 5 8 2.8 0.48
 3 5 8 3.55 1.11
 3 5 8 3.18 0.33
 3 5 8 2.82 0.39
 -3 -5 -8 2.6 0.36
 3 -5 8 3.4 0.51
 -3 -5 -8 2.77 0.51
 3 5 9 12.57 0.56
 3 5 9 13.42 0.9
 3 5 9 13.77 0.79
 3 -5 9 13.15 0.87
 -3 -5 -9 12.19 0.76
 3 5 10 8.29 0.64
 3 5 10 8.76 0.57
 -3 -5 -10 8.68 0.55
 3 5 11 1.61 0.22
 3 5 11 1.4 0.25
 -3 6 10 0.38 0.18
 -3 6 10 0.2 0.14
 3 -6 -10 0.13 0.21
 -3 6 9 15.75 0.69
 -3 6 9 14.69 0.85
 -3 6 9 15.52 0.96
 3 -6 -9 14.26 0.84
 3 -6 -9 14.92 0.88
 -3 6 8 2.03 0.23
 -3 6 8 1.57 0.3
 -3 6 8 1.62 0.43
 -3 6 8 1.17 0.34
 -3 6 8 1.72 0.27
 3 -6 -8 1.91 0.32
 3 -6 -8 1.37 0.36
 -3 6 7 0.35 0.71
 -3 6 7 0.31 0.23
 -3 6 7 0.62 0.31
 -3 6 7 0.19 0.18
 -3 6 7 0.43 0.18
 -3 6 7 0.42 0.25
 3 -6 -7 0.78 0.31
 -3 -6 7 0.69 0.3
 -3 -6 7 -0.03 0.26
 3 -6 -7 0.38 0.21
 -3 6 6 0.17 0.55
 -3 6 6 0.18 0.24
 -3 6 6 0.33 0.22
 -3 6 6 0.12 0.23
 -3 6 6 0.22 0.22
 -3 6 6 0.37 0.22
 3 -6 -6 0.94 0.32
 -3 -6 6 0.39 0.26
 3 -6 -6 0.27 0.21
 -3 -6 6 0.22 0.29
 -3 6 5 127.32 5.09
 -3 6 5 134.01 5.32
 -3 6 5 123.36 4.93
 3 -6 -5 126.12 4.91
 3 -6 -5 128.03 4.95
 -3 -6 5 127.55 5.09
 -3 -6 5 122.2 5.34
 -3 6 4 14.8 0.96
 -3 6 4 17.08 2.13
 3 -6 -4 14.37 0.83
 -3 6 3 0.54 0.58
 -3 6 3 0.44 0.25
 3 -6 -3 0 0.18
 3 6 -2 39.41 2.86
 -3 6 2 38.75 1.85
 3 -6 -2 41.72 3.76
 -3 6 1 69.27 2.93
 3 6 -1 64.14 4.04
 -3 -6 1 74.58 4.41
 3 -6 -1 71.52 4.89
 -3 6 0 0.7 0.26
 -3 -6 0 -0.05 0.37
 3 -6 0 0.28 0.47
 -3 6 -1 3.34 0.44
 -3 6 -1 2.68 0.89
 3 6 1 2.58 0.43
 -3 -6 -1 1.65 0.92
 3 -6 1 3.74 0.98
 3 6 2 11.69 1.56
 3 6 2 11.79 0.84
 -3 6 -2 12.01 1.52
 -3 -6 -2 14 2.22
 3 6 3 0.65 0.28
 3 6 3 0.44 0.62
 3 6 3 0.39 0.23
 -3 -6 -3 0.18 0.16
 3 6 4 -0.15 0.2
 3 6 4 0.23 0.61
 -3 -6 -4 0.55 0.21
 3 6 5 55.09 3.94
 3 6 5 40.76 2.08
 3 6 5 43.79 2.01
 3 6 5 43.41 1.94
 3 -6 5 43.72 2.06
 -3 -6 -5 42.21 1.91
 3 6 6 2.7 0.4
 3 6 6 2.31 0.45
 3 6 6 1.42 0.9
 3 6 6 2.41 0.35
 3 6 6 2.67 0.42
 -3 -6 -6 2.82 0.39
 3 -6 6 2.55 0.47
 3 6 7 46.16 2.01
 3 6 7 47.06 3.55
 3 6 7 49.29 2.24
 3 6 7 49.36 1.98
 3 6 7 48.51 2.12
 -3 -6 -7 47.24 2.06
 3 -6 7 46.75 2.2
 3 6 8 0.2 0.11
 3 6 8 0.04 0.12
 3 6 8 0 0.17
 3 6 8 -0.21 0.18
 -3 -6 -8 -0.1 0.15
 3 -6 8 -0.24 0.19
 3 6 9 16.31 0.69
 3 6 9 16.15 0.88
 3 6 9 16.93 0.99
 -3 -6 -9 17.85 0.91
 3 -6 9 15.1 0.94
 -3 -6 -9 15.69 0.87
 3 6 10 -0.07 0.12
 3 6 10 0.14 0.15
 -3 -6 -10 -0.05 0.16
 -3 7 10 15.72 0.83
 3 -7 -10 16.92 0.77
 -3 7 9 0.03 0.16
 -3 7 9 0.06 0.09
 -3 7 9 -0.02 0.17
 3 -7 -9 0.08 0.16
 -3 7 8 12.8 0.69
 -3 7 8 13.88 0.81
 -3 7 8 12.79 0.88
 -3 7 8 13.31 0.61
 -3 7 8 13.41 0.89
 3 -7 -8 12.68 0.77
 -3 -7 8 13.11 0.86
 3 -7 -8 12.74 0.77
 -3 7 7 4.8 0.43
 -3 7 7 4.62 0.4
 -3 7 7 2.98 0.47
 -3 7 7 4.32 0.59
 3 -7 -7 5.17 0.49
 3 -7 -7 4.84 0.48
 -3 -7 7 4.64 0.59
 -3 7 6 0.46 0.22
 -3 7 6 0.6 0.3
 -3 7 6 0.43 0.24
 -3 7 6 0.4 0.22
 3 -7 -6 0.46 0.25
 3 -7 -6 0.31 0.23
 -3 -7 6 -0.19 0.23
 -3 7 5 0.25 0.73
 -3 7 5 0.56 0.24
 -3 7 5 -0.29 0.18
 -3 7 5 0.02 0.21
 3 -7 -5 0.18 0.22
 3 -7 -5 0.31 0.21
 -3 -7 5 -0.09 0.25
 -3 7 4 31.49 1.64
 -3 7 4 31.39 1.61
 3 -7 -4 31.67 1.45
 -3 -7 4 30.2 1.59
 -3 7 3 2.56 1.07
 -3 7 3 1.71 0.4
 3 -7 -3 2.78 0.37
 -3 -7 3 3.45 0.5
 3 -7 -3 2.25 1.32
 -3 7 2 78.53 3.64
 -3 7 2 91.52 5.36
 3 -7 -2 96.83 6.29
 -3 7 1 0.53 0.25
 -3 -7 1 0.11 0.41
 3 -7 -1 -0.04 0.51
 3 -7 0 53.08 4.2
 -3 -7 0 61.82 4.47
 3 7 1 0.88 0.32
 -3 7 -1 1.78 0.37
 3 -7 1 0.95 0.62
 -3 -7 -1 1.16 0.9
 3 7 2 1.12 0.37
 3 7 2 0.84 0.32
 -3 7 -2 1.17 0.35
 -3 -7 -2 0.9 0.9
 -3 7 -3 4.21 0.59
 3 7 3 2.81 0.49
 3 -7 3 3.05 0.46
 -3 -7 -3 2.87 0.39
 -3 -7 -3 3.53 1.55
 3 7 4 47.77 3.71
 3 7 4 44.26 2.07
 -3 -7 -4 40.65 1.87
 3 -7 4 41.45 2
 3 7 5 6.64 0.82
 3 7 5 5.08 0.63
 3 7 5 5.13 0.54
 3 7 5 6.44 0.64
 3 7 5 7.19 1.75
 3 -7 5 6.51 0.69
 -3 -7 -5 5.32 0.51
 -3 -7 -5 5.79 0.54
 3 7 6 4.31 0.48
 3 7 6 4.29 1.35
 3 7 6 4.6 0.47
 3 7 6 3.82 0.54
 -3 -7 -6 4.11 0.47
 -3 -7 -6 3.8 0.44
 3 -7 6 4.79 0.61
 3 7 7 1.49 0.36
 3 7 7 1.51 0.28
 3 7 7 1.63 0.26
 -3 -7 -7 1.21 0.31
 -3 -7 -7 1.46 0.28
 3 -7 7 1.71 0.4
 3 7 8 10.08 0.73
 3 7 8 9.88 0.56
 -3 -7 -8 9.87 0.64
 3 -7 8 9.95 0.73
 -3 -7 -8 9.58 0.64
 3 7 9 0.06 0.15
 3 -7 9 -0.13 0.15
 -3 -7 -9 0.11 0.16
 -3 8 9 9.21 0.58
 3 -8 -9 9.01 0.49
 -3 8 8 1.84 0.33
 -3 8 8 2.2 0.26
 3 -8 -8 2.64 0.3
 -3 -8 8 1.86 0.32
 -3 8 7 38.02 1.59
 -3 8 7 37.18 1.65
 -3 8 7 39.01 1.79
 -3 8 7 36.45 1.77
 -3 -8 7 38.99 1.8
 3 -8 -7 39.07 1.64
 -3 8 6 6.65 0.53
 -3 8 6 6.79 0.55
 -3 8 6 6.59 0.62
 -3 8 6 6.2 0.61
 3 -8 -6 6.59 0.51
 -3 -8 6 8.22 0.67
 -3 8 5 37.67 1.84
 -3 8 5 41.81 3.61
 -3 8 5 38.14 1.85
 -3 8 5 37.37 1.74
 -3 -8 5 36.07 1.82
 3 -8 -5 36.25 1.63
 -3 8 4 2.18 0.44
 -3 8 4 4.61 1.52
 -3 8 4 3.66 0.54
 3 -8 -4 4.34 1.8
 -3 -8 4 3.44 0.49
 3 -8 -4 3.48 0.39
 -3 8 3 2.69 0.47
 3 -8 -3 2.5 0.31
 -3 -8 3 1.83 0.36
 3 -8 -3 2.42 1.39
 -3 8 2 46.25 2.16
 3 -8 -2 44.24 4.28
 -3 -8 2 47.76 2.14
 -3 8 1 0.62 0.26
 3 8 -1 0.59 0.3
 3 -8 -1 0.54 0.69
 -3 -8 1 0.67 0.27
 3 -8 -1 0.62 0.28
 -3 8 0 4.72 0.61
 3 8 0 4.03 0.56
 -3 -8 0 4.78 0.58
 3 -8 0 4.24 1.21
 -3 -8 0 3.21 1.18
 3 -8 0 4.35 0.55
 -3 8 -1 7.01 0.67
 3 8 1 8.32 0.7
 3 -8 1 7.61 0.62
 -3 -8 -1 5.41 1.46
 -3 -8 -1 7.14 0.65
 3 8 2 49.64 2.34
 3 8 2 48.94 2.32
 -3 8 -2 46.99 2.29
 3 -8 2 48.09 2.22
 -3 -8 -2 47.5 2.23
 -3 -8 -2 56.83 4.98
 -3 8 -3 11.51 0.86
 3 8 3 11.32 0.86
 3 -8 3 10.85 0.81
 -3 -8 -3 14.46 2.66
 -3 -8 -3 10.28 0.63
 -3 -8 -3 10.47 0.79
 3 8 4 8.45 0.73
 -3 -8 -4 9.03 0.58
 3 -8 4 7.77 0.66
 -3 -8 -4 8.19 0.83
 3 8 5 2.45 0.44
 3 8 5 2.5 0.37
 -3 -8 -5 2.59 0.36
 3 -8 5 3.48 0.47
 3 8 6 3.2 0.48
 3 8 6 3.05 0.4
 3 8 6 3.42 0.39
 -3 -8 -6 3.55 0.4
 3 -8 6 3.38 0.46
 3 8 7 10.92 0.62
 3 8 7 9.22 0.71
 3 8 7 10.67 0.57
 -3 -8 -7 10.16 0.62
 3 -8 7 10.39 0.72
 3 8 8 0.48 0.14
 3 8 8 0.18 0.19
 3 -8 8 0.86 0.22
 -3 -8 -8 0.48 0.17
 -3 9 8 -0.03 0.08
 3 -9 -8 0.09 0.16
 -3 9 7 2.85 0.51
 -3 9 7 3.2 0.39
 -3 9 7 2.86 0.31
 -3 9 7 2.91 0.25
 -3 -9 7 2.45 0.33
 3 -9 -7 2.23 0.22
 -3 9 6 0.79 0.25
 -3 9 6 0.02 0.18
 -3 9 6 0.32 0.22
 -3 9 6 0.18 0.15
 3 -9 -6 -0.05 0.12
 3 -9 -6 0.07 0.22
 -3 -9 6 -0.06 0.17
 -3 9 5 0.24 0.21
 -3 9 5 0.28 0.25
 3 9 -5 -0.13 0.23
 -3 9 5 0.1 0.18
 -3 -9 5 0.05 0.18
 3 -9 -5 0.06 0.25
 3 -9 -5 -0.18 0.2
 -3 9 4 2.3 0.39
 3 9 -4 2.05 0.4
 -3 -9 4 2.97 0.44
 3 9 -3 0.75 0.31
 -3 9 3 0.92 0.29
 -3 -9 3 0.91 0.3
 3 -9 -3 0.21 0.71
 -3 9 2 2.05 0.43
 3 9 -2 1.04 0.35
 3 -9 -2 1.67 1.07
 -3 -9 2 1.86 0.36
 -3 9 1 0.74 0.3
 3 9 -1 1.05 0.34
 3 -9 -1 0.93 0.29
 3 -9 -1 0.35 0.67
 -3 -9 1 0.68 0.26
 -3 9 0 1.61 0.4
 3 9 0 2.57 0.45
 3 -9 0 2.58 0.41
 -3 -9 0 2.16 0.4
 3 9 1 1.28 0.36
 -3 9 -1 0.91 0.32
 -3 -9 -1 1.02 0.3
 -3 -9 -1 1.14 0.87
 3 -9 1 1.36 0.32
 -3 9 -2 4.27 0.56
 3 9 2 4.85 0.62
 3 -9 2 5.57 0.55
 -3 -9 -2 4.42 0.54
 -3 -9 -2 4.43 1.53
 3 9 3 33.48 1.65
 -3 9 -3 33.31 1.61
 3 -9 3 32.61 1.57
 -3 -9 -3 33.54 1.56
 -3 -9 -3 25.88 3.32
 3 9 4 1.27 0.34
 3 -9 4 0.75 0.25
 3 9 5 2.07 0.33
 3 9 5 2.27 0.39
 3 -9 5 1.61 0.33
 3 9 6 0.52 0.21
 3 9 6 0.65 0.19
 -3 -9 -6 1.26 0.18
 3 -9 6 0.87 0.24
 3 9 7 0.56 0.16
 3 9 7 0.58 0.12
 3 -9 7 0.54 0.19
 -3 10 6 0.58 0.15
 -3 10 6 0.38 0.16
 -3 -10 6 0.75 0.19
 -3 10 5 4.78 0.4
 -3 10 5 3.89 0.42
 -3 -10 5 5.33 0.44
 -3 10 4 0.56 0.24
 3 10 -4 0.12 0.2
 -3 -10 4 0.6 0.21
 3 10 -3 4.74 0.51
 -3 10 3 5.78 0.53
 -3 -10 3 6 0.53
 -3 10 2 0.62 0.25
 3 10 -2 0.36 0.22
 -3 -10 2 0.24 0.19
 -3 10 1 16.18 1
 3 10 -1 15.95 1.02
 -3 -10 1 17.01 0.96
 3 -10 -1 18.26 0.95
 -3 10 0 4.36 0.54
 3 10 0 4.52 0.57
 -3 -10 0 5.23 0.49
 3 -10 0 4.76 0.48
 -3 10 -1 22.61 1.25
 3 10 1 24.28 1.3
 3 -10 1 24.3 1.22
 -3 -10 -1 24.06 1.22
 -3 10 -2 30.6 1.49
 3 10 2 30.35 1.52
 -3 -10 -2 28.86 1.43
 3 -10 2 31.63 1.46
 3 10 3 7.05 0.6
 -3 -10 -3 7.11 0.55
 3 -10 3 7.21 0.56
 3 10 4 11.03 0.69
 3 10 4 11.5 0.73
 3 -10 4 10.74 0.69
 3 10 5 0.69 0.18
 3 -10 5 0.53 0.18
 3 10 6 1.07 0.16
 3 -10 6 0.87 0.19
 -3 -11 3 7.14 0.49
 -3 11 2 3.14 0.4
 3 11 -2 3.88 0.39
 -3 -11 2 4.09 0.37
 3 11 -1 1.71 0.31
 -3 11 1 1.65 0.29
 -3 -11 1 2.03 0.29
 -3 11 0 0.3 0.2
 3 11 0 0.45 0.21
 -3 -11 0 0.21 0.16
 3 -11 0 0.17 0.17
 3 11 1 2.17 0.34
 -3 11 -1 3.27 0.45
 3 -11 1 3.79 0.36
 -3 -11 -1 4.35 0.38
 -3 11 -2 1.71 0.31
 -3 -11 -2 3.71 0.35
 3 -11 2 3.72 0.34
 -3 11 -3 1.26 0.3
 3 -11 3 4.95 0.37
 4 0 -8 103.85 3.94
 4 0 -7 0.06 0.09
 -4 0 7 -0.05 0.25
 -4 0 7 0.12 0.44
 -4 0 5 -0.05 0.36
 -4 0 4 23.44 1.64
 4 0 -2 32.49 1.41
 4 0 -1 0.05 0.14
 -4 0 0 502.26 17.98
 4 0 0 476.18 17.95
 -4 0 -1 -0.07 0.14
 4 0 1 0.18 0.16
 -4 0 -2 386.8 14.29
 -4 0 -3 0.01 0.23
 4 0 3 -0.29 0.32
 4 0 4 2.9 0.58
 -4 0 -4 3.95 0.45
 4 0 5 0.08 0.3
 4 0 6 105.95 5.22
 4 0 7 -0.15 0.39
 4 0 8 18.96 2.03
 -4 0 -9 0.02 0.17
 4 0 9 0.02 0.52
 4 0 9 0.37 0.24
 4 0 10 35.79 1.74
 4 0 11 0.14 0.19
 -4 1 12 0.24 0.12
 -4 1 11 4.58 0.36
 -4 1 10 0.99 0.22
 -4 1 8 0.56 0.67
 4 -1 -8 0.1 0.15
 -4 1 7 0.35 0.51
 -4 1 7 0.46 0.26
 4 -1 -7 0.65 0.41
 -4 -1 7 0.62 0.39
 4 -1 -7 0.68 0.17
 -4 1 6 5.87 1.1
 4 -1 -6 5.31 0.66
 4 -1 -6 6 0.37
 -4 1 5 270.36 10.49
 4 -1 -5 224.74 9.4
 4 -1 -5 242.99 8.93
 -4 -1 5 239.1 9.74
 -4 1 4 46.77 2.73
 4 -1 -4 47.13 1.77
 4 -1 -4 44.13 2.14
 -4 1 3 121.29 5.24
 4 -1 -3 120.65 4.8
 4 -1 -3 119.51 4.45
 -4 1 2 146.85 5.47
 4 1 -2 139.28 5.43
 4 -1 -2 145.15 5.61
 4 1 -1 190.49 7.27
 4 -1 -1 194.78 7.38
 4 1 0 0.15 0.17
 -4 1 0 0.13 0.18
 4 -1 0 0.11 0.19
 4 1 1 69.45 2.82
 -4 1 -1 67.42 2.77
 -4 -1 -1 66.28 2.83
 4 -1 1 64.7 2.64
 -4 1 -2 499.17 17.93
 -4 -1 -2 474.68 18.06
 -4 1 -3 75.28 3.02
 -4 -1 -3 75.85 3.25
 4 -1 3 74.06 3.43
 -4 -1 -3 73.39 3.19
 4 1 4 22.32 1.61
 -4 -1 -4 21.4 1.3
 4 1 5 19.02 1.58
 4 -1 5 18.29 1.53
 4 1 6 4.11 0.87
 4 -1 6 4.02 0.85
 4 1 7 54.65 3.56
 -4 -1 -7 58.62 2.32
 4 -1 7 55.29 3.54
 4 1 8 0.39 0.54
 4 1 8 0.42 0.29
 4 -1 8 -0.22 0.5
 -4 -1 -8 0 0.15
 4 1 9 10.47 1.63
 4 1 9 9.28 0.78
 4 -1 9 10.43 0.78
 -4 -1 -9 10.75 0.71
 4 1 10 4.38 0.54
 4 -1 10 3.22 0.49
 4 1 11 2.31 0.37
 4 1 12 0.34 0.2
 4 1 12 0.84 0.18
 -4 2 12 -0.02 0.1
 -4 2 11 9.18 0.69
 -4 2 11 8.44 0.53
 -4 2 10 45.38 2.08
 -4 2 10 43.23 1.85
 -4 2 9 3.57 0.51
 -4 2 9 4.52 1.33
 -4 2 8 0.52 0.65
 -4 2 8 0.39 0.39
 4 -2 -8 0.21 0.18
 -4 2 7 2.13 0.4
 -4 2 7 2.53 1.07
 4 -2 -7 1.5 0.28
 -4 2 6 15.75 1.83
 4 -2 -6 14.89 0.8
 4 -2 -6 15.67 1.32
 -4 2 5 12.03 1.43
 4 -2 -5 9.14 0.93
 4 -2 -5 9.92 0.57
 -4 2 4 5.22 0.9
 4 -2 -4 5.08 0.37
 4 -2 -4 5.48 0.66
 4 2 -3 1.31 0.3
 4 -2 -3 2.43 0.47
 4 -2 -3 1.92 0.22
 4 2 -2 80.06 3.67
 -4 2 2 97.5 3.88
 4 -2 -2 94.15 3.9
 4 2 -1 43.37 2.06
 4 2 1 37.38 1.86
 -4 2 -1 35.07 1.8
 4 -2 1 36.05 1.65
 4 2 2 26.86 1.45
 -4 2 -2 24.9 1.35
 4 -2 2 26.22 1.57
 -4 -2 -2 22.64 1.07
 -4 2 -3 12.59 0.86
 -4 -2 -3 11.83 0.97
 4 -2 3 13.23 1.11
 -4 -2 -3 12.27 0.64
 4 2 4 16.66 1.62
 -4 -2 -4 23.26 1.49
 4 -2 4 22.42 1.59
 -4 -2 -4 21.75 0.98
 4 2 5 121.92 5.72
 -4 -2 -5 115.32 4.49
 4 -2 5 115.2 5.44
 4 2 6 2.56 0.87
 4 -2 6 2.68 0.84
 -4 -2 -6 2.06 0.31
 4 2 7 0.12 0.16
 4 2 7 0.29 0.5
 -4 -2 -7 0.1 0.15
 4 -2 7 0.47 0.56
 4 2 8 1.03 0.69
 4 2 8 1.62 0.38
 -4 -2 -8 1.53 0.33
 4 -2 8 1.9 0.4
 4 2 9 0.12 0.24
 4 2 9 0.38 0.66
 -4 -2 -9 0.05 0.18
 4 2 10 0.27 0.22
 4 2 11 2.54 0.29
 4 2 11 1.8 0.34
 4 2 12 0.31 0.17
 4 2 12 0.13 0.1
 -4 3 12 16.05 0.85
 -4 3 12 15.43 0.73
 -4 3 11 0.47 0.23
 -4 3 11 1.08 0.2
 4 -3 -11 0.52 0.22
 -4 3 10 4.74 0.59
 -4 3 10 5.53 0.45
 4 -3 -10 4.83 0.47
 -4 3 9 4.58 0.43
 -4 3 9 4.33 0.58
 -4 3 9 5.96 1.62
 4 -3 -9 4.72 0.47
 -4 3 8 99.42 3.76
 -4 3 8 101.65 3.92
 -4 3 8 96.91 4.1
 -4 3 8 99.9 4.13
 4 -3 -8 101.05 3.9
 -4 3 7 2.49 0.31
 -4 3 7 3.13 0.51
 -4 3 7 2.54 1.07
 4 -3 -7 3 0.43
 4 -3 -7 3.12 0.37
 -4 3 6 1.4 0.34
 -4 3 6 1.81 0.9
 4 -3 -6 1.21 0.27
 4 -3 -6 1.49 0.24
 4 -3 -6 1.08 0.54
 4 3 -5 58.56 2.87
 -4 3 5 68.69 4.14
 4 -3 -5 60.96 3.32
 4 -3 -5 67.56 2.61
 4 3 -4 113.61 5
 -4 3 4 129.98 6.05
 4 -3 -4 121.48 5.39
 4 -3 -4 118.52 4.63
 4 3 -3 13.35 1.02
 4 -3 -3 14.4 1.19
 4 -3 -3 13.93 0.74
 -4 3 2 51.67 2.56
 4 3 -2 43.07 2.34
 4 -3 -2 47.73 2.5
 4 3 -1 0.68 0.32
 -4 -3 1 0.49 0.41
 4 -3 -1 0.59 0.32
 4 3 0 -0.08 0.11
 4 -3 0 -0.02 0.35
 4 -3 0 0.38 0.29
 4 -3 1 86.72 4.18
 4 3 2 3.07 0.79
 -4 -3 -2 5.27 0.39
 4 3 3 9.5 1.17
 -4 -3 -3 12.19 0.65
 4 3 4 4 1.01
 -4 -3 -4 3.5 0.36
 4 -3 4 4.18 0.79
 4 3 5 87.16 5.23
 -4 -3 -5 106.87 4.06
 4 -3 5 114.29 5.18
 4 3 6 35.28 2.65
 4 -3 6 32.59 2.46
 -4 -3 -6 31.85 1.54
 4 3 7 14.9 1.75
 4 3 7 12.76 0.67
 4 -3 7 13.79 0.91
 -4 -3 -7 13.7 0.86
 4 3 8 10.44 0.53
 4 3 8 9.93 1.57
 4 3 8 11.12 0.8
 4 -3 8 9.35 0.75
 -4 -3 -8 10.34 0.66
 -4 -3 -8 9.82 0.76
 4 3 9 16.82 1.04
 4 3 9 15.87 2.01
 -4 -3 -9 15.6 0.99
 -4 -3 -9 17.52 0.91
 4 -3 9 16.86 1.03
 4 3 10 19.89 1.12
 -4 -3 -10 19.25 0.98
 4 3 11 23.35 1.08
 4 3 11 24.7 1.22
 -4 4 11 0.95 0.25
 -4 4 11 0.63 0.17
 4 -4 -11 0.68 0.25
 -4 4 10 14.6 0.83
 -4 4 10 15.5 0.98
 4 -4 -10 15.64 0.85
 -4 4 9 1.41 0.38
 -4 4 9 1.44 0.17
 -4 4 9 1.84 1.04
 -4 4 9 1.19 0.28
 4 -4 -9 1.5 0.29
 -4 4 8 6.48 0.41
 -4 4 8 3.68 1.45
 -4 4 8 5.86 0.63
 -4 4 8 5.64 0.5
 -4 4 8 6.7 0.72
 4 -4 -8 5.95 0.5
 -4 -4 8 6.06 0.61
 -4 4 7 0.17 0.27
 -4 4 7 0.11 0.14
 -4 4 7 0 0.58
 -4 4 7 0.1 0.16
 -4 -4 7 0.01 0.26
 4 -4 -7 0.19 0.18
 -4 4 6 4.71 1.49
 -4 4 6 4.98 0.6
 4 -4 -6 3.92 0.39
 -4 -4 6 4.41 0.57
 4 4 -5 29.04 1.86
 -4 4 5 26.28 1.37
 -4 4 5 26.8 2.58
 4 -4 -5 29.57 1.26
 4 -4 -5 26.74 2.11
 -4 4 4 1.59 0.72
 4 4 -4 2.48 0.53
 4 -4 -4 3 0.8
 4 4 -3 39.5 2.32
 4 -4 -3 39.44 2.47
 4 4 -2 55.88 2.95
 4 -4 -2 51.01 3.87
 4 -4 -2 59.28 3.08
 -4 4 1 3.69 0.7
 4 4 -1 3.91 0.68
 4 -4 -1 3.62 0.64
 -4 -4 1 3.1 0.79
 4 -4 -1 1.91 0.82
 -4 -4 0 83.12 4.98
 4 -4 0 99.86 5.1
 4 4 1 24.08 1.75
 4 4 1 25.56 1.81
 4 -4 1 19.84 1.78
 4 4 2 73.98 4
 -4 -4 -2 79.45 3.11
 4 4 3 248.45 10.16
 -4 -4 -3 216.89 8.72
 4 4 4 49.08 3.3
 -4 -4 -4 48.71 1.96
 -4 -4 -4 45.68 2.09
 4 4 5 25.07 2.4
 -4 -4 -5 25.57 1.33
 -4 -4 -5 27.24 1.21
 4 4 6 83.86 4.87
 4 4 6 79.73 3.17
 -4 -4 -6 78.66 3.18
 -4 -4 -6 79.07 3.36
 4 4 7 10.15 1.54
 4 4 7 10.14 0.58
 4 4 7 8.8 0.53
 4 4 7 7.69 0.71
 4 -4 7 10.57 0.78
 -4 -4 -7 9.32 0.62
 -4 -4 -7 9.67 0.75
 4 4 8 -0.13 0.19
 4 4 8 0.46 0.6
 4 4 8 0.06 0.12
 -4 -4 -8 0.21 0.18
 -4 -4 -8 0.38 0.23
 4 -4 8 0.06 0.26
 4 4 9 0.62 0.28
 -4 -4 -9 0.5 0.21
 4 -4 9 0.63 0.26
 4 4 10 0.18 0.14
 4 4 10 0.09 0.21
 -4 -4 -10 0.02 0.17
 4 4 11 2.6 0.35
 4 4 11 3.18 0.3
 -4 5 11 7.51 0.48
 -4 5 11 7.89 0.56
 -4 5 10 0.61 0.19
 -4 5 10 0.71 0.27
 4 -5 -10 0.6 0.22
 -4 5 9 0.32 0.26
 -4 5 9 -0.08 0.09
 -4 5 9 0.12 0.15
 -4 -5 9 -0.17 0.18
 4 -5 -9 -0.13 0.16
 -4 5 8 5.77 0.43
 -4 5 8 3.76 1.37
 -4 5 8 5.53 0.66
 -4 5 8 6.75 0.77
 -4 5 8 6.29 0.37
 -4 5 8 6.4 0.53
 -4 -5 8 6.06 0.64
 4 -5 -8 6.3 0.52
 -4 5 7 8.9 0.73
 -4 5 7 8.42 0.55
 -4 5 7 8.11 0.62
 -4 5 7 7.78 0.73
 -4 5 7 7.37 1.91
 -4 5 7 7.92 0.52
 -4 -5 7 8.41 0.71
 4 -5 -7 7.78 0.59
 -4 5 6 2.29 0.34
 -4 5 6 1.74 0.4
 -4 5 6 2.04 0.32
 -4 5 6 0.46 0.63
 4 -5 -6 1.68 0.29
 -4 5 5 27.35 1.39
 4 -5 -5 25.2 1.21
 4 5 -4 26.56 2.05
 -4 5 4 30.18 1.45
 -4 5 4 27.76 2.57
 4 -5 -4 30.08 1.3
 -4 5 3 61.49 3.75
 4 5 -3 49.21 3.06
 4 -5 -3 50.8 2.15
 4 5 -2 54.6 3.13
 4 -5 -2 47.99 3.98
 4 5 -1 7.84 1.05
 4 -5 -1 7.78 1.44
 -4 -5 1 5.77 1.1
 4 5 0 3.75 0.78
 -4 5 0 2.15 0.66
 -4 -5 0 2.84 1.04
 4 -5 0 2.74 0.93
 4 5 1 12.97 0.95
 4 -5 1 10.02 1.29
 -4 -5 -1 13.92 1.92
 4 5 2 2.88 0.91
 -4 -5 -2 2.6 1.15
 4 5 3 6.87 1.2
 -4 -5 -3 5.24 0.42
 -4 -5 -3 4.28 0.48
 4 5 4 0.47 0.31
 4 5 4 0.31 0.6
 -4 -5 -4 0.58 0.24
 -4 -5 -4 0.87 0.22
 4 5 5 0.45 0.63
 -4 -5 -5 0.34 0.17
 -4 -5 -5 0.1 0.19
 4 5 6 3.91 0.63
 4 5 6 3.98 0.42
 4 5 6 2.87 1.01
 -4 -5 -6 4.08 0.57
 4 -5 6 4.41 0.57
 -4 -5 -6 4.02 0.4
 4 5 7 33.08 2.82
 4 5 7 30.73 1.37
 4 5 7 30.95 1.34
 4 5 7 29.93 1.57
 -4 -5 -7 30.86 1.64
 -4 -5 -7 30.92 1.44
 4 -5 7 29.22 1.57
 4 5 8 5.63 1.47
 4 5 8 5.99 0.52
 4 5 8 6.48 0.63
 4 5 8 5.45 0.41
 -4 -5 -8 5.23 0.64
 4 -5 8 5.89 0.59
 -4 -5 -8 5.14 0.49
 4 5 9 8.44 0.59
 4 5 9 7.94 0.68
 4 -5 9 7.02 0.63
 -4 -5 -9 8.34 0.59
 4 5 10 0.78 0.26
 4 5 10 1 0.22
 -4 -5 -10 0.89 0.22
 4 5 11 10.34 0.62
 4 5 11 10.11 0.55
 -4 6 10 0.07 0.18
 -4 6 10 0.28 0.16
 4 -6 -10 -0.11 0.18
 -4 6 9 2.46 0.35
 -4 6 9 1.59 0.33
 -4 6 9 2.64 0.25
 4 -6 -9 2.11 0.34
 4 -6 -9 2.93 0.42
 -4 6 8 1.69 0.39
 -4 6 8 2.42 0.26
 -4 6 8 2.19 0.45
 -4 6 8 2.71 0.33
 -4 6 8 2.31 0.36
 4 -6 -8 2.07 0.34
 4 -6 -8 2.03 0.4
 -4 6 7 1.54 0.31
 -4 6 7 2.29 0.29
 -4 6 7 0.69 0.82
 -4 6 7 1.22 0.34
 -4 6 7 1.74 0.29
 -4 6 7 1.83 0.42
 4 -6 -7 1.34 0.3
 4 -6 -7 2.02 0.41
 -4 -6 7 1.49 0.38
 -4 -6 7 1.59 0.41
 -4 6 6 7.51 0.56
 -4 6 6 6.66 0.55
 -4 6 6 7.17 0.68
 -4 6 6 7.61 0.61
 -4 6 6 7.69 0.71
 -4 6 6 4.92 1.67
 4 -6 -6 7.59 0.59
 4 -6 -6 7.36 0.63
 -4 -6 6 7.16 0.66
 -4 -6 6 7.55 0.7
 -4 6 5 15.47 0.98
 -4 6 5 14.38 0.88
 4 -6 -5 15.01 0.85
 -4 -6 5 13.6 0.97
 -4 -6 5 13.43 1
 4 -6 -5 15.16 0.91
 -4 6 4 0.73 0.77
 -4 6 4 0.29 0.24
 4 -6 -4 0.35 0.19
 -4 6 3 72.71 4.51
 -4 6 3 63.09 2.85
 4 6 -2 19.43 1.92
 -4 6 2 20.2 1.14
 4 -6 -2 22.92 2.75
 -4 6 1 68.34 2.99
 4 6 -1 63.06 4.72
 4 -6 -1 86.1 5.29
 -4 -6 1 71.03 4.4
 -4 6 0 16.46 0.99
 -4 -6 0 17.93 2.26
 4 -6 0 17.31 2.02
 -4 6 -1 1.39 0.32
 4 6 1 1.98 0.39
 -4 6 -1 1.11 0.6
 4 -6 1 1.48 0.71
 -4 -6 -1 1.34 0.86
 4 6 2 3.39 0.5
 -4 6 -2 2.24 0.76
 -4 -6 -2 2.87 1.31
 4 6 3 0.07 0.54
 4 6 3 0.2 0.25
 4 6 3 -0.12 0.21
 -4 -6 -3 -0.14 0.14
 4 6 4 2.28 1.06
 4 6 4 2.36 0.47
 -4 -6 -4 2.23 0.32
 4 6 5 2.05 0.46
 4 6 5 2.84 1.1
 4 6 5 2.7 0.4
 4 6 5 2.1 0.57
 4 -6 5 2.34 0.43
 -4 -6 -5 2.04 0.34
 4 6 6 1.68 0.96
 4 6 6 1.06 0.31
 4 6 6 1.62 0.39
 4 6 6 1.08 0.28
 4 6 6 1.08 0.26
 -4 -6 -6 1.06 0.26
 4 -6 6 2.17 0.44
 4 6 7 1.35 0.24
 4 6 7 1.18 0.35
 4 6 7 1.25 0.3
 4 6 7 1.44 0.88
 4 6 7 1.19 0.24
 -4 -6 -7 1.2 0.27
 4 -6 7 1.38 0.37
 4 6 8 -0.09 0.22
 4 6 8 0.32 0.19
 4 6 8 0.09 0.13
 -4 -6 -8 0 0.17
 4 -6 8 0.26 0.25
 4 6 9 3.19 0.45
 4 6 9 3.6 0.39
 4 6 9 3.97 0.23
 4 -6 9 3.1 0.43
 -4 -6 -9 4.03 0.44
 -4 -6 -9 3.3 0.38
 4 6 10 0.06 0.12
 4 6 10 0.04 0.15
 -4 -6 -10 0.08 0.17
 -4 7 10 9.61 0.61
 4 -7 -10 11.38 0.57
 -4 7 9 4.58 0.29
 -4 7 9 4.34 0.42
 -4 7 9 5.28 0.51
 4 -7 -9 5.33 0.42
 -4 7 8 19.61 0.91
 -4 7 8 19.58 1.13
 -4 7 8 18.86 0.82
 -4 7 8 19.74 1.12
 -4 7 8 17.97 1.05
 4 -7 -8 18.4 0.98
 -4 -7 8 18.25 1.13
 4 -7 -8 18.45 0.99
 -4 7 7 9.31 0.62
 -4 7 7 8.68 0.56
 -4 7 7 9.04 0.75
 -4 7 7 9.22 0.76
 4 -7 -7 9.92 0.67
 -4 -7 7 8.64 0.76
 4 -7 -7 10.14 0.67
 -4 7 6 4.08 0.46
 -4 7 6 3.12 0.48
 -4 7 6 3.63 0.46
 -4 7 6 3.88 0.54
 -4 -7 6 4.21 0.57
 4 -7 -6 4.19 0.47
 4 -7 -6 4.66 0.5
 -4 7 5 0.16 0.24
 -4 7 5 -0.35 0.58
 -4 7 5 0.15 0.26
 -4 7 5 0.06 0.23
 -4 -7 5 0.13 0.24
 4 -7 -5 0.02 0.21
 4 -7 -5 -0.07 0.22
 -4 -7 5 -0.16 0.24
 -4 7 4 24.66 2.68
 -4 7 4 17.94 1.09
 -4 7 4 17.2 1.15
 -4 -7 4 18.46 1.11
 -4 -7 4 18.12 1.12
 4 -7 -4 16.28 0.96
 -4 7 3 26.64 2.65
 -4 7 3 21.28 1.24
 4 -7 -3 24.37 3.15
 -4 -7 3 19.59 1.2
 4 -7 -3 20.84 1.07
 -4 7 2 5.66 0.58
 -4 7 2 8.17 1.49
 4 -7 -2 6.28 1.62
 -4 7 1 0.3 0.24
 4 -7 -1 0.18 0.52
 -4 7 0 0.53 0.29
 4 7 0 0.51 0.27
 4 -7 0 0.15 0.46
 -4 -7 0 0.24 0.55
 -4 7 -1 2.53 0.46
 4 7 1 2.63 0.47
 -4 -7 -1 2.02 1.09
 4 -7 1 2.36 0.87
 4 7 2 23.53 1.33
 -4 7 -2 22.91 1.31
 4 7 2 24.79 1.36
 -4 -7 -2 27.1 3.37
 4 -7 2 23.2 1.36
 -4 7 -3 2.76 0.48
 4 7 3 2.79 0.47
 4 7 3 2.34 0.44
 4 -7 3 1.83 0.38
 -4 -7 -3 2.46 0.37
 -4 -7 -3 3.17 1.6
 4 7 4 5.45 0.65
 -4 -7 -4 4.39 0.5
 4 -7 4 5.77 0.63
 4 7 5 4.99 0.56
 4 7 5 6.22 0.84
 4 7 5 5.04 0.53
 4 7 5 2.49 1.01
 4 7 5 5.67 0.61
 -4 -7 -5 4.51 0.49
 4 -7 5 4.52 0.55
 4 7 6 1.06 0.34
 4 7 6 0.63 0.23
 4 7 6 1.47 0.3
 4 7 6 1.79 0.97
 -4 -7 -6 1.36 0.29
 4 -7 6 1.23 0.34
 4 7 7 4.4 0.57
 4 7 7 3.53 0.39
 4 7 7 3.48 0.36
 4 -7 7 4.46 0.55
 -4 -7 -7 3.41 0.41
 -4 -7 -7 3.81 0.44
 4 7 8 11.28 0.59
 4 7 8 11.15 0.77
 4 -7 8 10.39 0.74
 -4 -7 -8 9.66 0.66
 -4 -7 -8 10.79 0.67
 4 7 9 0.2 0.15
 -4 -7 -9 0.76 0.2
 4 -7 9 0.32 0.2
 -4 8 9 4.32 0.4
 4 -8 -9 4.91 0.33
 -4 8 8 6.06 0.54
 -4 8 8 6.6 0.42
 -4 8 8 6.59 0.54
 -4 -8 8 6.22 0.51
 4 -8 -8 7.26 0.46
 -4 8 7 0.43 0.24
 -4 8 7 0.54 0.19
 -4 8 7 0.52 0.16
 -4 8 7 0.27 0.22
 4 -8 -7 0.35 0.18
 -4 -8 7 0.48 0.24
 -4 8 6 14.12 0.91
 -4 8 6 11.86 0.78
 -4 8 6 13.99 0.91
 -4 8 6 13.37 0.78
 -4 -8 6 13.72 0.91
 4 -8 -6 13.04 0.75
 -4 8 5 23.97 1.31
 -4 8 5 26.78 2.89
 -4 8 5 22.04 1.18
 -4 8 5 21.8 1.27
 4 -8 -5 21.61 1.09
 -4 -8 5 22.59 1.28
 -4 8 4 17.11 1.08
 -4 8 4 19.52 2.47
 -4 8 4 16.72 1.08
 -4 -8 4 16.23 1.04
 4 -8 -4 15.24 0.85
 4 -8 -4 20.43 3.07
 -4 8 3 24.04 1.39
 -4 8 3 24.03 1.42
 -4 8 3 28.25 2.93
 4 -8 -3 31.47 3.58
 -4 -8 3 25.18 1.36
 4 -8 -3 24.26 1.14
 -4 8 2 0.92 0.31
 4 -8 -2 0.46 0.71
 -4 -8 2 0.76 0.28
 -4 8 1 0.69 0.29
 4 8 -1 0.51 0.29
 4 -8 -1 0.52 0.28
 -4 -8 1 0.25 0.26
 4 -8 -1 0.34 0.65
 -4 8 0 0.33 0.26
 4 8 0 0.84 0.32
 4 -8 0 -0.1 0.21
 4 -8 0 0.06 0.53
 -4 -8 0 0.3 0.55
 -4 -8 0 0.07 0.24
 -4 8 -1 0.32 0.27
 4 8 1 0.09 0.35
 4 8 1 0.29 0.24
 -4 -8 -1 0.04 0.49
 -4 -8 -1 0.24 0.27
 4 -8 1 0.68 0.28
 4 8 2 19.14 1.18
 -4 8 -2 19.18 1.16
 4 8 2 19.48 1.19
 4 -8 2 17.29 1.07
 -4 -8 -2 21.06 2.97
 -4 -8 -2 18.23 1.1
 4 8 3 0.28 0.28
 -4 8 -3 -0.1 0.23
 -4 -8 -3 0.23 0.26
 -4 -8 -3 0.33 0.19
 4 -8 3 0.11 0.22
 -4 -8 -3 0.79 0.98
 4 8 4 0.01 0.23
 -4 -8 -4 0.26 0.19
 -4 -8 -4 0.28 0.25
 4 -8 4 -0.07 0.19
 4 8 5 21.89 1.26
 4 8 5 23.4 1.17
 -4 -8 -5 22.19 1.1
 4 -8 5 22.46 1.23
 4 8 6 10.75 0.69
 4 8 6 9.05 1.17
 4 8 6 10.92 0.66
 4 -8 6 10.75 0.77
 -4 -8 -6 10.49 0.65
 4 8 7 10.55 0.58
 4 8 7 11.25 0.64
 4 8 7 11.16 0.75
 -4 -8 -7 10.8 0.63
 4 -8 7 10.87 0.73
 4 8 8 -0.01 0.17
 4 8 8 0.06 0.1
 4 -8 8 -0.08 0.16
 -4 -8 -8 -0.06 0.14
 -4 9 8 7.45 0.39
 -4 9 7 0.21 0.2
 -4 9 7 -0.01 0.13
 -4 9 7 -0.08 0.1
 4 -9 -7 -0.08 0.11
 4 -9 -7 0.06 0.19
 -4 -9 7 0.02 0.15
 -4 9 6 13.37 0.72
 -4 9 6 12.95 0.76
 -4 9 6 13.62 0.84
 -4 9 6 12.61 0.83
 -4 -9 6 13.36 0.83
 4 -9 -6 13.76 0.63
 -4 9 5 4 0.5
 4 9 -5 2.52 0.43
 -4 9 5 3.9 0.43
 -4 -9 5 3.49 0.45
 4 -9 -5 3.82 0.5
 -4 9 4 13.42 0.9
 4 9 -4 12.61 0.91
 -4 -9 4 13.79 0.89
 4 9 -3 1.04 0.33
 -4 9 3 1.59 0.36
 -4 -9 3 0.78 0.28
 4 -9 -3 0.55 0.86
 -4 9 2 2.08 0.41
 4 9 -2 2.61 0.46
 -4 -9 2 2.14 0.38
 4 -9 -2 2.04 1.15
 -4 9 1 0.14 0.23
 4 9 -1 0 0.22
 4 -9 -1 0 0.54
 4 -9 -1 0.21 0.23
 -4 -9 1 0.09 0.21
 -4 9 0 0.09 0.25
 4 9 0 0.5 0.28
 -4 -9 0 0.54 0.25
 4 -9 0 0.25 0.24
 -4 9 -1 4.72 0.6
 4 9 1 5.67 0.61
 -4 -9 -1 5.12 0.58
 4 -9 1 5.35 0.54
 -4 9 -2 9.21 0.75
 4 9 2 9.71 0.76
 4 -9 2 8.63 0.69
 -4 -9 -2 9.9 0.73
 -4 -9 -2 9 1.88
 4 9 3 3.15 0.51
 -4 9 -3 2.07 0.43
 -4 -9 -3 3.39 0.46
 4 -9 3 2.24 0.39
 -4 -9 -3 2.38 1.74
 4 9 4 20.4 1.15
 -4 -9 -4 20.4 1.07
 4 -9 4 17.84 1.05
 4 9 5 5.62 0.49
 4 9 5 6.1 0.56
 4 -9 5 6.58 0.55
 4 9 6 1.14 0.24
 4 9 6 1.1 0.2
 4 -9 6 1.14 0.26
 -4 -9 -6 1.2 0.19
 4 9 7 5.34 0.3
 4 9 7 5.43 0.37
 4 -9 7 5.88 0.44
 -4 10 6 0.18 0.12
 -4 10 6 0.18 0.14
 -4 -10 6 0.23 0.16
 -4 10 5 0.16 0.15
 4 10 -5 0.25 0.22
 -4 10 5 0.14 0.17
 -4 -10 5 0.07 0.15
 4 10 -4 4.49 0.5
 -4 10 4 6.2 0.52
 -4 -10 4 5.64 0.49
 4 10 -3 0.54 0.26
 -4 10 3 0.49 0.23
 -4 -10 3 0.76 0.25
 -4 10 2 2.64 0.41
 4 10 -2 2.36 0.38
 -4 -10 2 2.76 0.4
 4 10 -1 8.74 0.71
 -4 10 1 9.11 0.7
 -4 -10 1 8.94 0.65
 -4 10 0 20.26 1.17
 4 10 0 22.03 1.22
 4 -10 0 21.82 1.11
 -4 -10 0 20.35 1.11
 -4 10 -1 0.36 0.24
 4 10 1 0.79 0.28
 -4 -10 -1 0.84 0.25
 4 -10 1 0.43 0.24
 -4 10 -2 0.29 0.23
 4 10 2 0.47 0.24
 -4 -10 -2 0.08 0.17
 4 -10 2 0.24 0.19
 4 10 3 44.99 2.05
 -4 -10 -3 45.9 1.96
 4 -10 3 46.36 1.99
 4 10 4 0.82 0.24
 4 10 4 0.64 0.24
 4 -10 4 1.06 0.25
 4 10 5 26.3 1.15
 4 -10 5 24.64 1.18
 4 10 6 1.17 0.15
 4 -10 6 0.87 0.18
 -4 11 4 7.52 0.48
 -4 -11 4 8.64 0.51
 -4 -11 3 0.15 0.15
 4 11 -2 14.21 0.8
 -4 11 2 12.56 0.76
 -4 -11 2 14.41 0.76
 -4 11 1 0.33 0.19
 4 11 -1 0.28 0.21
 -4 -11 1 0.19 0.16
 -4 11 0 -0.04 0.18
 4 11 0 0.37 0.2
 -4 -11 0 0.04 0.14
 4 11 1 7.8 0.58
 -4 -11 -1 7.98 0.53
 4 -11 1 8.32 0.52
 -4 11 -2 0.33 0.18
 -4 -11 -2 0.09 0.17
 4 -11 2 0.47 0.18
 -4 11 -3 1.21 0.27
 4 -11 3 3.25 0.3
 5 0 -8 64.96 2.56
 5 0 -7 0.4 0.1
 -5 0 7 -0.01 0.41
 -5 0 7 0.04 0.24
 5 0 -6 0.39 0.09
 -5 0 6 0.09 0.34
 -5 0 5 0.14 0.41
 5 0 -4 150.12 5.76
 5 0 -3 0.05 0.16
 5 0 -2 41.07 1.8
 5 0 -1 0 0.18
 5 0 0 1.49 0.3
 5 0 1 0.41 0.27
 -5 0 -1 -0.07 0.25
 -5 0 -2 23.65 1.25
 5 0 3 0.05 0.29
 -5 0 -3 0.12 0.23
 5 0 4 0.33 0.34
 5 0 5 -0.15 0.26
 5 0 6 52.69 3.2
 5 0 7 -0.39 0.35
 5 0 8 42.66 1.99
 5 0 8 43.42 3.24
 5 0 9 0.08 0.25
 5 0 9 -0.15 0.62
 -5 0 -9 0.1 0.19
 5 0 10 4.82 0.58
 5 0 11 -0.19 0.18
 -5 1 12 0.54 0.14
 -5 1 11 6.73 0.44
 -5 1 10 0.23 0.15
 -5 1 8 25.65 1.33
 -5 1 8 22.14 2.13
 5 -1 -8 23 1.12
 -5 1 7 1.47 0.76
 -5 1 7 2.03 0.39
 -5 -1 7 3.2 0.48
 5 -1 -7 1.34 0.75
 5 -1 -7 1.81 0.26
 -5 1 6 42.32 2.87
 5 -1 -6 32.99 1.98
 5 -1 -6 36.97 1.51
 -5 1 5 29.71 2.22
 5 -1 -5 28.46 1.18
 5 -1 -5 27.88 1.61
 -5 1 4 87.3 4.46
 5 -1 -4 95.88 3.51
 5 -1 -4 96.47 3.95
 5 1 -3 51.37 2.4
 5 -1 -3 63.49 2.3
 5 -1 -3 66.8 2.7
 5 1 -2 80.74 3.45
 -5 1 2 91.86 3.52
 5 -1 -2 88.34 3.6
 5 1 -1 98.94 4
 5 -1 -1 101.91 4.09
 5 1 0 89.56 3.53
 5 -1 0 80.54 3.48
 -5 1 -1 272.17 10.03
 5 1 1 279.9 10.06
 5 -1 1 246.69 9.87
 -5 -1 -1 261.96 10.07
 -5 1 -2 119.99 4.57
 5 -1 2 111.45 4.77
 -5 -1 -2 110.1 4.66
 -5 1 -3 161 6.2
 5 1 3 154.3 6.57
 5 -1 3 157.51 6.58
 -5 -1 -3 163.28 6.41
 5 1 4 0.78 0.44
 5 -1 4 0.88 0.43
 5 1 5 0 0.33
 5 -1 5 -0.15 0.26
 5 1 6 -0.01 0.37
 5 -1 6 0 0.41
 5 1 7 4.86 1.04
 5 -1 7 5.12 1.03
 5 1 8 22.61 2.25
 5 1 8 22.22 1.23
 5 -1 8 22.22 2.21
 5 -1 8 22.42 1.22
 5 -1 8 21.63 1.21
 -5 -1 -8 22.26 1.13
 5 1 9 2.3 1.02
 5 1 9 2.77 0.48
 5 -1 9 3.8 0.5
 5 -1 9 2.83 1.12
 -5 -1 -9 3.57 0.41
 5 1 10 10.66 0.78
 5 -1 10 11.09 0.79
 5 1 11 16.1 0.92
 5 1 12 2.72 0.32
 -5 2 12 0.12 0.11
 -5 2 11 20 0.96
 -5 2 10 0.09 0.15
 -5 2 10 0.05 0.25
 -5 2 9 2.5 0.95
 -5 2 9 2.1 0.31
 -5 2 9 2.83 0.5
 -5 2 8 7.66 0.71
 -5 2 8 8.29 1.48
 -5 2 8 7.88 0.37
 -5 2 7 0.35 0.68
 -5 2 7 0.43 0.25
 5 -2 -7 0.21 0.17
 -5 -2 7 0.21 0.26
 -5 2 6 12.68 1.66
 5 -2 -6 11.75 0.67
 5 -2 -6 11.55 1.14
 -5 2 5 3.63 1
 5 -2 -5 3.28 0.57
 5 -2 -5 3 0.3
 5 2 -4 116.15 5.26
 -5 2 4 150.62 6.41
 5 -2 -4 138.94 5.73
 5 -2 -4 139.21 5.1
 5 2 -3 9.14 0.72
 5 -2 -3 9.94 0.55
 5 -2 -3 11.97 0.95
 -5 2 2 1.89 0.46
 5 2 -2 1.14 0.31
 5 -2 -2 1.79 0.45
 5 2 -1 3.6 0.49
 5 -2 -1 3.29 0.52
 5 2 0 0.81 0.28
 5 -2 0 1.63 0.4
 -5 2 -1 21.83 1.35
 5 2 1 23.63 1.38
 5 -2 1 21.8 1.17
 -5 2 -2 38.27 1.92
 5 2 2 38.47 1.95
 -5 -2 -2 36.9 1.55
 5 -2 2 37.45 2.1
 5 2 3 3.02 0.76
 -5 -2 -3 4.28 0.34
 5 -2 3 5.16 0.71
 -5 -2 -4 11.54 0.64
 5 -2 4 12.08 1.15
 5 2 5 84.79 4.49
 -5 -2 -5 92.35 3.51
 5 -2 5 90.72 4.49
 5 2 6 32.17 2.43
 5 -2 6 32.01 2.35
 -5 -2 -6 30.06 1.42
 5 2 7 40.83 1.65
 5 2 7 40.76 2.99
 -5 -2 -7 42.41 1.86
 5 -2 7 41.56 3
 5 2 8 0.53 0.55
 5 2 8 0.24 0.27
 -5 -2 -8 0.15 0.18
 5 -2 8 0.29 0.25
 5 -2 8 0.27 0.66
 5 2 9 0.17 0.23
 5 2 9 0.35 0.59
 -5 -2 -9 -0.06 0.17
 5 -2 9 0.32 0.34
 5 2 10 0.26 0.23
 5 2 11 2.04 0.34
 5 2 11 2.1 0.27
 -5 3 12 3.49 0.28
 -5 3 11 32.78 1.41
 -5 3 11 32.26 1.54
 5 -3 -11 31.15 1.42
 -5 3 10 0.92 0.22
 -5 3 10 0.89 0.33
 5 -3 -10 0.9 0.25
 -5 3 9 19.42 0.99
 -5 3 9 17.36 1.14
 -5 3 9 20 2.31
 5 -3 -9 18.81 0.99
 -5 3 8 3.85 0.55
 -5 3 8 1.58 0.97
 -5 3 8 3.46 0.28
 -5 3 8 3.39 0.39
 -5 3 8 3.86 0.58
 5 -3 -8 3.77 0.4
 -5 3 7 19.4 2.35
 -5 3 7 19.61 0.93
 -5 3 7 20.51 1.18
 -5 -3 7 21.28 1.17
 5 -3 -7 21.23 1.01
 5 3 -6 5.64 0.65
 -5 3 6 5.2 0.52
 -5 3 6 5.57 1.59
 5 -3 -6 5.9 0.48
 5 -3 -6 5.83 0.42
 5 -3 -6 5.07 0.84
 -5 -3 6 4.79 0.51
 5 3 -5 4.5 0.59
 -5 3 5 5.27 1.34
 5 -3 -5 4.07 0.74
 5 -3 -5 4.52 0.42
 5 3 -4 0.18 0.21
 -5 3 4 0.06 0.39
 5 -3 -4 0.27 0.16
 5 -3 -4 0.11 0.27
 5 3 -3 188.12 8.14
 5 -3 -3 225.36 8.54
 5 3 -2 64.06 3.13
 5 -3 -2 70.33 3.31
 5 3 -1 5.28 0.68
 5 -3 -1 5.57 0.7
 -5 -3 1 4.23 0.77
 5 3 0 111.21 4.79
 5 -3 0 107.56 5.41
 5 3 1 76.69 3.36
 -5 -3 -1 66.5 2.69
 5 -3 1 61.05 3.46
 5 3 2 39.24 2.38
 5 3 3 169.28 8.17
 -5 -3 -3 212.33 7.21
 5 3 4 9.88 1.28
 -5 -3 -4 9.97 0.62
 5 3 5 0.04 0.41
 5 -3 5 0.33 0.48
 -5 -3 -5 0.18 0.17
 5 3 6 1.07 0.7
 -5 -3 -6 0.6 0.21
 5 -3 6 0.6 0.57
 5 3 7 1.7 0.24
 5 3 7 1.52 0.78
 5 -3 7 1.34 0.36
 -5 -3 -7 1.84 0.36
 5 3 8 11.66 0.56
 5 3 8 10.78 1.61
 5 3 8 10.53 0.82
 -5 -3 -8 11.02 0.69
 5 -3 8 10.79 0.82
 -5 -3 -8 12.08 0.83
 5 3 9 5.71 1.45
 5 3 9 6.33 0.63
 5 -3 9 6.12 0.66
 -5 -3 -9 7.17 0.53
 -5 -3 -9 5.72 0.69
 5 3 10 28.07 1.42
 -5 -3 -10 27.33 1.29
 5 3 11 13.04 0.78
 5 3 11 12 0.65
 -5 4 11 9.05 0.55
 -5 4 11 9.98 0.66
 5 -4 -11 8.38 0.6
 -5 4 10 0.13 0.16
 -5 4 10 0.36 0.25
 5 -4 -10 0.08 0.19
 -5 4 9 64.82 3.01
 -5 4 9 56.23 2.45
 -5 4 9 58.13 2.63
 -5 4 9 58.45 2.22
 -5 4 9 57.04 4.2
 5 -4 -9 57.63 2.44
 -5 -4 9 60.58 2.66
 -5 4 8 13.03 0.78
 -5 4 8 11.23 1.96
 -5 4 8 11.78 0.65
 -5 4 8 13.02 0.93
 -5 4 8 12.37 0.91
 -5 -4 8 13.59 0.92
 5 -4 -8 13.8 0.78
 -5 4 7 1.2 0.27
 -5 4 7 0.58 0.19
 -5 4 7 0.36 0.69
 -5 4 7 0.85 0.33
 5 -4 -7 0.67 0.22
 -5 -4 7 0.67 0.31
 -5 4 6 7.21 1.81
 -5 4 6 7.31 0.63
 -5 -4 6 7.65 0.66
 5 -4 -6 8.65 0.56
 5 4 -5 4.18 0.7
 -5 4 5 5.59 0.52
 -5 4 5 5.46 1.41
 5 -4 -5 6.67 0.46
 5 -4 -5 4.91 0.92
 -5 -4 5 6.59 0.62
 5 4 -4 1.13 0.44
 -5 4 4 1.77 0.78
 5 -4 -4 1.51 0.59
 5 -4 -4 1.52 0.23
 5 4 -3 2.46 0.56
 5 -4 -3 2.25 0.67
 5 4 -2 3.65 0.64
 5 -4 -2 2.42 1.01
 5 -4 -2 3.58 0.69
 5 4 -1 93.06 4.16
 -5 -4 1 79.97 4.43
 5 -4 -1 79.16 4.92
 5 4 0 1.09 0.5
 -5 -4 0 0.48 0.65
 5 -4 0 0.57 0.57
 5 4 1 23.59 1.71
 -5 -4 -1 21.22 2.22
 5 4 2 95.36 3.81
 5 4 2 90.96 4.62
 -5 -4 -2 92.81 3.7
 5 4 3 42.48 2.82
 -5 -4 -3 38.74 1.8
 5 4 4 215.83 9.13
 -5 -4 -4 183.97 7.26
 -5 -4 -4 186.71 7.42
 5 4 5 18.18 1.97
 -5 -4 -5 16.33 0.86
 -5 -4 -5 16.57 0.98
 5 4 6 27.26 1.29
 5 4 6 30.47 2.54
 -5 -4 -6 26.96 1.31
 -5 -4 -6 30.16 1.5
 5 4 7 1.9 0.39
 5 4 7 1.48 0.24
 5 4 7 1.95 0.87
 5 4 7 2.01 0.26
 -5 -4 -7 0.92 0.25
 5 -4 7 1.14 0.34
 -5 -4 -7 1.16 0.35
 5 4 8 21.79 0.94
 5 4 8 20.25 1.19
 5 4 8 21.28 2.27
 -5 -4 -8 19.41 1.19
 -5 -4 -8 20.02 1.05
 5 -4 8 20.56 1.2
 5 4 9 3.08 0.44
 5 -4 9 3.55 0.48
 -5 -4 -9 2.89 0.37
 5 4 10 2.21 0.38
 5 4 10 2.41 0.32
 -5 -4 -10 2.04 0.3
 5 4 11 5.53 0.48
 5 4 11 5.66 0.39
 -5 5 11 2.3 0.32
 -5 5 11 1.98 0.27
 -5 5 10 1.94 0.36
 -5 5 10 2.04 0.3
 5 -5 -10 2.75 0.37
 -5 5 9 11.54 0.74
 -5 5 9 11.83 0.57
 -5 5 9 12.07 0.89
 -5 5 9 11.59 0.85
 5 -5 -9 10.85 0.72
 -5 -5 9 12.48 0.86
 -5 5 8 5.5 0.34
 -5 5 8 6.26 0.53
 -5 5 8 5.17 0.64
 -5 5 8 3.88 1.42
 -5 5 8 5.78 0.71
 -5 5 8 4.6 0.39
 -5 -5 8 5.8 0.6
 5 -5 -8 4.99 0.48
 -5 5 7 5.57 0.68
 -5 5 7 4.79 0.4
 -5 5 7 4.44 0.41
 -5 5 7 4.68 0.48
 -5 5 7 5.34 0.67
 -5 5 7 4.07 1.4
 5 -5 -7 4.17 0.45
 -5 -5 7 5.31 0.63
 -5 5 6 16.44 0.91
 -5 5 6 15.11 0.84
 -5 5 6 15.68 0.99
 5 -5 -6 14.84 0.84
 -5 5 5 22.06 1.17
 -5 5 5 14.76 2.05
 5 -5 -5 23.24 1.04
 5 5 -4 11.51 1.3
 -5 5 4 12.8 1.7
 -5 5 4 12.96 0.82
 5 -5 -4 12.91 0.72
 5 5 -3 37.66 2.54
 5 -5 -3 39.99 1.66
 5 5 -2 17.11 1.56
 5 -5 -2 13.4 2.05
 5 5 -1 9.8 1.2
 -5 -5 1 8.86 1.31
 5 -5 -1 12.55 1.81
 5 5 0 10.25 1.26
 5 -5 0 11.97 1.63
 -5 -5 0 11.25 1.66
 5 5 1 8.64 0.67
 5 -5 1 6.44 1.06
 -5 -5 -1 9.84 1.72
 5 5 2 21.32 1.89
 -5 -5 -2 17.77 2.39
 -5 -5 -3 15.99 0.81
 -5 -5 -3 15.33 0.93
 5 5 4 1.57 0.3
 5 5 4 1.13 0.75
 -5 -5 -4 1.66 0.27
 -5 -5 -4 1.31 0.33
 5 5 5 2.91 1.08
 -5 -5 -5 2.32 0.42
 -5 -5 -5 1.74 0.29
 5 5 6 -0.01 0.52
 5 5 6 -0.26 0.14
 5 5 6 0.33 0.22
 5 5 6 0.41 0.21
 -5 -5 -6 0.03 0.13
 5 -5 6 0.13 0.26
 -5 -5 -6 0.27 0.21
 5 5 7 0.77 0.2
 5 5 7 0.31 0.17
 5 5 7 0.74 0.6
 5 5 7 0.05 0.22
 -5 -5 -7 0.2 0.19
 5 -5 7 0.4 0.26
 -5 -5 -7 0.21 0.26
 5 5 8 7.07 1.44
 5 5 8 7.47 0.59
 5 5 8 7.64 0.48
 5 5 8 7.4 0.68
 5 -5 8 7.53 0.68
 -5 -5 -8 7.1 0.56
 5 5 9 6.16 0.51
 5 5 9 6.71 0.61
 -5 -5 -9 6.41 0.51
 5 -5 9 5.58 0.56
 5 5 10 1.63 0.26
 5 5 10 1.38 0.31
 -5 -5 -10 1.64 0.26
 5 -5 10 1.19 0.27
 -5 6 10 0.21 0.14
 -5 6 10 -0.02 0.18
 5 -6 -10 0.14 0.18
 -5 6 9 10.22 0.88
 -5 6 9 9.6 0.64
 -5 6 9 9.47 0.49
 -5 6 9 9.3 0.73
 5 -6 -9 10.15 0.68
 5 -6 -9 8.27 0.61
 -5 6 8 0.7 0.23
 -5 6 8 0.51 0.15
 -5 6 8 0.5 0.18
 -5 6 8 -0.02 0.25
 -5 6 8 0.36 0.27
 -5 -6 8 0.11 0.22
 5 -6 -8 0.7 0.28
 5 -6 -8 0.62 0.24
 -5 6 7 5.37 0.42
 -5 6 7 4.61 0.61
 -5 6 7 3.86 1.43
 -5 6 7 4.56 0.43
 -5 6 7 4.04 0.59
 -5 6 7 4.6 0.54
 5 -6 -7 4.82 0.56
 5 -6 -7 4.65 0.5
 -5 -6 7 6.1 0.6
 -5 -6 7 5.93 0.7
 -5 6 6 0.83 0.33
 -5 6 6 0.94 0.27
 -5 6 6 1.15 0.34
 -5 6 6 0.31 0.21
 -5 6 6 0.87 0.27
 -5 6 6 0.76 0.79
 5 -6 -6 0.94 0.31
 5 -6 -6 0.86 0.26
 -5 -6 6 0.81 0.29
 -5 -6 6 1.53 0.39
 -5 6 5 9.71 0.69
 -5 6 5 9.29 0.75
 5 -6 -5 10.76 0.71
 -5 -6 5 9.14 0.74
 5 -6 -5 9.17 0.65
 -5 -6 5 7.55 0.72
 -5 6 4 0.16 0.18
 -5 6 4 0.26 0.54
 5 -6 -4 0.44 0.21
 -5 6 3 2.23 0.37
 -5 6 3 1.59 0.83
 5 -6 -3 0.58 0.94
 -5 6 2 1.44 0.32
 5 6 -2 1.15 0.66
 5 -6 -2 1.45 0.99
 -5 6 1 33.44 1.62
 5 -6 -1 38.14 3.35
 -5 -6 1 31.55 2.77
 -5 6 0 7.26 0.61
 5 -6 0 6.78 1.32
 -5 -6 0 8.77 1.6
 -5 6 -1 11.81 1.48
 -5 6 -1 11.89 0.81
 5 6 1 12.56 0.85
 5 -6 1 11.97 1.55
 -5 -6 -1 14.65 2.21
 -5 6 -2 28.01 1.48
 5 6 2 28.07 1.51
 -5 -6 -2 35.94 3.73
 5 6 3 0.58 0.65
 5 6 3 1.05 0.32
 5 6 3 0.65 0.29
 -5 -6 -3 0.46 0.2
 5 6 4 0.43 0.31
 5 6 4 0.27 0.64
 5 -6 4 0.16 0.22
 -5 -6 -4 0.23 0.18
 5 6 5 19.26 2.3
 5 6 5 28.93 1.51
 5 6 5 26.72 1.28
 5 6 5 26.63 1.3
 5 -6 5 27.49 1.39
 -5 -6 -5 27.82 1.29
 5 6 6 4.89 1.32
 5 6 6 4 0.43
 5 6 6 4.58 0.49
 5 6 6 3.57 0.54
 5 6 6 4.76 0.54
 5 -6 6 4.21 0.56
 -5 -6 -6 4.48 0.46
 5 6 7 1.65 0.34
 5 6 7 1.76 0.3
 5 6 7 2.08 0.98
 5 6 7 1.5 0.27
 5 6 7 1.88 0.4
 -5 -6 -7 1.68 0.31
 5 -6 7 2.26 0.43
 5 6 8 11.31 0.73
 5 6 8 10.62 0.6
 5 6 8 10.98 0.81
 5 -6 8 10.57 0.8
 -5 -6 -8 10.92 0.69
 5 6 9 11.34 0.77
 5 6 9 11.84 0.7
 5 -6 9 11.46 0.76
 -5 -6 -9 11.59 0.69
 5 6 10 0.87 0.22
 5 6 10 1 0.2
 5 -6 10 1.47 0.28
 -5 -6 -10 1.27 0.24
 -5 7 10 0.3 0.16
 5 -7 -10 0.37 0.16
 -5 7 9 5.7 0.47
 -5 7 9 6.3 0.34
 -5 7 9 4.54 0.48
 5 -7 -9 6.68 0.46
 -5 7 8 6.28 0.37
 -5 7 8 5.89 0.59
 -5 7 8 5.86 0.43
 -5 7 8 5.19 0.57
 5 -7 -8 6.56 0.53
 5 -7 -8 6.56 0.52
 -5 7 7 7.71 0.51
 -5 7 7 8.09 0.69
 -5 7 7 7.53 0.7
 -5 7 7 7.83 0.56
 -5 -7 7 7.59 0.78
 5 -7 -7 7.99 0.62
 5 -7 -7 7.74 0.6
 -5 7 6 77.48 3.17
 -5 7 6 78.04 3.36
 -5 7 6 79.27 3.39
 5 -7 -6 77.63 3.18
 -5 -7 6 78.02 3.37
 5 -7 -6 80.36 3.21
 -5 -7 6 80.48 3.38
 -5 7 5 11.54 0.78
 -5 7 5 12.82 0.92
 -5 7 5 11.16 0.84
 -5 7 5 10.31 1.88
 -5 -7 5 11.8 0.89
 -5 -7 5 12.62 0.88
 5 -7 -5 11.67 0.77
 -5 7 4 9.46 0.81
 -5 7 4 9.31 0.76
 -5 7 4 13.55 2.04
 5 -7 -4 8.71 0.63
 -5 -7 4 9.05 0.75
 -5 -7 4 9.01 0.76
 -5 7 3 0.05 0.21
 -5 7 3 0.48 0.65
 -5 -7 3 -0.02 0.22
 5 -7 -3 0.46 0.22
 5 -7 -3 0.2 0.84
 -5 7 2 0.47 0.25
 -5 7 2 0.73 0.77
 5 -7 -2 0.26 0.71
 5 -7 -1 6.27 1.44
 5 -7 0 12.88 1.88
 -5 -7 0 16.77 2.17
 -5 7 -1 12.73 0.85
 5 7 1 12.64 0.89
 5 -7 1 9.14 1.34
 -5 -7 -1 14.83 2.32
 -5 7 -2 6.52 0.63
 5 7 2 7.2 0.65
 5 7 2 7.52 0.7
 -5 -7 -2 6.46 0.5
 5 -7 2 6.13 0.61
 -5 -7 -2 6.68 1.8
 5 7 3 1.3 0.37
 5 7 3 0.82 0.31
 -5 -7 -3 1.27 0.28
 -5 -7 -3 1.49 1.16
 5 -7 3 0.74 0.28
 5 7 4 3.02 0.5
 5 -7 4 2.77 0.47
 5 7 5 2.25 0.4
 5 7 5 3.67 0.45
 5 -7 5 3.3 0.46
 5 7 6 29.17 1.37
 5 7 6 31.04 2.73
 5 7 6 30.42 1.55
 5 7 6 29.65 1.41
 5 -7 6 30.47 1.54
 -5 -7 -6 28.48 1.39
 5 7 7 6.46 0.62
 5 7 7 6.29 0.48
 5 7 7 6.18 0.44
 -5 -7 -7 6.54 0.54
 5 -7 7 6.76 0.61
 -5 -7 -7 7.13 0.54
 5 7 8 19.78 0.94
 5 7 8 20.72 1.14
 -5 -7 -8 19.26 1.02
 5 -7 8 22.67 1.16
 -5 -7 -8 22.81 1.06
 5 7 9 -0.02 0.14
 5 -7 9 0.16 0.16
 -5 -7 -9 0 0.14
 -5 8 9 5.66 0.44
 5 -8 -9 5.38 0.36
 -5 8 8 0.67 0.16
 -5 8 8 0.51 0.27
 -5 8 8 0.69 0.23
 5 -8 -8 0.63 0.19
 -5 8 7 18 1.05
 -5 8 7 18.57 1.05
 -5 8 7 18.18 0.87
 -5 8 7 17.53 0.91
 -5 -8 7 18.69 1.05
 5 -8 -7 17.6 0.89
 -5 8 6 1.31 0.29
 -5 8 6 1.28 0.28
 -5 8 6 1.3 0.34
 -5 8 6 1.22 0.32
 5 -8 -6 1.15 0.25
 -5 -8 6 1.42 0.35
 -5 8 5 0.54 0.25
 -5 8 5 1.75 0.99
 -5 8 5 1.47 0.36
 -5 8 5 1.7 0.36
 -5 -8 5 1.13 0.33
 5 -8 -5 1.36 0.26
 -5 8 4 6.73 0.67
 -5 8 4 8.06 0.73
 -5 8 4 8.97 1.75
 5 -8 -4 7.3 0.53
 -5 -8 4 7.72 0.7
 5 -8 -4 9.17 2.11
 -5 8 3 35.15 1.78
 -5 8 3 35.51 1.76
 -5 8 3 36.78 3.35
 -5 -8 3 34.65 1.72
 5 -8 -3 33.91 1.77
 5 -8 -3 32.22 1.46
 5 -8 -3 39.67 4.01
 -5 8 2 21.46 2.67
 -5 8 2 15.17 1.03
 5 -8 -2 14.84 2.4
 -5 -8 2 16.64 1.02
 5 8 -1 6.79 0.65
 -5 8 1 6.97 0.65
 -5 -8 1 5.79 0.6
 5 -8 -1 5.91 1.52
 5 8 0 0.14 0.25
 -5 8 0 0.35 0.27
 5 -8 0 0.1 0.48
 -5 -8 0 0.06 0.22
 5 -8 0 -0.1 0.21
 5 8 1 0.86 0.38
 5 8 1 0.24 0.25
 -5 8 -1 0.53 0.29
 -5 -8 -1 0.07 0.53
 -5 -8 -1 0.26 0.25
 5 -8 1 0.48 0.27
 5 8 2 21.56 1.3
 5 8 2 22.35 1.32
 -5 8 -2 22.26 1.27
 5 -8 2 21.44 1.22
 -5 -8 -2 22.16 1.25
 -5 -8 -2 25.08 3.21
 5 8 3 4.03 0.58
 -5 -8 -3 3.12 0.37
 -5 -8 -3 2.32 0.43
 5 -8 3 2.69 0.42
 -5 -8 -3 4.05 1.83
 5 8 4 0.31 0.25
 -5 -8 -4 0.3 0.26
 5 -8 4 -0.02 0.21
 -5 -8 -4 0.05 0.17
 5 8 5 0.75 0.33
 5 8 5 1.31 0.3
 -5 -8 -5 1.09 0.25
 5 -8 5 1.25 0.31
 5 8 6 6.07 0.48
 5 8 6 6.59 0.52
 -5 -8 -6 6.78 0.5
 5 -8 6 6.65 0.59
 5 8 7 0.14 0.13
 5 8 7 -0.21 0.2
 5 8 7 0.28 0.16
 5 -8 7 0.19 0.18
 -5 -8 -7 0.1 0.15
 5 8 8 4.29 0.4
 5 8 8 3.9 0.29
 -5 -8 -8 4.06 0.34
 5 -8 8 4.15 0.39
 -5 9 8 0.33 0.11
 5 -9 -8 0.14 0.16
 -5 9 7 0.86 0.16
 -5 9 7 0.82 0.18
 -5 9 7 1 0.27
 5 -9 -7 1.24 0.17
 5 -9 -7 1.1 0.26
 -5 -9 7 0.9 0.24
 -5 9 6 1.04 0.22
 5 9 -6 1.14 0.32
 -5 9 6 1.29 0.28
 -5 9 6 1.64 0.34
 5 -9 -6 1.51 0.31
 5 -9 -6 1.59 0.21
 -5 -9 6 1.81 0.32
 5 9 -5 1.91 0.4
 -5 9 5 2.18 0.34
 -5 9 5 2.51 0.42
 -5 -9 5 1.82 0.33
 5 -9 -5 2.43 0.41
 -5 9 4 8.04 0.68
 5 9 -4 7.69 0.7
 -5 -9 4 9.4 0.71
 5 9 -3 33.18 1.69
 -5 9 3 34.53 1.66
 5 -9 -3 29.63 3.51
 -5 -9 3 31.46 1.58
 -5 9 2 12.99 0.9
 5 9 -2 13.8 0.94
 5 -9 -2 10.05 1.93
 -5 -9 2 14.45 0.88
 5 9 -1 12.97 0.95
 -5 9 1 13.32 0.91
 5 -9 -1 11.64 1.82
 -5 -9 1 13.86 0.88
 -5 9 0 1.83 0.39
 5 9 0 1.72 0.41
 5 -9 0 2.7 0.42
 -5 -9 0 1.93 0.37
 5 9 1 4.3 0.59
 5 9 1 3.57 0.57
 -5 9 -1 4.5 0.59
 -5 -9 -1 4.15 0.5
 5 -9 1 3.26 0.47
 -5 9 -2 1.94 0.42
 5 9 2 2.61 0.44
 -5 -9 -2 2.95 0.44
 5 -9 2 1.97 0.38
 -5 -9 -2 2.05 1.11
 5 9 3 7.78 0.68
 5 -9 3 6 0.57
 -5 -9 -3 6.46 0.59
 5 9 4 3.13 0.46
 -5 -9 -4 3.83 0.47
 5 -9 4 3.52 0.45
 5 9 5 1.3 0.27
 5 -9 5 0.92 0.27
 5 9 6 3.17 0.36
 5 9 6 3.28 0.31
 5 -9 6 2.37 0.34
 5 9 7 0.29 0.13
 5 9 7 0.02 0.08
 5 -9 7 0.01 0.13
 -5 10 6 2.33 0.28
 -5 10 6 1.54 0.2
 -5 -10 6 1.91 0.29
 -5 10 5 5.17 0.4
 -5 10 5 5.37 0.47
 -5 -10 5 4.88 0.44
 5 10 -4 0 0.2
 -5 10 4 0.16 0.18
 -5 -10 4 0.28 0.17
 5 10 -3 0.34 0.23
 -5 10 3 0.05 0.18
 -5 -10 3 -0.07 0.17
 5 10 -2 26.68 1.4
 -5 10 2 27.22 1.38
 -5 -10 2 26.74 1.34
 -5 10 1 0.33 0.22
 5 10 -1 0.39 0.24
 -5 -10 1 0.9 0.26
 -5 10 0 2.23 0.45
 5 10 0 3.04 0.48
 -5 10 0 1.54 0.34
 -5 -10 0 3.16 0.43
 5 -10 0 2.87 0.4
 -5 10 -1 1.37 0.34
 5 10 1 1.93 0.37
 -5 10 -1 1.33 0.36
 5 -10 1 2.05 0.33
 -5 -10 -1 1.29 0.31
 5 10 2 21.71 1.16
 -5 10 -2 20.4 1.11
 -5 -10 -2 19.2 1.05
 5 -10 2 20.44 1.07
 5 10 3 12.66 0.82
 -5 -10 -3 12 0.73
 5 -10 3 12.66 0.76
 5 10 4 19.12 1.04
 5 10 4 20.76 1.01
 5 -10 4 20.26 1.02
 5 10 5 24 1.07
 5 -10 5 23.14 1.1
 5 10 6 0.69 0.13
 5 -10 6 0.54 0.15
 -5 -11 4 2.97 0.3
 -5 -11 3 9.71 0.59
 5 11 -2 11.12 0.69
 -5 11 2 10.52 0.69
 -5 -11 2 10.9 0.64
 -5 11 1 0.85 0.23
 5 11 -1 1.12 0.27
 -5 -11 1 1.58 0.27
 5 11 0 31.73 1.49
 -5 -11 0 31.67 1.42
 -5 -11 -1 19.32 0.92
 5 -11 1 17.89 0.9
 5 -11 2 23.75 1.08
 -5 -11 -2 23.09 1.06
 -5 11 -3 0.72 0.2
 5 -11 3 0.38 0.16
 -6 0 8 7.62 0.69
 6 0 -7 0.24 0.26
 -6 0 7 -0.08 0.23
 6 0 -7 0.06 0.11
 6 0 -6 51.22 1.75
 6 0 -6 38.09 2.12
 6 0 -5 0.11 0.18
 6 0 -5 0.15 0.08
 6 0 -4 27.32 0.97
 6 0 -4 21.65 1.25
 6 0 -3 0.04 0.16
 6 0 -2 397.01 14.75
 6 0 -1 -0.03 0.25
 6 0 0 899.35 32.91
 -6 0 -1 -0.13 0.22
 6 0 1 0.11 0.22
 6 0 2 26.4 1.57
 -6 0 -2 29.72 1.53
 6 0 3 0.05 0.28
 -6 0 -3 0.01 0.23
 6 0 4 6.16 0.82
 6 0 5 -0.13 0.33
 6 0 6 4.51 0.93
 6 0 7 -0.07 0.37
 6 0 8 37.51 3.03
 6 0 8 40.22 1.88
 6 0 8 41.24 1.99
 6 0 9 -0.04 0.64
 6 0 9 0.08 0.23
 -6 0 -9 0.57 0.17
 6 0 10 2.65 0.44
 6 0 11 0.08 0.17
 -6 1 12 1.3 0.18
 -6 1 11 0.09 0.14
 -6 1 10 0.09 0.14
 -6 1 8 27.61 2.4
 -6 1 8 27.91 1.48
 -6 -1 8 28.78 1.48
 -6 1 7 44.96 3.34
 -6 1 7 54.63 2.27
 6 -1 -7 50.03 2.07
 -6 -1 7 52 2.24
 -6 1 6 4.31 1.14
 6 -1 -6 2.63 0.26
 6 -1 -6 2.43 0.54
 -6 1 5 79.71 4.13
 6 -1 -5 69.95 3.34
 6 -1 -5 72.67 2.82
 -6 1 4 16.43 1.45
 6 1 -4 13.41 0.84
 6 -1 -4 15.68 1.05
 6 -1 -4 17.34 0.72
 6 1 -3 89.9 3.72
 6 -1 -3 95.51 3.91
 6 1 -2 223.5 8.77
 6 -1 -2 240.53 8.93
 6 1 -1 20.76 1.2
 6 -1 -1 23.43 1.28
 6 1 0 2.45 0.46
 6 -1 0 2.7 0.45
 6 1 1 13.16 0.9
 -6 1 -1 12.64 0.89
 6 -1 1 12.81 0.81
 -6 1 -2 271.03 10.3
 6 1 2 291.63 10.28
 6 1 2 258.01 10.43
 6 -1 2 261.43 10.5
 6 1 3 0.88 0.42
 -6 1 -3 1.63 0.38
 6 -1 3 1.4 0.48
 6 1 4 0.5 0.38
 6 -1 4 1.16 0.44
 6 1 5 23.72 1.86
 6 -1 5 24.52 1.89
 6 1 6 0.53 0.55
 6 -1 6 0.49 0.5
 6 1 7 44.47 3.1
 6 -1 7 40.47 2.99
 6 1 8 5.7 0.6
 6 1 8 5.54 1.21
 -6 -1 -8 5.76 0.51
 6 -1 8 5.11 0.61
 6 -1 8 6.47 1.24
 6 -1 8 6.11 0.65
 6 1 9 2.51 0.46
 6 1 9 1.94 0.91
 6 -1 9 1.66 0.36
 -6 -1 -9 2.5 0.39
 6 -1 9 2.2 1.03
 6 1 10 3.4 0.47
 6 -1 10 4.58 0.56
 6 1 11 1.3 0.28
 -6 2 12 6.09 0.38
 -6 2 11 1.82 0.27
 -6 2 10 39.06 1.67
 -6 2 10 37.96 1.86
 -6 2 9 6.23 0.49
 -6 2 9 6.51 0.7
 -6 2 9 7.09 0.79
 -6 2 9 7.76 1.73
 -6 2 8 16.44 0.68
 -6 2 8 16.05 0.84
 -6 2 8 15.37 1.02
 -6 -2 8 16.8 1.04
 -6 2 7 11.35 0.83
 -6 2 7 14.72 1.95
 -6 -2 7 12.84 0.85
 -6 2 6 38.52 2.95
 6 -2 -6 33.07 1.51
 6 -2 -6 32.78 2.13
 -6 2 5 27.52 2.23
 6 2 -5 19.85 1.22
 6 -2 -5 24.98 1.09
 6 -2 -5 22.82 1.59
 6 2 -4 1.94 0.37
 -6 2 4 2.63 0.88
 6 -2 -4 2.28 0.29
 6 -2 -4 2.43 0.51
 6 2 -3 0.34 0.24
 6 -2 -3 0.4 0.3
 6 2 -2 41.7 2.07
 6 -2 -2 45.04 2.26
 6 2 -1 0.45 0.27
 6 -2 -1 0.6 0.33
 6 2 0 53.89 2.58
 6 -2 0 55.35 2.57
 -6 2 -1 9.82 0.86
 6 2 1 10.81 0.92
 6 -2 1 10.88 1.39
 6 -2 1 9.58 0.72
 -6 2 -2 4.08 0.56
 6 -2 2 4.27 0.65
 -6 -2 -2 3.84 0.33
 6 -2 3 80.54 3.88
 6 2 4 2.46 0.72
 6 -2 4 1.71 0.61
 6 2 5 1.27 0.59
 -6 -2 -5 0.71 0.2
 6 -2 5 1.02 0.54
 6 2 6 2.92 0.88
 -6 -2 -6 2.95 0.4
 6 -2 6 2.66 0.86
 6 2 7 43.38 1.69
 6 2 7 40.47 3.04
 -6 -2 -7 42.44 1.9
 6 -2 7 40.97 3.07
 6 2 8 53.11 2.4
 6 2 8 55.94 3.8
 6 -2 8 50.86 3.69
 6 -2 8 53.58 2.38
 6 -2 8 50.99 2.35
 -6 -2 -8 53.96 2.34
 6 2 9 7.13 1.42
 6 2 9 8.24 0.7
 -6 -2 -9 7.95 0.64
 6 -2 9 8.61 0.69
 6 -2 9 7.02 0.66
 6 2 10 0.33 0.25
 -6 -2 -10 0.79 0.23
 6 2 11 3.1 0.4
 -6 3 12 10.36 0.54
 -6 3 11 0.01 0.13
 -6 3 11 -0.02 0.19
 6 -3 -11 -0.08 0.19
 -6 3 10 1.13 0.32
 -6 3 10 0.72 0.22
 6 -3 -10 0.83 0.24
 -6 3 9 25.42 1.42
 -6 3 9 25.32 1.46
 -6 3 9 24.98 1.23
 -6 3 9 25.83 2.66
 6 -3 -9 26.8 1.25
 -6 3 8 0.15 0.13
 -6 3 8 0.46 0.77
 -6 3 8 0.02 0.27
 -6 3 8 0.32 0.18
 -6 3 8 0.28 0.29
 -6 -3 8 0.17 0.25
 -6 -3 8 0.27 0.27
 6 -3 -8 0.35 0.2
 -6 3 7 0.6 0.73
 -6 3 7 1.26 0.22
 -6 3 7 1.59 0.39
 6 -3 -7 1.69 0.28
 -6 -3 7 1.45 0.4
 6 3 -6 2.71 0.51
 -6 3 6 2.88 0.43
 -6 3 6 3.34 1.28
 6 -3 -6 2.95 0.34
 6 -3 -6 2.96 0.8
 -6 -3 6 3.22 0.45
 -6 3 5 47.15 3.35
 6 3 -5 49.15 2.4
 6 -3 -5 42.63 2.69
 6 3 -4 60.11 3.04
 -6 3 4 73.14 4.03
 6 -3 -4 64.46 3.37
 6 3 -3 4.38 0.61
 6 -3 -3 6.23 0.81
 6 3 -2 4.45 0.6
 6 -3 -2 4.51 0.7
 6 3 -1 489.09 17.82
 -6 -3 1 408.9 18.21
 6 -3 -1 507.24 17.91
 6 3 0 2.92 0.56
 6 -3 0 2.95 0.53
 -6 -3 0 2.7 0.88
 6 -3 0 2.38 0.82
 6 3 1 329.36 11.47
 -6 -3 -1 289.63 10.66
 6 -3 1 246.36 11.57
 6 3 3 69.9 2.99
 -6 -3 -3 70.16 2.82
 6 3 4 32.62 2.4
 -6 -3 -4 33.82 1.52
 6 3 5 2.41 0.81
 6 -3 5 1.6 0.67
 -6 -3 -5 1.93 0.33
 6 3 6 38.6 2.79
 -6 -3 -6 34.97 1.69
 6 3 7 1.06 0.21
 6 3 7 1.16 0.65
 -6 -3 -7 1.1 0.3
 6 -3 7 0.94 0.31
 6 3 8 8.51 0.73
 6 3 8 9.38 0.48
 6 3 8 9.87 1.82
 -6 -3 -8 8.81 0.71
 6 -3 8 7.78 0.71
 -6 -3 -8 9.69 0.62
 6 3 9 4.59 0.58
 6 -3 9 4.37 0.56
 -6 -3 -9 4.17 0.44
 6 3 10 0.26 0.21
 -6 -3 -10 0.19 0.19
 6 3 11 0.77 0.18
 6 3 11 0.85 0.25
 -6 4 11 3.11 0.31
 -6 4 11 2.12 0.33
 6 -4 -11 2.92 0.34
 -6 4 10 23.4 1.16
 -6 4 10 23.48 1.3
 6 -4 -10 23.78 1.16
 -6 4 9 3.49 0.51
 -6 4 9 3.71 1.34
 -6 4 9 2.53 0.51
 -6 4 9 3.19 0.24
 -6 4 9 2.89 0.39
 6 -4 -9 2.99 0.39
 -6 -4 9 3.15 0.49
 -6 4 8 19.59 1.2
 -6 4 8 18.86 2.53
 -6 4 8 18.7 1.18
 -6 4 8 19.84 1.04
 -6 4 8 19.84 0.92
 6 -4 -8 19.96 1.03
 -6 -4 8 20.82 1.21
 -6 -4 8 18.38 1.15
 -6 4 7 2.36 0.37
 -6 4 7 3.11 0.35
 -6 4 7 1.95 1.1
 -6 4 7 2.73 0.47
 6 -4 -7 2.47 0.34
 -6 -4 7 3.11 0.49
 -6 -4 7 2.93 0.53
 -6 4 6 82.66 3.43
 -6 4 6 84.42 5.43
 6 -4 -6 81.59 3.24
 -6 -4 6 79.85 3.38
 6 4 -5 6.95 0.89
 -6 4 5 9.19 1.51
 -6 4 5 8.56 0.64
 -6 -4 5 8.22 0.65
 6 -4 -5 7.8 1.11
 6 -4 -5 8.76 0.54
 6 4 -4 14.97 1.3
 -6 4 4 13.81 1.71
 6 -4 -4 15.8 1.49
 6 -4 -4 16.14 0.78
 6 4 -3 39.05 2.39
 6 -4 -3 43.88 2.62
 6 4 -2 18.51 1.48
 6 -4 -2 17.42 2.16
 6 -4 -2 20.3 1.6
 6 4 -1 74.87 3.64
 -6 -4 1 67.72 3.98
 6 -4 -1 69.52 4.49
 6 4 0 589.38 21.53
 6 -4 0 536.95 22.26
 -6 -4 0 551.59 22.45
 6 4 1 46.52 2.82
 -6 -4 -1 54.01 3.91
 6 -4 1 60.66 3.36
 6 4 2 7.49 0.64
 6 4 2 6.65 0.98
 -6 -4 -2 7.14 0.54
 6 4 3 46.57 2.99
 -6 -4 -3 41.94 1.94
 6 4 4 30.89 2.45
 -6 -4 -4 26.9 1.25
 -6 -4 -4 27.09 1.38
 6 4 5 5.27 1.25
 -6 -4 -5 4.39 0.4
 -6 -4 -5 4.27 0.47
 6 4 6 92.97 3.67
 6 4 6 93.15 5.2
 -6 -4 -6 94.07 3.71
 6 -4 6 98.27 4.06
 -6 -4 -6 94.27 3.91
 6 4 7 20.31 0.94
 6 4 7 21.04 1.19
 6 4 7 22.1 2.22
 6 4 7 22.2 1
 6 -4 7 19.72 1.18
 -6 -4 -7 21.46 1.07
 -6 -4 -7 19.08 1.2
 6 4 8 14.86 0.96
 6 4 8 15.07 0.71
 6 4 8 12.58 1.79
 -6 -4 -8 14.35 0.83
 -6 -4 -8 14.18 0.97
 6 -4 8 13.7 0.93
 6 4 9 0.16 0.19
 -6 -4 -9 0.01 0.16
 6 -4 9 -0.08 0.18
 6 4 10 2.84 0.43
 6 4 10 3.45 0.35
 -6 -4 -10 3.01 0.37
 6 -4 10 4.47 0.49
 6 4 11 0.17 0.19
 6 4 11 0.23 0.12
 -6 5 11 0.65 0.22
 -6 5 11 0.57 0.17
 -6 5 10 1.09 0.28
 -6 5 10 2.1 0.31
 6 -5 -10 1.76 0.31
 -6 5 9 1.64 0.38
 -6 5 9 1.35 0.2
 -6 5 9 1.26 0.28
 -6 5 9 1.39 0.38
 -6 -5 9 0.77 0.32
 6 -5 -9 1.33 0.3
 -6 5 8 -0.06 0.25
 -6 5 8 0.43 0.21
 -6 5 8 0.35 0.25
 -6 5 8 0.08 0.14
 -6 5 8 -0.35 0.62
 -6 5 8 0.02 0.12
 6 -5 -8 0.08 0.18
 -6 -5 8 0.13 0.24
 -6 5 7 0.15 0.27
 -6 5 7 0.14 0.17
 -6 5 7 0.53 0.19
 -6 5 7 0.45 0.29
 -6 5 7 0.65 0.24
 -6 5 7 0.43 0.75
 -6 -5 7 0.15 0.21
 6 -5 -7 0.21 0.19
 -6 -5 7 -0.01 0.21
 -6 5 6 1.73 0.32
 -6 5 6 1.45 0.38
 -6 5 6 1.26 0.91
 -6 5 6 1.92 0.33
 -6 -5 6 1.69 0.34
 6 -5 -6 1.49 0.28
 -6 -5 6 1.74 0.39
 -6 5 5 17.62 2.21
 -6 5 5 20.79 1.15
 -6 -5 5 20.72 1.14
 6 -5 -5 20.48 1.02
 -6 5 4 16.47 0.97
 6 5 -4 14.78 1.48
 -6 5 4 16.75 1.96
 6 -5 -4 17.67 0.87
 6 5 -3 36.85 2.51
 6 -5 -3 39.79 1.64
 6 5 -2 29.68 2.21
 6 -5 -2 31.81 3.16
 6 5 -1 18.1 1.63
 -6 -5 1 13.36 1.65
 -6 -5 0 -0.21 0.36
 6 -5 0 0.15 0.43
 6 5 1 54.34 2.35
 6 -5 1 49.72 3.25
 6 5 2 2.09 0.78
 6 5 2 2.03 0.43
 -6 -5 -2 2.31 1.18
 6 5 3 45.2 3.04
 -6 -5 -3 33.78 1.9
 -6 -5 -3 38.64 1.66
 6 5 4 0.1 0.19
 6 5 4 0.44 0.58
 -6 -5 -4 0.3 0.19
 -6 -5 -4 0.31 0.25
 6 5 5 29.55 1.41
 6 5 5 32.56 2.69
 -6 -5 -5 28.8 1.57
 -6 -5 -5 30.61 1.4
 6 5 6 5.79 1.41
 6 5 6 4.57 0.44
 6 5 6 4.18 0.53
 6 5 6 4.34 0.47
 -6 -5 -6 4.96 0.56
 -6 -5 -6 5.05 0.48
 6 -5 6 6.03 0.66
 6 5 7 2.06 0.3
 6 5 7 2.31 0.95
 6 5 7 2.96 0.47
 6 5 7 2.23 0.29
 -6 -5 -7 2.29 0.44
 -6 -5 -7 1.95 0.33
 6 -5 7 2.36 0.45
 6 5 8 2.8 0.4
 6 5 8 2.03 0.4
 6 5 8 2.24 0.28
 -6 -5 -8 1.76 0.31
 6 -5 8 2.2 0.42
 6 5 9 2.82 0.37
 6 5 9 3.23 0.47
 -6 -5 -9 3.23 0.39
 6 -5 9 2.84 0.42
 6 5 10 3 0.39
 6 5 10 2.46 0.3
 6 -5 10 2.87 0.38
 -6 6 10 -0.04 0.18
 -6 6 10 0.12 0.13
 6 -6 -10 0.26 0.19
 -6 6 9 9.87 0.65
 -6 6 9 9.07 0.73
 -6 6 9 10.21 0.51
 -6 6 9 9 0.72
 6 -6 -9 9.75 0.69
 6 -6 -9 9.98 0.65
 -6 6 8 0.35 0.23
 -6 6 8 0.14 0.17
 -6 6 8 -0.07 0.25
 -6 6 8 0.15 0.16
 -6 6 8 0.13 0.13
 6 -6 -8 0.17 0.23
 6 -6 -8 0.02 0.19
 -6 -6 8 0.04 0.22
 -6 6 7 2.78 0.47
 -6 6 7 3.33 0.39
 -6 6 7 3.05 0.44
 -6 6 7 3.56 0.37
 -6 6 7 1.65 1.11
 -6 6 7 2.9 0.49
 -6 -6 7 3.66 0.51
 6 -6 -7 3.28 0.42
 6 -6 -7 3.59 0.5
 -6 6 6 3.8 0.57
 -6 6 6 2.68 0.42
 -6 6 6 2.41 1.24
 -6 6 6 2.84 0.39
 -6 6 6 4.42 0.47
 -6 6 6 2.37 0.46
 6 -6 -6 3.52 0.48
 -6 -6 6 3.29 0.52
 6 -6 -6 3.22 0.42
 -6 -6 6 2.57 0.48
 -6 6 5 52.85 2.33
 -6 6 5 49.64 2.18
 6 -6 -5 51.63 2.21
 -6 -6 5 48.71 2.32
 -6 -6 5 50.35 2.29
 6 -6 -5 50.61 2.16
 -6 6 4 5.21 0.61
 -6 6 4 2.07 0.98
 6 -6 -4 4.9 0.46
 -6 6 3 15.35 0.93
 6 -6 -3 14.25 2.39
 6 6 -2 7.82 1.26
 -6 6 2 9.4 0.67
 6 -6 -2 12.05 2.05
 -6 6 1 1.43 0.32
 6 -6 -1 1.18 0.85
 -6 -6 1 1.02 0.64
 -6 6 0 4.51 0.53
 6 -6 0 2.69 1.06
 -6 -6 0 2.94 1.18
 -6 6 -1 1.83 0.38
 6 6 1 2.41 0.43
 6 -6 1 2.47 0.87
 -6 -6 -1 1.24 0.91
 6 6 2 0.57 0.28
 -6 -6 -2 0.42 0.79
 6 6 3 45.31 2.06
 6 6 3 44.81 2
 -6 -6 -3 40.93 1.84
 6 6 4 4.16 1.27
 6 -6 4 1.99 0.39
 -6 -6 -4 3.07 0.4
 6 6 5 28.24 1.47
 6 6 5 26.72 1.33
 6 6 5 26.59 1.36
 6 6 5 30.13 2.65
 -6 -6 -5 26.67 1.32
 6 -6 5 28.9 1.47
 6 6 6 7.07 0.74
 6 6 6 7.08 0.52
 6 6 6 6.97 0.54
 6 6 6 6.55 0.6
 6 6 6 7.07 1.38
 6 -6 6 6.61 0.64
 -6 -6 -6 7.27 0.57
 6 6 7 13.18 0.94
 6 6 7 14.32 1.89
 6 6 7 14.01 0.74
 6 6 7 14.17 0.87
 6 6 7 13.73 0.78
 -6 -6 -7 13.94 0.83
 6 -6 7 15.39 0.96
 6 6 8 3 0.46
 6 6 8 2.41 0.36
 6 6 8 2.12 0.28
 6 -6 8 3.08 0.48
 -6 -6 -8 1.85 0.31
 6 6 9 2.48 0.34
 6 6 9 2.88 0.4
 -6 -6 -9 3.05 0.35
 6 -6 9 3.14 0.43
 6 6 10 2.03 0.29
 6 6 10 1.97 0.25
 -6 -6 -10 3.09 0.3
 6 -6 10 2.18 0.39
 -6 7 10 8.04 0.54
 6 -7 -10 9.02 0.5
 -6 7 9 0.12 0.19
 -6 7 9 0.35 0.2
 -6 7 9 0.07 0.22
 -6 7 9 -0.04 0.09
 6 -7 -9 0.07 0.16
 -6 7 8 4.53 0.37
 -6 7 8 4.73 0.58
 -6 7 8 4.18 0.53
 -6 7 8 4.51 0.31
 6 -7 -8 3.74 0.43
 6 -7 -8 4.8 0.45
 -6 7 7 1.99 0.4
 -6 7 7 2.45 0.46
 -6 7 7 2.21 0.33
 -6 7 7 2.17 0.29
 6 -7 -7 2.41 0.36
 -6 -7 7 2.07 0.42
 6 -7 -7 2.54 0.39
 -6 7 6 26.25 1.24
 -6 7 6 22.65 1.32
 -6 7 6 24.61 1.19
 -6 7 6 24.19 1.37
 6 -7 -6 23.13 1.21
 -6 -7 6 24 1.36
 -6 -7 6 22.76 1.32
 6 -7 -6 24.36 1.2
 -6 7 5 2.56 0.48
 -6 7 5 2.68 0.4
 -6 7 5 2.9 1.3
 -6 7 5 2.55 0.44
 -6 -7 5 2.1 0.45
 6 -7 -5 3.22 0.43
 -6 -7 5 1.78 0.4
 -6 7 4 10.52 0.81
 -6 7 4 11.39 0.86
 -6 7 4 14.91 2.08
 -6 -7 4 10.48 0.82
 6 -7 -4 9.94 0.68
 -6 -7 4 11.29 0.84
 -6 7 3 0.18 0.6
 -6 7 3 0 0.22
 6 -7 -3 0.12 0.66
 6 -7 -3 0.23 0.19
 -6 -7 3 0.07 0.32
 -6 -7 3 0 0.22
 -6 7 2 16.93 1.05
 6 -7 -2 18.17 2.59
 -6 7 1 1.77 0.38
 6 -7 -1 0.42 0.63
 6 7 0 -0.02 0.23
 -6 7 0 -0.11 0.19
 6 -7 0 0.05 0.44
 -6 -7 0 0.22 0.46
 6 7 1 0.26 0.25
 -6 7 -1 0 0.23
 -6 -7 -1 0.23 0.7
 6 -7 1 0.17 0.45
 6 7 2 2.3 0.43
 -6 7 -2 2.45 0.46
 6 7 2 2.92 0.5
 -6 -7 -2 2.48 0.35
 -6 -7 -2 1.27 1.1
 6 -7 2 2.42 0.42
 6 7 3 0.25 0.21
 6 7 3 0.2 0.28
 -6 -7 -3 0.04 0.19
 6 -7 3 -0.29 0.2
 -6 -7 -3 -0.03 0.73
 6 7 4 0.12 0.25
 6 -7 4 -0.13 0.21
 6 7 5 13.75 0.86
 6 7 5 13.77 0.86
 6 -7 5 14.2 0.93
 6 7 6 32.14 1.62
 6 7 6 30.36 1.45
 6 7 6 32.8 1.49
 -6 -7 -6 30.59 1.47
 6 -7 6 34.24 1.62
 6 7 7 3.94 0.34
 6 7 7 3.45 0.38
 6 7 7 3.71 0.48
 6 -7 7 3.99 0.51
 -6 -7 -7 3.27 0.39
 -6 -7 -7 4.2 0.45
 6 7 8 4.81 0.51
 6 7 8 4.94 0.36
 6 -7 8 5.37 0.52
 -6 -7 -8 5.37 0.45
 -6 -7 -8 4.19 0.44
 6 7 9 0.41 0.18
 -6 -7 -9 0.75 0.2
 6 -7 9 0.82 0.23
 -6 8 9 20.6 1.01
 6 -8 -9 20.91 0.9
 -6 8 8 1.11 0.28
 -6 8 8 0.91 0.26
 -6 8 8 0.88 0.18
 6 -8 -8 0.92 0.21
 -6 8 7 3.1 0.42
 -6 8 7 3.08 0.32
 -6 8 7 2.81 0.35
 -6 8 7 2.63 0.42
 6 -8 -7 2.68 0.33
 -6 -8 7 3.1 0.45
 -6 8 6 5.02 0.48
 -6 8 6 4.07 0.53
 -6 8 6 4.38 0.56
 -6 8 6 2.92 0.4
 -6 -8 6 4.01 0.54
 6 -8 -6 4.13 0.41
 -6 8 5 42.97 3.78
 -6 8 5 40.35 1.94
 -6 8 5 41.05 1.95
 6 -8 -5 39.91 1.73
 -6 -8 5 39.31 1.94
 -6 8 4 0.17 0.23
 -6 8 4 1.26 1.41
 -6 8 4 0.45 0.3
 6 -8 -4 0.77 0.92
 6 -8 -4 0 0.19
 -6 -8 4 0.35 0.26
 6 -8 -4 -0.09 0.28
 -6 8 3 6.17 0.69
 -6 8 3 5.67 0.6
 -6 8 3 7.54 1.85
 6 -8 -3 7.59 1.82
 6 -8 -3 5.42 0.44
 6 -8 -3 7.7 0.8
 -6 -8 3 6.14 0.6
 -6 8 2 17.17 1.09
 -6 8 2 21.23 2.45
 -6 -8 2 16.42 1.05
 6 -8 -2 17.35 2.52
 6 8 -1 19.15 1.15
 -6 8 1 17.6 1.05
 6 -8 -1 13.73 2.16
 -6 -8 1 17.24 1.04
 6 8 0 9.69 0.8
 -6 8 0 8.42 0.73
 -6 -8 0 8.85 0.73
 6 -8 0 8.28 0.69
 6 -8 0 9.39 1.58
 6 8 1 5.98 0.65
 6 8 1 7.19 0.74
 -6 8 -1 7.35 0.65
 -6 -8 -1 4.78 1.6
 -6 -8 -1 6.11 0.6
 6 -8 1 6.69 0.6
 6 8 2 3.38 0.53
 -6 8 -2 2.22 0.43
 6 8 2 1.41 0.38
 -6 -8 -2 1.98 0.4
 -6 -8 -2 2.35 1.3
 6 -8 2 2.26 0.4
 6 8 3 18.29 1.15
 6 -8 3 17.36 1.07
 -6 -8 -3 21.67 3.16
 -6 -8 -3 18.37 1.11
 -6 -8 -3 19.17 0.93
 6 8 4 1.55 0.4
 -6 -8 -4 2.25 0.33
 -6 -8 -4 1.89 0.38
 6 -8 4 1.89 0.35
 6 8 5 13.87 0.84
 -6 -8 -5 13.85 0.78
 6 -8 5 15.08 0.93
 -6 -8 -5 14.91 0.9
 6 8 6 1.37 0.26
 6 8 6 1.74 0.3
 -6 -8 -6 1.72 0.28
 6 -8 6 1.65 0.33
 6 8 7 1.44 0.2
 6 8 7 1.15 0.23
 6 -8 7 1.24 0.27
 -6 -8 -7 1.87 0.27
 6 8 8 0.29 0.12
 6 8 8 0.41 0.19
 -6 -8 -8 -0.01 0.13
 6 -8 8 0.31 0.17
 -6 9 8 1.25 0.16
 6 -9 -8 0.64 0.19
 -6 9 7 0.79 0.18
 -6 9 7 1.09 0.17
 -6 9 7 0.66 0.24
 6 -9 -7 0.72 0.2
 6 -9 -7 1.08 0.25
 -6 -9 7 1.24 0.25
 -6 9 6 11.49 0.7
 -6 9 6 11.72 0.66
 -6 9 6 11.73 0.78
 6 -9 -6 12.5 0.79
 -6 -9 6 11.87 0.76
 6 -9 -6 11.94 0.59
 6 9 -5 0.3 0.24
 -6 9 5 1.04 0.29
 -6 9 5 1.47 0.29
 -6 -9 5 1.45 0.31
 6 -9 -5 1.07 0.3
 -6 9 4 2.59 0.43
 6 9 -4 3.68 0.51
 -6 -9 4 3.12 0.44
 6 -9 -4 2.05 0.4
 -6 9 3 5.28 0.56
 6 9 -3 4.84 0.61
 6 -9 -3 4.97 1.73
 -6 -9 3 5.87 0.57
 -6 9 2 4.6 0.58
 6 9 -2 3.93 0.54
 6 -9 -2 3.52 1.34
 -6 -9 2 5.31 0.59
 6 9 -1 12.44 0.91
 -6 9 1 12.49 0.85
 6 -9 -1 10.14 1.68
 -6 -9 1 11.13 0.8
 -6 9 0 1 0.32
 6 9 0 1.72 0.38
 -6 -9 0 1.2 0.31
 6 -9 0 1.36 0.32
 6 9 1 27 1.44
 6 9 1 25.39 1.45
 -6 9 -1 26.93 1.38
 -6 -9 -1 23.89 1.32
 6 -9 1 24.54 1.3
 -6 9 -2 27.1 1.39
 6 9 2 26.21 1.4
 -6 -9 -2 25.21 1.34
 -6 -9 -2 24.3 3.01
 6 -9 2 26.17 1.33
 6 9 3 0.95 0.31
 -6 -9 -3 0.7 0.25
 6 -9 3 1.14 0.28
 6 9 4 0.32 0.25
 6 9 4 0.4 0.25
 6 -9 4 0.73 0.24
 -6 -9 -4 0.49 0.23
 6 9 5 2.63 0.36
 6 -9 5 2.88 0.39
 6 9 6 0.07 0.12
 6 9 6 0.04 0.15
 6 -9 6 0.12 0.14
 6 9 7 -0.01 0.11
 6 -9 7 0.2 0.15
 -6 10 6 6.94 0.4
 -6 -10 6 6.42 0.47
 -6 10 5 10.07 0.6
 -6 10 5 10.15 0.67
 -6 -10 5 10.82 0.65
 -6 10 4 0.32 0.18
 6 10 -4 0.35 0.25
 -6 -10 4 0.37 0.19
 6 10 -3 13.84 0.89
 -6 10 3 13.07 0.84
 -6 -10 3 14.52 0.86
 -6 10 2 11.66 0.79
 6 10 -2 10.82 0.79
 -6 -10 2 12.92 0.79
 -6 10 1 11.64 0.77
 6 10 -1 11.36 0.81
 -6 -10 1 10.78 0.74
 6 10 0 13.89 0.92
 -6 10 0 11.54 0.85
 -6 10 0 13.86 0.87
 6 -10 0 13.85 1.12
 -6 -10 0 14.78 0.87
 6 10 1 21.23 1.18
 -6 10 -1 21.68 1.16
 -6 -10 -1 21.76 1.13
 6 -10 1 22.1 1.12
 6 10 2 0.93 0.3
 6 -10 2 1.45 0.28
 -6 -10 -2 0.97 0.25
 6 10 3 3.36 0.45
 -6 -10 -3 3.72 0.41
 6 -10 3 4.08 0.44
 6 10 4 2.17 0.31
 6 10 4 2.8 0.38
 -6 -10 -4 2.14 0.31
 6 -10 4 2.85 0.35
 6 10 5 8.33 0.48
 6 -10 5 7.53 0.51
 -6 11 4 26.73 1.17
 -6 -11 4 27.74 1.2
 -6 -11 3 0.11 0.14
 6 11 -2 3.04 0.42
 -6 -11 2 3.01 0.34
 6 11 -1 13.67 0.8
 -6 -11 1 13.49 0.75
 6 11 0 2.57 0.38
 -6 -11 0 2.22 0.3
 -6 -11 -1 10.2 0.6
 -6 -11 -2 26.08 1.17
 6 -11 2 27.3 1.18
 -6 11 -3 2.08 0.3
 -7 0 9 -0.31 0.25
 -7 0 8 22.81 1.28
 7 0 -7 0.1 0.26
 -7 0 7 0.06 0.24
 7 0 -6 0.79 0.3
 -7 0 5 0.24 0.45
 7 0 -5 0.01 0.17
 7 0 -4 140.01 5.6
 7 0 -3 -0.27 0.23
 7 0 -2 41.14 1.97
 7 0 -1 0.12 0.26
 7 0 0 1.06 0.35
 7 0 1 -0.05 0.19
 -7 0 -1 0.11 0.21
 7 0 2 768.29 28.66
 -7 0 -2 777.16 28.57
 7 0 3 -0.12 0.3
 7 0 4 117.88 5.35
 7 0 5 0.42 0.36
 7 0 6 0.75 0.5
 7 0 7 -0.01 0.4
 7 0 8 15.45 0.96
 7 0 8 14.37 0.95
 7 0 8 14.02 1.81
 7 0 9 -0.02 0.19
 7 0 9 0 0.59
 -7 0 -9 0.82 0.17
 7 0 10 7.59 0.65
 7 0 11 0.01 0.17
 -7 1 12 0.84 0.16
 -7 1 11 9.62 0.56
 -7 1 10 1.98 0.29
 -7 1 9 0.42 0.31
 -7 -1 9 0.51 0.34
 -7 1 8 8.69 0.72
 -7 -1 8 7.37 0.68
 -7 1 7 32.34 2.69
 -7 1 7 30.13 1.54
 -7 -1 7 31.89 1.55
 -7 1 6 20.46 1.94
 7 -1 -6 17.97 1.37
 -7 1 5 31.42 2.24
 7 1 -5 23.49 1.38
 7 -1 -5 25.51 1.59
 7 -1 -5 26.68 1.14
 7 1 -4 5.36 0.54
 -7 1 4 7.05 0.98
 7 -1 -4 5.34 0.63
 7 1 -3 0.73 0.27
 7 -1 -3 0.8 0.28
 7 1 -2 57.91 2.6
 7 -1 -2 59.56 2.69
 7 1 -1 102.8 4.25
 7 -1 -1 101.61 4.27
 7 1 0 0.74 0.33
 7 -1 0 0.75 0.33
 7 1 1 5.67 0.64
 7 -1 1 7.21 0.62
 7 1 2 3.7 0.47
 -7 1 -2 3.63 0.52
 7 1 2 3.54 0.55
 7 -1 2 4.05 0.6
 7 1 3 0.65 0.41
 7 -1 3 0.75 0.43
 7 1 4 1.47 0.54
 7 -1 4 1.75 0.63
 7 1 5 93.03 4.7
 7 -1 5 94.69 4.72
 7 1 6 0.2 0.46
 7 -1 6 0.33 0.47
 7 1 7 7.45 0.39
 7 1 7 8.31 1.28
 7 -1 7 7.01 1.23
 7 1 8 0.51 0.66
 7 1 8 0.13 0.32
 7 1 8 1.4 0.32
 7 -1 8 1.02 0.33
 7 -1 8 0.96 0.68
 7 -1 8 0.55 0.26
 -7 -1 -8 0.95 0.28
 7 1 9 76.97 3.18
 7 1 9 67.31 4.56
 -7 -1 -9 76.37 3.07
 7 -1 9 79.5 3.16
 7 -1 9 78.2 3.15
 7 -1 9 64.1 4.52
 7 1 10 16.7 1
 7 -1 10 15.12 0.98
 7 1 11 18.87 1
 7 -1 11 17.99 0.98
 -7 2 12 0.24 0.12
 -7 2 11 6.53 0.46
 -7 2 10 13.66 0.76
 -7 2 9 9.86 0.8
 -7 2 9 9.74 0.62
 -7 2 9 9.97 0.83
 -7 2 8 1.32 0.16
 -7 2 8 1.34 0.26
 -7 2 8 1.09 0.34
 -7 2 8 0.36 0.7
 -7 -2 8 1.1 0.34
 -7 2 7 64.03 2.73
 -7 2 7 59.76 4.27
 -7 -2 7 65.96 2.74
 -7 2 6 44.16 3.28
 7 -2 -6 39.24 2.42
 -7 2 5 20.91 1.94
 7 2 -5 14.53 1.05
 7 -2 -5 17.68 1.37
 7 2 -4 34.49 1.84
 -7 2 4 44.97 2.75
 7 -2 -4 34.75 2.09
 7 2 -3 0.68 0.28
 7 -2 -3 0.96 0.39
 7 2 -2 1.7 0.4
 7 -2 -2 1.61 0.48
 7 2 -1 5.95 0.66
 7 -2 -1 5.85 0.71
 7 2 0 0.11 0.28
 7 -2 0 0.21 0.28
 7 2 1 195.55 7.49
 7 -2 1 185.34 7.21
 7 -2 1 195.64 7.85
 -7 -2 -1 161.97 6.85
 7 2 2 74.1 3.35
 7 -2 2 73.66 3.49
 -7 -2 -2 65.53 2.77
 7 2 3 18.19 1.42
 7 -2 3 17.33 1.44
 7 2 4 27.19 1.96
 7 -2 4 28.83 2.03
 7 2 5 3.56 0.89
 -7 -2 -5 3.03 0.34
 7 -2 5 3.25 0.92
 7 2 6 1.12 0.53
 -7 -2 -6 0.14 0.16
 7 -2 6 0.54 0.53
 7 2 7 9.88 1.46
 7 2 7 11.65 0.58
 7 -2 7 9.82 0.77
 -7 -2 -7 11.67 0.76
 7 -2 7 12.25 1.61
 7 2 8 0.6 0.27
 7 2 8 0.65 0.12
 7 2 8 0.53 0.56
 7 -2 8 1.05 0.85
 7 -2 8 0.76 0.3
 7 -2 8 0.85 0.3
 -7 -2 -8 0.57 0.23
 7 2 9 9.7 1.64
 7 2 9 11.17 0.84
 -7 -2 -9 11.74 0.8
 7 -2 9 11.32 0.81
 7 -2 9 11.66 0.82
 7 2 10 1.18 0.31
 -7 -2 -10 1.42 0.28
 7 2 11 2.87 0.37
 -7 3 12 1.63 0.21
 -7 3 11 17.17 0.95
 -7 3 11 17.19 0.84
 7 -3 -11 15.03 0.85
 -7 3 10 35.35 1.73
 -7 3 10 35.36 1.57
 7 -3 -10 34.01 1.56
 -7 3 9 11 1.87
 -7 3 9 9.7 0.85
 -7 3 9 10.27 0.66
 -7 3 9 10.38 0.83
 7 -3 -9 10.89 0.69
 -7 3 8 0.2 0.28
 -7 3 8 0.13 0.12
 -7 3 8 0.55 0.31
 -7 3 8 -0.08 0.14
 -7 3 8 -0.14 0.7
 -7 -3 8 0.32 0.27
 -7 -3 8 0.03 0.25
 7 -3 -8 -0.03 0.17
 -7 3 7 0.07 0.13
 -7 3 7 0.09 0.57
 -7 3 7 -0.4 0.2
 -7 -3 7 -0.24 0.22
 7 -3 -7 0.05 0.16
 -7 3 6 59.42 4.31
 7 3 -6 67.86 3.18
 -7 3 6 63.65 2.72
 7 -3 -6 70.1 2.59
 -7 -3 6 62.96 2.71
 7 -3 -6 59.25 3.54
 -7 3 5 36.23 2.92
 7 3 -5 40.12 2.13
 7 -3 -5 36.21 2.4
 7 3 -4 5.69 0.71
 7 -3 -4 6.62 0.89
 7 3 -3 2.75 0.52
 7 -3 -3 4.03 0.7
 7 -3 -2 81.72 3.9
 7 3 -1 130.72 5.78
 7 -3 -1 140.99 5.87
 7 3 0 367.06 14.02
 7 -3 0 355.41 13.89
 7 3 1 134.62 5.43
 -7 -3 -1 117.65 4.66
 7 -3 1 113.45 5.67
 7 -3 2 9.72 0.69
 -7 -3 -2 9.48 0.6
 7 3 3 56.34 2.53
 -7 -3 -3 57.52 2.37
 7 3 4 59.27 3.32
 -7 -3 -4 54.02 2.36
 7 3 5 14.26 1.52
 -7 -3 -5 11.83 0.77
 7 -3 5 11.8 1.42
 7 3 6 6.71 1.17
 -7 -3 -6 5.94 0.54
 7 3 7 16.32 1.88
 7 3 7 14.93 0.99
 7 3 7 17.04 0.76
 7 3 7 14.44 0.77
 7 -3 7 15.55 1
 -7 -3 -7 15.33 0.97
 7 3 8 0.64 0.68
 7 3 8 1.17 0.34
 7 3 8 1.3 0.2
 -7 -3 -8 0.91 0.24
 7 -3 8 1.23 0.33
 -7 -3 -8 0.68 0.27
 7 3 9 5.19 0.6
 7 -3 9 5.48 0.56
 -7 -3 -9 6.17 0.5
 7 3 10 0.13 0.18
 -7 -3 -10 0.06 0.16
 7 -3 10 0.5 0.23
 7 3 11 7.1 0.55
 7 3 11 7.58 0.46
 -7 4 11 4.16 0.46
 -7 4 11 3.76 0.35
 7 -4 -11 3.88 0.39
 -7 4 10 6.54 0.5
 -7 4 10 6.74 0.64
 7 -4 -10 6.37 0.54
 -7 4 9 2.74 0.51
 -7 4 9 2.29 1.19
 -7 4 9 2.04 0.32
 -7 4 9 2.42 0.21
 -7 4 9 2.68 0.45
 -7 -4 9 2.52 0.43
 7 -4 -9 2.18 0.35
 -7 4 8 2.7 1.35
 -7 4 8 3.61 0.53
 -7 4 8 2.3 0.29
 -7 4 8 3.05 0.52
 -7 4 8 2.94 0.39
 -7 -4 8 3.22 0.53
 7 -4 -8 2.29 0.35
 -7 -4 8 2.67 0.5
 -7 4 7 34.16 1.58
 -7 4 7 33.94 1.71
 -7 4 7 34.74 1.49
 -7 -4 7 33.21 1.71
 -7 -4 7 33.9 1.7
 7 -4 -7 36.56 1.57
 -7 4 6 25.66 2.77
 -7 4 6 26.62 1.37
 7 -4 -6 25.96 1.22
 -7 -4 6 25.05 1.34
 7 4 -5 59.93 3.35
 -7 4 5 64.94 4.37
 -7 4 5 69.87 2.81
 -7 -4 5 69.21 2.8
 7 -4 -5 70.66 2.66
 7 -4 -5 64.12 3.76
 -7 4 4 185.82 9.01
 7 4 -4 196.34 8.16
 7 -4 -4 193.01 8.46
 7 -4 -4 198.63 7.24
 7 4 -3 189.28 8.13
 7 -4 -3 198.77 8.4
 7 4 -2 154.82 6.79
 7 -4 -2 159.05 6.92
 7 4 -1 144.38 5.97
 7 -4 -1 131.38 6.93
 -7 -4 1 113.75 6.26
 7 4 0 0.49 0.36
 7 -4 0 0.46 0.51
 -7 -4 0 0.4 0.52
 7 -4 1 66.73 3.88
 -7 -4 -1 70.9 4.64
 7 4 2 13.1 1.36
 7 4 2 15.05 0.95
 -7 -4 -2 15.48 0.87
 7 4 3 13.45 0.94
 7 4 3 12.81 1.44
 -7 -4 -3 13.02 0.8
 -7 -4 -3 12.47 0.69
 7 4 4 0.1 0.37
 -7 -4 -4 0.01 0.14
 -7 -4 -4 -0.08 0.14
 7 4 5 8.95 1.31
 -7 -4 -5 8.5 0.66
 -7 -4 -5 7.95 0.55
 7 4 6 12.55 1.62
 7 4 6 12.45 0.72
 -7 -4 -6 12.29 0.74
 7 -4 6 12.78 0.87
 -7 -4 -6 12.65 0.86
 7 4 7 13.17 0.67
 7 4 7 12.91 0.9
 7 4 7 13.37 1.73
 7 4 7 13.59 0.73
 7 -4 7 13.23 0.9
 -7 -4 -7 13.3 0.79
 -7 -4 -7 14.11 0.96
 7 4 8 17.28 0.8
 7 4 8 16.16 1.03
 7 4 8 15.83 1.98
 -7 -4 -8 16.06 1.07
 -7 -4 -8 17.03 0.92
 7 -4 8 17.47 1.05
 7 4 9 8.41 0.68
 7 -4 9 7.75 0.67
 -7 -4 -9 8.39 0.59
 7 4 10 0.01 0.13
 7 4 10 -0.14 0.18
 -7 -4 -10 0 0.15
 7 -4 10 0.11 0.2
 7 4 11 5.78 0.39
 7 4 11 6.61 0.49
 -7 5 11 8.39 0.52
 -7 5 11 9.33 0.59
 -7 5 10 1.33 0.3
 -7 5 10 1.89 0.29
 7 -5 -10 1.67 0.3
 -7 5 9 13.19 0.93
 -7 5 9 14.19 0.83
 -7 5 9 13.26 0.93
 -7 5 9 14.24 0.66
 -7 -5 9 14.49 0.93
 7 -5 -9 13.9 0.83
 -7 5 8 4.67 0.47
 -7 5 8 4.14 1.49
 -7 5 8 5.23 0.34
 -7 5 8 4.89 0.65
 -7 5 8 4.67 0.39
 -7 5 8 4.79 0.65
 -7 -5 8 5.34 0.65
 7 -5 -8 5.22 0.5
 -7 5 7 0.09 0.71
 -7 5 7 0.31 0.18
 -7 5 7 0.23 0.17
 -7 5 7 0.19 0.27
 -7 5 7 0.35 0.17
 -7 5 7 0.27 0.25
 -7 -5 7 1 0.3
 7 -5 -7 0.2 0.2
 -7 -5 7 -0.03 0.21
 -7 -5 7 -0.05 0.22
 -7 5 6 48.94 2.1
 -7 5 6 48.4 2.17
 -7 5 6 50.73 2.3
 -7 -5 6 50.67 2.3
 -7 -5 6 60.48 2.75
 7 -5 -6 46.49 2.12
 -7 5 5 11.61 0.78
 7 -5 -5 10.19 0.66
 -7 -5 5 10.01 0.76
 7 5 -4 6.49 0.99
 -7 5 4 5.03 1.38
 -7 5 4 6.25 0.57
 -7 -5 4 6.73 0.59
 7 -5 -4 6.02 0.48
 -7 5 3 0.14 0.27
 7 5 -3 0.11 0.35
 7 -5 -3 0.12 0.17
 7 5 -2 3.45 0.77
 7 -5 -2 2.58 1.12
 7 5 -1 4.24 0.85
 7 -5 -1 5.05 1.27
 -7 -5 1 3.76 0.95
 7 5 0 21.25 1.24
 -7 -5 0 25.68 2.53
 7 -5 0 22.11 2.27
 7 5 1 25.8 1.35
 7 -5 1 22.82 2.06
 7 5 2 9.35 0.73
 -7 -5 -2 6.08 1.6
 7 5 3 95.28 5.13
 -7 -5 -3 94.56 3.69
 7 5 4 56.27 2.29
 -7 -5 -4 53.45 2.46
 -7 -5 -4 54.24 2.26
 7 5 5 19.4 1.99
 7 5 5 17.09 0.95
 7 -5 5 19.08 1.09
 -7 -5 -5 16.14 1.09
 -7 -5 -5 17.71 0.94
 7 5 6 1.55 0.29
 7 5 6 1.13 0.74
 7 5 6 1.12 0.25
 7 5 6 1.53 0.38
 7 -5 6 1.31 0.34
 -7 -5 -6 1.1 0.34
 -7 -5 -6 0.9 0.25
 7 5 7 0.17 0.14
 7 5 7 0.07 0.15
 7 5 7 -0.08 0.19
 7 5 7 -0.07 0.57
 7 -5 7 0.23 0.23
 -7 -5 -7 0.01 0.22
 -7 -5 -7 -0.08 0.15
 7 5 8 1.52 0.35
 7 5 8 1.6 0.24
 7 -5 8 1.52 0.35
 -7 -5 -8 1.15 0.26
 7 5 9 17.21 0.93
 7 5 9 18.11 1.03
 -7 -5 -9 17.27 0.92
 7 -5 9 17.16 1
 7 5 10 1.39 0.3
 7 5 10 1.27 0.23
 7 -5 10 1.22 0.26
 -7 6 10 0.77 0.24
 -7 6 10 0.72 0.2
 7 -6 -10 0.64 0.22
 -7 6 9 14.95 0.69
 -7 6 9 14.07 0.85
 -7 6 9 15.42 0.97
 -7 6 9 15.11 0.95
 7 -6 -9 14.99 0.84
 7 -6 -9 15.53 0.88
 -7 6 8 4.26 0.46
 -7 6 8 3.84 0.57
 -7 6 8 3.82 0.35
 -7 6 8 2.92 0.47
 -7 6 8 3.54 0.3
 -7 -6 8 4.29 0.57
 7 -6 -8 4.13 0.47
 7 -6 -8 4.94 0.56
 -7 6 7 1.5 0.32
 -7 6 7 1.57 0.36
 -7 6 7 1.65 1.08
 -7 6 7 1.17 0.27
 -7 6 7 1.32 0.25
 -7 6 7 1.43 0.38
 -7 -6 7 1.58 0.38
 7 -6 -7 1.63 0.32
 7 -6 -7 1.09 0.33
 -7 6 6 -0.16 0.2
 -7 6 6 -0.13 0.52
 -7 6 6 0.27 0.2
 -7 6 6 0.47 0.25
 -7 6 6 0.36 0.26
 -7 6 6 0.12 0.19
 -7 -6 6 -0.29 0.28
 7 -6 -6 -0.17 0.21
 7 -6 -6 0.01 0.2
 -7 -6 6 -0.13 0.21
 -7 6 5 69.46 2.87
 -7 6 5 69.06 3
 -7 -6 5 66.14 2.99
 7 -6 -5 70.54 2.88
 -7 -6 5 68.25 2.97
 7 -6 -5 71.82 2.84
 -7 6 4 0.63 0.27
 -7 6 4 0.27 0.62
 7 -6 -4 0.49 0.24
 -7 6 3 0.56 0.24
 7 -6 -3 -0.04 0.68
 7 6 -2 10.47 1.45
 -7 6 2 12.11 0.8
 7 -6 -2 11.16 2.04
 -7 6 1 10.83 0.77
 7 -6 -1 11.44 1.89
 -7 6 0 6.21 0.57
 -7 -6 0 6.31 1.38
 7 -6 0 6.03 1.28
 7 6 1 14.76 1.03
 -7 6 -1 13.59 0.89
 7 6 1 13.99 0.92
 7 -6 1 13.03 1.57
 -7 -6 -1 15.14 2.3
 7 6 2 13.26 0.89
 7 6 2 13.17 0.91
 -7 -6 -2 11.92 2.25
 7 6 3 0.65 0.27
 -7 -6 -3 0.73 0.27
 7 6 4 13.57 1.71
 7 6 4 12.25 0.78
 7 -6 4 11.19 0.82
 -7 -6 -4 12.93 0.76
 7 6 5 11.45 1.62
 7 6 5 11.63 0.77
 7 6 5 11.52 0.74
 7 -6 5 11.62 0.84
 -7 -6 -5 11.84 0.75
 7 6 6 0.33 0.58
 7 6 6 0.59 0.25
 7 6 6 0.32 0.21
 7 6 6 0.37 0.2
 7 6 6 0.32 0.26
 -7 -6 -6 0.13 0.19
 7 -6 6 0.36 0.23
 7 6 7 103.4 4.14
 7 6 7 98.94 3.91
 7 6 7 100.93 3.86
 7 6 7 102.17 4.04
 -7 -6 -7 98.13 3.97
 7 -6 7 100.23 4.12
 7 6 8 0.64 0.17
 7 6 8 0.32 0.21
 7 6 8 0.64 0.26
 7 -6 8 0.34 0.24
 -7 -6 -8 0.35 0.2
 7 6 9 2.72 0.34
 7 6 9 2.69 0.37
 -7 -6 -9 2.19 0.29
 7 -6 9 2.9 0.4
 7 6 10 0.17 0.15
 7 6 10 0.36 0.16
 -7 -6 -10 0.3 0.16
 -7 7 10 5.36 0.44
 7 -7 -10 6.36 0.39
 -7 7 9 6.56 0.55
 -7 7 9 6.61 0.56
 -7 7 9 6.73 0.37
 7 -7 -9 7 0.48
 -7 7 8 33.8 1.66
 -7 7 8 36.13 1.38
 -7 7 8 34.18 1.47
 -7 7 8 34.83 1.69
 7 -7 -8 35.27 1.54
 7 -7 -8 31.26 1.51
 -7 7 7 1.32 0.34
 -7 7 7 1.29 0.25
 -7 7 7 0.88 0.23
 -7 7 7 0.43 0.25
 -7 -7 7 0.54 0.28
 7 -7 -7 0.95 0.27
 7 -7 -7 0.69 0.25
 -7 7 6 1.73 0.33
 -7 7 6 0.93 0.84
 -7 7 6 1.63 0.31
 -7 7 6 1.06 0.35
 -7 7 6 1.19 0.34
 -7 -7 6 1.27 0.36
 7 -7 -6 1.17 0.29
 7 -7 -6 1.31 0.31
 -7 -7 6 0.95 0.3
 -7 7 5 1.15 0.35
 -7 7 5 0.84 0.88
 -7 7 5 0.92 0.3
 -7 7 5 1.05 0.34
 7 -7 -5 1.83 0.33
 -7 -7 5 1.37 0.37
 -7 -7 5 1.2 0.32
 -7 7 4 10.57 0.82
 -7 7 4 9.59 1.75
 -7 7 4 11.96 0.88
 -7 -7 4 11.85 0.86
 -7 -7 4 12.09 0.85
 7 -7 -4 12.21 0.72
 -7 7 3 0.11 0.21
 -7 7 3 0.38 0.72
 7 -7 -3 0.48 0.21
 -7 -7 3 -0.1 0.22
 7 -7 -3 0.21 0.75
 -7 -7 3 -0.07 0.27
 -7 7 2 6.67 0.62
 -7 -7 2 5.93 0.61
 7 -7 -2 7.18 1.73
 -7 7 1 1.5 0.35
 -7 -7 1 1.56 0.54
 -7 7 0 3.11 0.47
 -7 -7 0 1.2 0.77
 7 -7 0 1.77 0.87
 -7 7 -1 4.09 0.54
 7 7 1 3.67 0.56
 -7 -7 -1 4.31 1.51
 7 -7 1 2.85 0.79
 7 7 2 75.18 3.26
 7 7 2 78.32 3.28
 -7 -7 -2 75.46 3
 7 -7 2 75.03 3.17
 7 7 3 0.49 0.29
 7 7 3 0.2 0.23
 7 -7 3 -0.13 0.18
 -7 -7 -3 0.13 0.19
 -7 -7 -3 0.08 0.84
 7 -7 4 29.94 1.51
 7 7 5 0.45 0.26
 7 7 5 0.28 0.24
 7 -7 5 1.08 0.31
 7 7 6 21.22 1.24
 7 7 6 23.07 1.08
 7 7 6 21.64 1.1
 7 -7 6 22.42 1.22
 -7 -7 -6 19.9 1.1
 7 7 7 2.59 0.3
 7 7 7 2.86 0.35
 7 7 7 3.59 0.48
 -7 -7 -7 2.63 0.35
 7 -7 7 3 0.43
 7 7 8 2.38 0.26
 7 7 8 1.9 0.35
 -7 -7 -8 2.19 0.32
 7 -7 8 2.57 0.38
 7 7 9 1.33 0.25
 7 -7 9 1.95 0.3
 -7 -7 -9 2.12 0.27
 -7 8 9 7.78 0.53
 7 -8 -9 7.96 0.43
 -7 8 8 8.54 0.62
 -7 8 8 8.34 0.62
 -7 8 8 8.2 0.48
 7 -8 -8 8.24 0.51
 -7 8 7 0.09 0.14
 -7 8 7 -0.03 0.18
 -7 8 7 0.1 0.16
 -7 8 7 0.25 0.2
 -7 -8 7 0.21 0.24
 7 -8 -7 0.38 0.18
 -7 8 6 0.21 0.23
 -7 8 6 0.27 0.17
 -7 8 6 -0.07 0.17
 -7 8 6 0.31 0.23
 -7 -8 6 0.15 0.24
 7 -8 -6 0.32 0.19
 -7 8 5 2.46 0.43
 -7 8 5 2.73 0.45
 -7 8 5 1.68 1.19
 -7 8 5 2.7 0.4
 7 -8 -5 2.11 0.33
 7 -8 -5 2.16 0.44
 -7 -8 5 2.01 0.4
 -7 8 4 1.97 1.24
 -7 8 4 2.18 0.42
 -7 8 4 1.48 0.39
 7 -8 -4 2.2 0.31
 -7 -8 4 1.68 0.37
 7 -8 -4 3.52 0.56
 7 -8 -4 2.11 1.32
 -7 8 3 2.49 1.16
 -7 8 3 1.71 0.39
 7 -8 -3 1.11 1
 7 -8 -3 1.42 0.41
 7 -8 -3 1.85 0.34
 -7 -8 3 1.99 0.41
 -7 8 2 8.44 0.7
 -7 8 2 8.06 1.65
 -7 -8 2 5.69 0.65
 7 -8 -2 7.79 1.71
 7 -8 -2 7.91 0.75
 -7 8 1 1.09 0.32
 7 8 -1 0.86 0.34
 -7 -8 1 0.2 0.46
 7 -8 -1 0.25 0.56
 7 8 0 0.52 0.31
 -7 8 0 0.52 0.28
 7 -8 0 1.08 0.72
 -7 -8 0 0.99 0.32
 7 -8 0 0.52 0.27
 7 8 1 0.29 0.28
 -7 8 -1 0.11 0.26
 7 8 1 0.08 0.35
 -7 -8 -1 0.42 0.65
 7 -8 1 0.75 0.28
 -7 -8 -1 0.09 0.22
 7 8 2 3.06 0.54
 7 8 2 1.5 0.4
 -7 -8 -2 3.46 1.49
 7 -8 2 1.57 0.36
 -7 -8 -2 2.32 0.44
 7 8 3 3.71 0.55
 -7 -8 -3 3.78 1.63
 -7 -8 -3 3.5 0.49
 7 -8 3 3.08 0.45
 -7 -8 -3 3.84 0.38
 7 8 4 23.24 1.32
 -7 -8 -4 24.24 1.13
 -7 -8 -4 23.88 1.3
 7 -8 4 24.76 1.29
 7 8 5 -0.08 0.18
 -7 -8 -5 0.27 0.24
 -7 -8 -5 0.26 0.19
 7 -8 5 0.17 0.21
 7 8 6 1.52 0.29
 7 8 6 2.46 0.31
 7 -8 6 2.85 0.42
 -7 -8 -6 2.15 0.3
 7 8 7 46.41 1.95
 7 8 7 47.28 1.88
 -7 -8 -7 48.32 1.94
 7 -8 7 49.1 2.08
 7 8 8 1.61 0.18
 7 -8 8 1.9 0.29
 -7 -8 -8 1.88 0.23
 -7 9 8 9.99 0.48
 -7 9 7 0.27 0.14
 -7 9 7 0.11 0.18
 -7 9 7 0.18 0.11
 7 -9 -7 -0.04 0.17
 -7 -9 7 -0.01 0.17
 -7 9 6 5.76 0.48
 -7 9 6 6.2 0.45
 -7 9 6 5.83 0.53
 7 9 -6 3.94 0.52
 -7 -9 6 5.83 0.51
 7 -9 -6 6.1 0.53
 7 9 -5 2.8 0.46
 -7 9 5 3.01 0.38
 -7 9 5 3.75 0.49
 7 -9 -5 4.19 0.5
 -7 -9 5 3.07 0.43
 7 9 -4 3.11 0.5
 -7 9 4 2.5 0.43
 -7 -9 4 3.16 0.45
 7 -9 -4 3.4 0.49
 -7 9 3 6.53 0.63
 7 9 -3 6.74 0.67
 -7 -9 3 7.85 0.64
 7 -9 -3 7.55 0.68
 7 -9 -3 7.78 2.54
 -7 9 2 5.7 0.56
 7 9 -2 4.29 0.58
 -7 -9 2 6.06 0.64
 7 -9 -2 3.33 1.34
 7 9 -1 10.13 0.82
 -7 9 1 8.6 0.72
 -7 9 1 10.13 0.82
 -7 -9 1 9.63 0.73
 7 -9 -1 9.88 1.62
 7 9 0 40.04 1.92
 -7 9 0 36.03 1.84
 7 -9 0 37.36 1.9
 -7 -9 0 39.57 1.84
 -7 9 -1 8.55 0.73
 7 9 1 9.78 0.78
 7 9 1 10.07 0.84
 -7 -9 -1 8.95 0.72
 7 -9 1 10.3 0.72
 7 9 2 9.68 0.77
 7 -9 2 10.5 0.73
 -7 -9 -2 9.91 0.74
 7 9 3 16.12 1
 7 -9 3 16.28 0.94
 -7 -9 -3 14.69 0.94
 7 9 4 -0.13 0.18
 7 9 4 0.14 0.25
 7 -9 4 -0.15 0.16
 -7 -9 -4 0.1 0.2
 7 9 5 4.57 0.42
 -7 -9 -5 4.35 0.46
 7 -9 5 4.84 0.46
 7 9 6 0.04 0.16
 7 9 6 -0.17 0.11
 7 -9 6 0.02 0.15
 7 9 7 0.13 0.12
 7 -9 7 0.45 0.17
 -7 10 6 0.38 0.19
 -7 10 6 0.5 0.13
 -7 -10 6 0.42 0.18
 7 -10 -6 0.44 0.17
 -7 10 5 4 0.36
 -7 10 5 3.9 0.46
 7 -10 -5 4.55 0.56
 -7 -10 5 3.88 0.4
 -7 10 4 9.09 0.65
 7 10 -4 10.22 0.72
 -7 -10 4 10.18 0.67
 -7 10 3 4.19 0.45
 7 10 -3 3.61 0.48
 -7 -10 3 4.66 0.46
 -7 10 2 18.8 1.04
 7 10 -2 16.62 1.05
 -7 -10 2 19.63 1.03
 -7 10 1 17.41 0.99
 7 10 -1 16.42 1.02
 -7 -10 1 16.58 0.96
 7 10 0 0.91 0.3
 -7 10 0 2.09 0.38
 -7 10 0 2.09 0.39
 -7 -10 0 1.8 0.35
 7 10 1 37.12 1.73
 -7 10 -1 34.85 1.67
 7 -10 1 36.26 1.62
 -7 -10 -1 35.88 1.66
 7 10 2 2.68 0.42
 7 -10 2 2.93 0.39
 -7 -10 -2 2.78 0.38
 7 10 3 0 0.21
 -7 -10 -3 0.1 0.16
 7 -10 3 0.14 0.17
 7 10 4 0.08 0.15
 -7 -10 -4 0.09 0.15
 7 -10 4 -0.08 0.13
 7 10 5 2.89 0.27
 7 -10 5 2.31 0.28
 -7 11 4 4.4 0.35
 -7 -11 4 4.76 0.36
 -7 -11 3 0.13 0.13
 -7 -11 2 39.91 1.71
 7 11 -1 2.72 0.37
 -7 -11 1 2.93 0.33
 7 11 0 12.41 0.76
 -7 -11 0 13.76 0.73
 -7 11 -1 0.48 0.22
 -7 -11 -1 0.55 0.17
 -7 11 -2 1.51 0.27
 -7 -11 -2 2.43 0.28
 7 -11 2 2.53 0.27
 -7 11 -3 0.64 0.2
 -8 0 9 -0.07 0.27
 -8 0 8 8.82 0.74
 -8 0 7 -0.06 0.23
 8 0 -6 34.85 1.95
 8 0 -5 0.06 0.17
 -8 0 5 0.46 0.42
 8 0 -4 26.8 1.59
 -8 0 4 34.78 2.03
 8 0 -3 -0.09 0.22
 8 0 -2 27.56 1.52
 8 0 -1 -0.02 0.2
 8 0 0 4.97 0.56
 8 0 1 -0.16 0.21
 8 0 2 60.1 3
 -8 0 -2 62.71 2.91
 8 0 2 60.37 2.95
 8 0 3 -0.16 0.24
 8 0 4 76.46 3.87
 8 0 5 -0.1 0.31
 8 0 6 398.59 16.25
 8 0 7 -0.06 0.48
 8 0 8 47.02 3.51
 8 0 8 49.12 2.22
 8 0 8 49.69 2.22
 8 0 9 -0.4 0.23
 8 0 9 -0.04 0.53
 8 0 9 0.26 0.22
 -8 0 -9 -0.06 0.2
 8 0 10 0.08 0.23
 8 0 11 -0.25 0.17
 -8 1 12 0.78 0.16
 -8 1 11 6.05 0.43
 -8 1 10 0.52 0.18
 -8 1 9 15.54 1.04
 -8 1 9 15.02 0.78
 -8 -1 9 13.93 0.99
 -8 1 8 2.67 0.47
 -8 -1 8 3.46 0.56
 -8 1 7 23.48 2.3
 -8 1 7 23.89 1.26
 -8 -1 7 22.79 1.25
 -8 1 6 2.02 0.88
 8 1 -6 1.62 0.44
 8 -1 -6 1.76 0.52
 -8 1 5 17.46 1.66
 8 1 -5 11.89 0.93
 8 -1 -5 12.59 1.07
 8 1 -4 3.52 0.52
 -8 1 4 3.87 0.83
 8 -1 -4 3.53 0.55
 8 1 -3 24.51 1.45
 8 -1 -3 28.59 1.58
 8 1 -2 95.7 4.02
 8 -1 -2 93.2 4.05
 8 1 -1 202.8 7.98
 8 1 0 4.62 0.61
 8 -1 0 4.45 0.61
 8 1 1 599.49 22.26
 8 -1 1 595.07 22.39
 -8 1 -2 5.33 0.65
 8 1 2 5.4 0.67
 8 -1 2 5.6 0.72
 8 -1 2 7.09 0.69
 8 1 3 58.91 3.01
 8 -1 3 58.38 3.05
 8 1 4 17.09 1.47
 8 -1 4 16.51 1.44
 8 1 5 30.6 2.24
 8 -1 5 30.73 2.24
 8 1 6 11.82 1.44
 8 -1 6 10.23 1.37
 8 1 7 0 0.45
 8 -1 7 0.03 0.5
 8 -1 7 0.63 0.24
 8 1 8 11.31 1.69
 8 1 8 13.96 0.93
 8 1 8 12.39 0.87
 -8 -1 -8 14.03 0.84
 8 -1 8 12.55 1.75
 8 -1 8 11.81 0.86
 8 -1 8 12.84 0.89
 8 1 9 0.36 0.24
 8 1 9 0.14 0.63
 8 -1 9 0.29 0.74
 8 -1 9 -0.04 0.23
 8 -1 9 0.05 0.2
 -8 -1 -9 0.15 0.21
 8 1 10 1.33 0.32
 8 -1 10 2.34 0.41
 8 1 11 4.88 0.46
 8 -1 11 5.16 0.47
 -8 2 12 0.47 0.14
 -8 2 11 2.24 0.28
 -8 2 10 2.15 0.66
 -8 2 10 2.36 0.32
 -8 2 9 7.08 0.71
 -8 2 9 7.12 0.52
 -8 -2 9 7.08 0.69
 -8 2 8 19.17 1.18
 -8 2 8 21.1 1
 -8 2 8 20.29 0.84
 -8 2 8 20.26 2.37
 -8 -2 8 18.95 1.18
 -8 2 7 0.43 0.66
 -8 2 7 0.11 0.22
 -8 -2 7 0.49 0.26
 8 2 -6 14.88 1.16
 -8 2 6 15.61 0.94
 -8 2 6 19.21 2.09
 -8 -2 6 16.38 0.96
 8 -2 -6 15.7 1.41
 8 2 -5 91.55 3.95
 8 -2 -5 89.39 4.3
 8 2 -4 21.38 1.32
 8 -2 -4 20.11 1.5
 8 2 -3 69.19 3.35
 8 -2 -3 82.63 3.67
 8 2 -2 6.11 0.68
 8 -2 -2 7.53 0.83
 8 2 -1 59.52 2.82
 8 -2 -1 57.19 2.85
 8 2 0 82.78 3.75
 8 -2 0 81.13 3.68
 8 2 1 130.05 5.22
 8 -2 1 109.53 5.48
 -8 -2 -1 121.19 4.57
 8 2 2 3.18 0.59
 8 -2 2 3.46 0.49
 -8 -2 -2 2.79 0.31
 8 2 3 0.91 0.34
 8 2 3 0.45 0.38
 8 -2 3 0.5 0.38
 8 2 4 3.3 0.82
 8 -2 4 3.53 0.88
 8 2 5 17.5 1.67
 -8 -2 -5 17.51 0.93
 8 -2 5 16.3 1.65
 8 2 6 9.13 1.28
 -8 -2 -6 8.71 0.63
 8 -2 6 9.39 1.36
 8 2 7 5.34 1.34
 -8 -2 -7 6.59 0.55
 8 -2 7 5.53 1.22
 8 -2 7 6.35 0.68
 8 2 8 50.72 3.72
 8 2 8 55.95 2.42
 8 2 8 55.8 2.01
 8 -2 8 54.21 2.39
 8 -2 8 54 2.4
 -8 -2 -8 55.24 2.38
 8 -2 8 45.07 3.59
 8 2 9 8.75 0.73
 8 -2 9 8.65 0.7
 8 -2 9 8.94 0.72
 8 2 10 9.24 0.69
 -8 -2 -10 8.59 0.6
 8 -2 10 9.2 0.68
 8 -2 10 8.71 0.67
 8 2 11 2.7 0.36
 -8 3 12 10.86 0.56
 -8 3 11 3.31 0.44
 -8 3 11 3.66 0.35
 8 -3 -11 3.13 0.38
 -8 3 10 19.89 1
 -8 3 10 18.1 1.18
 -8 3 10 19.72 1.15
 8 -3 -10 19.45 1.02
 -8 3 9 31.53 1.47
 -8 3 9 32.45 1.7
 -8 3 9 29.6 2.97
 -8 3 9 32.01 1.66
 -8 -3 9 33.81 1.67
 -8 -3 9 32.35 1.63
 8 -3 -9 32.42 1.48
 -8 3 8 28.69 1.26
 -8 3 8 32.05 3.26
 -8 3 8 30.51 1.6
 -8 3 8 30.15 1.59
 -8 3 8 29.76 1.4
 -8 -3 8 31.34 1.56
 -8 -3 8 30.59 1.58
 8 -3 -8 29.84 1.4
 -8 3 7 47.81 2.21
 -8 3 7 42.26 3.78
 -8 3 7 47.84 1.95
 -8 -3 7 50.86 2.21
 8 -3 -7 49.99 2.02
 8 3 -6 87.45 3.95
 -8 3 6 76.1 5.16
 -8 3 6 85.67 3.46
 -8 -3 6 86.25 3.46
 8 -3 -6 89.06 3.3
 8 -3 -6 77.63 4.65
 8 3 -5 93.26 4.28
 -8 3 5 108.28 5.58
 8 -3 -5 83.56 4.54
 8 -3 -5 93.61 3.61
 8 3 -4 0.13 0.25
 8 -3 -4 0.37 0.36
 8 3 -3 22.59 1.56
 8 -3 -3 25.77 1.76
 8 3 -2 351.36 13.66
 8 3 -1 9.86 1.02
 8 -3 -1 12.57 1.12
 8 3 0 0.82 0.43
 8 -3 0 0.25 0.45
 -8 -3 0 0.22 0.35
 8 3 1 2.32 0.65
 8 3 1 2.87 0.61
 -8 -3 -1 1.6 0.87
 8 -3 1 2.15 0.71
 -8 -3 -1 2.12 0.3
 8 3 2 225.96 9.08
 8 3 2 260.98 9.61
 8 -3 2 229.61 9.06
 -8 -3 -2 226.42 8.8
 8 3 3 24.54 1.36
 8 3 3 25.8 1.84
 -8 -3 -3 24.52 1.21
 8 3 4 15.67 1.48
 -8 -3 -4 14.42 0.86
 8 3 5 0.99 0.58
 -8 -3 -5 1.61 0.32
 8 3 6 65.22 3.97
 -8 -3 -6 62.25 2.72
 8 3 7 0.98 0.17
 8 3 7 0.77 0.19
 8 3 7 0.97 0.31
 8 3 7 0.57 0.61
 -8 -3 -7 0.48 0.25
 8 -3 7 0.89 0.38
 8 -3 7 0.57 0.29
 8 3 8 0.25 0.13
 8 3 8 0.12 0.24
 8 3 8 0.36 0.61
 -8 -3 -8 0.29 0.19
 8 -3 8 0.25 0.25
 -8 -3 -8 0.12 0.19
 8 -3 8 0.79 0.3
 8 3 9 0.07 0.19
 8 -3 9 0.06 0.2
 -8 -3 -9 0.29 0.19
 8 3 10 2.59 0.39
 -8 -3 -10 1.36 0.27
 8 -3 10 2.43 0.39
 8 3 11 11.36 0.59
 8 3 11 10.79 0.68
 -8 4 11 0.28 0.15
 -8 4 11 -0.16 0.16
 8 -4 -11 0.33 0.2
 -8 4 10 1.33 0.27
 -8 4 10 1.83 0.44
 -8 4 10 1.2 0.32
 8 -4 -10 1.39 0.3
 -8 4 9 0.51 0.32
 -8 4 9 0.41 0.28
 -8 4 9 0.75 0.14
 -8 4 9 0.76 0.23
 -8 4 9 0.13 0.79
 8 -4 -9 0.34 0.21
 -8 -4 9 0.3 0.28
 -8 -4 9 0.63 0.32
 -8 4 8 24.69 1.41
 -8 4 8 27.54 1.28
 -8 4 8 24.16 1.4
 -8 4 8 24.98 1.13
 -8 -4 8 25.85 1.4
 8 -4 -8 26.32 1.26
 -8 -4 8 23.77 1.39
 -8 4 7 0.19 0.23
 -8 4 7 -0.18 0.69
 -8 4 7 0.02 0.15
 -8 4 7 0.12 0.15
 -8 -4 7 0.21 0.25
 -8 -4 7 0.08 0.22
 8 -4 -7 -0.01 0.15
 -8 4 6 68.45 2.92
 -8 4 6 67.82 4.83
 -8 -4 6 65.85 2.89
 8 -4 -6 69.53 2.75
 -8 4 5 51.86 3.82
 8 4 -5 44.67 2.84
 -8 4 5 57.58 2.34
 8 -4 -5 55.61 2.18
 -8 -4 5 55.68 2.32
 8 -4 -5 52.91 3.29
 8 4 -4 4.51 0.76
 8 -4 -4 3.98 0.82
 8 -4 -4 5.02 0.42
 8 4 -3 168.07 7.47
 8 -4 -3 181.43 7.77
 8 4 -2 7.55 0.97
 8 -4 -2 5.92 1.38
 8 -4 -2 8.81 1.11
 8 4 -1 1.9 0.56
 8 -4 -1 2.3 0.9
 8 4 0 101.95 4.79
 -8 -4 0 95.44 5.47
 8 -4 0 96.27 5.49
 8 4 1 1.75 0.38
 -8 -4 -1 1.04 0.79
 8 -4 1 1.1 0.58
 8 4 2 96.68 3.95
 -8 -4 -2 93.57 3.81
 8 4 3 7.69 0.7
 8 4 3 7.88 1.11
 -8 -4 -3 7.53 0.51
 -8 -4 -3 6.03 0.54
 8 4 4 3.67 1
 -8 -4 -4 3.18 0.37
 -8 -4 -4 3.02 0.46
 8 4 5 0.54 0.57
 -8 -4 -5 0.53 0.24
 -8 -4 -5 0.45 0.18
 8 4 6 0.57 0.56
 8 -4 6 0.24 0.22
 -8 -4 -6 0.06 0.18
 -8 -4 -6 0.36 0.19
 8 4 7 0.47 0.6
 8 4 7 0.43 0.25
 8 4 7 0.02 0.14
 8 4 7 0.24 0.14
 -8 -4 -7 0.31 0.23
 8 -4 7 0.1 0.23
 -8 -4 -7 0.15 0.18
 8 4 8 37.34 3.1
 8 4 8 37.48 1.84
 8 4 8 38.52 1.56
 -8 -4 -8 38.75 1.7
 -8 -4 -8 36.59 1.89
 8 -4 8 37.93 1.84
 8 4 9 0.29 0.19
 8 -4 9 -0.03 0.2
 -8 -4 -9 0.13 0.17
 8 4 10 3.07 0.42
 8 4 10 3.88 0.36
 8 -4 10 4.32 0.47
 -8 -4 -10 4 0.39
 8 4 11 0.89 0.17
 8 4 11 0.78 0.22
 -8 5 11 10.79 0.61
 -8 5 11 11.49 0.66
 -8 5 10 0.41 0.25
 -8 5 10 0.86 0.37
 -8 5 10 0.31 0.17
 8 -5 -10 0.61 0.23
 -8 5 9 3.41 0.53
 -8 5 9 2.47 0.26
 -8 5 9 3.02 0.39
 -8 5 9 2.52 0.42
 -8 -5 9 2.84 0.44
 8 -5 -9 2.13 0.35
 -8 5 8 2.7 0.39
 -8 5 8 1.69 1.16
 -8 5 8 2.43 0.3
 -8 5 8 2.8 0.27
 -8 5 8 3.56 0.55
 -8 5 8 3.32 0.54
 -8 -5 8 2.83 0.48
 8 -5 -8 3.82 0.44
 -8 5 7 10.25 0.78
 -8 5 7 9.29 0.6
 -8 5 7 9.61 1.82
 -8 5 7 9.58 0.59
 -8 5 7 8.68 0.8
 -8 5 7 10.71 0.71
 -8 -5 7 10.31 0.81
 8 -5 -7 9.95 0.69
 -8 -5 7 9.38 0.77
 -8 5 6 5.42 0.58
 -8 5 6 5.2 1.63
 -8 5 6 5.62 0.47
 -8 5 6 5.73 0.53
 -8 -5 6 5.64 0.63
 -8 -5 6 6.6 0.63
 8 -5 -6 5.37 0.5
 -8 5 5 10.75 0.76
 -8 -5 5 9.75 0.75
 8 -5 -5 10.44 0.67
 -8 5 4 0.24 0.2
 -8 5 4 -0.39 0.43
 8 5 -4 0.14 0.35
 8 -5 -4 0.16 0.16
 -8 -5 4 -0.01 0.21
 -8 5 3 8.16 0.6
 8 5 -3 6.07 0.99
 8 -5 -3 7.04 0.52
 8 5 -2 5.4 0.96
 8 -5 -2 6.83 1.57
 8 5 -1 79.03 4.5
 8 -5 -1 92.18 5.66
 8 5 0 0.65 0.33
 -8 -5 0 0.6 0.61
 8 -5 0 0.81 0.66
 8 5 1 4.12 0.51
 -8 -5 -1 3.47 1.24
 8 -5 1 3.61 0.86
 8 5 2 20.68 1.24
 -8 -5 -2 19.87 2.7
 -8 -5 -2 19.64 0.97
 8 5 3 2.51 0.77
 -8 -5 -3 1.45 0.27
 8 5 4 32.94 1.49
 8 5 4 34.65 2.58
 -8 -5 -4 33.88 1.69
 -8 -5 -4 29.68 1.45
 8 5 5 7.84 1.3
 -8 -5 -5 5.91 0.64
 -8 -5 -5 7.43 0.55
 8 5 6 19.44 1.13
 8 5 6 18.29 0.99
 8 5 6 19.04 0.97
 8 5 6 19.04 2.08
 8 -5 6 19.83 1.14
 -8 -5 -6 19.15 1.01
 -8 -5 -6 18.71 1.19
 8 5 7 1.77 0.35
 8 5 7 1.54 0.82
 8 5 7 2.27 0.31
 8 5 7 1.72 0.25
 8 -5 7 2.15 0.41
 -8 -5 -7 2.09 0.34
 -8 -5 -7 2.18 0.42
 8 5 8 6.74 0.43
 8 5 8 6.93 0.63
 -8 -5 -8 7.84 0.56
 8 -5 8 5.68 0.6
 8 5 9 0.2 0.16
 8 5 9 0.35 0.24
 -8 -5 -9 0.12 0.17
 8 -5 9 0.27 0.23
 8 5 10 6.07 0.51
 8 5 10 6.19 0.43
 8 -5 10 5.39 0.46
 -8 6 10 0.59 0.22
 -8 6 10 0.99 0.22
 8 -6 -10 0.52 0.2
 -8 6 9 13.68 0.89
 -8 6 9 12.72 0.79
 -8 6 9 13.79 0.64
 -8 6 9 13.5 0.89
 8 -6 -9 13.68 0.8
 8 -6 -9 12.88 0.77
 -8 -6 9 13.54 0.88
 -8 6 8 1.68 0.41
 -8 6 8 2 0.23
 -8 6 8 2.23 0.29
 -8 6 8 2.19 0.43
 -8 6 8 2.35 0.37
 8 -6 -8 2.41 0.44
 8 -6 -8 2.51 0.37
 -8 -6 8 2.66 0.45
 -8 6 7 12.93 0.89
 -8 6 7 11.74 0.89
 -8 6 7 12.03 0.68
 -8 6 7 8.45 1.8
 -8 6 7 11.12 0.78
 -8 6 7 12.97 0.72
 8 -6 -7 11.27 0.76
 -8 -6 7 11.7 0.86
 8 -6 -7 12.01 0.8
 -8 6 6 21.63 1.06
 -8 6 6 18.93 1.11
 -8 6 6 15.48 2.27
 -8 6 6 20.78 1.2
 -8 6 6 20.99 1.25
 -8 6 6 21.09 1.08
 -8 -6 6 21.42 1.21
 8 -6 -6 20.84 1.11
 8 -6 -6 21.34 1.09
 -8 6 5 0.15 0.41
 -8 6 5 0.58 0.61
 -8 6 5 1.14 0.32
 -8 6 5 0.32 0.23
 8 -6 -5 0.21 0.25
 -8 -6 5 0.73 0.26
 -8 -6 5 0.81 0.33
 8 -6 -5 0.11 0.21
 -8 6 4 0.57 0.72
 -8 6 4 0.93 0.29
 8 -6 -4 1.52 0.31
 -8 6 3 0.34 0.23
 8 -6 -3 0.2 0.77
 -8 6 2 -0.04 0.2
 8 6 -2 0.21 0.37
 8 -6 -2 -0.12 0.55
 -8 6 1 3.87 0.51
 8 -6 -1 4.68 1.53
 -8 6 0 29.18 1.32
 -8 -6 0 22.84 2.58
 8 -6 0 20.84 2.34
 8 6 1 29.62 1.56
 8 6 1 27.84 1.63
 -8 -6 -1 38.27 3.6
 8 -6 1 30.25 2.44
 8 6 2 0.48 0.28
 8 6 2 0.39 0.3
 -8 -6 -2 0.03 0.63
 8 6 3 94.99 3.86
 8 6 4 1.2 0.29
 -8 -6 -4 1.64 0.31
 8 -6 4 1.12 0.32
 8 6 5 15.47 1.87
 8 6 5 14.52 0.88
 8 6 5 16.09 0.92
 8 -6 5 16.71 1
 -8 -6 -5 14.48 0.87
 8 6 6 14.94 0.92
 8 6 6 14.45 1.85
 8 6 6 14.8 0.83
 8 6 6 14.52 0.82
 8 6 6 15.12 0.98
 8 -6 6 15.05 0.96
 -8 -6 -6 13.17 0.84
 8 6 7 2.5 0.45
 8 6 7 3.55 0.34
 8 6 7 3.82 0.4
 8 6 7 3.29 0.45
 8 -6 7 3.63 0.5
 -8 -6 -7 3.54 0.42
 8 6 8 -0.07 0.12
 8 6 8 0 0.16
 8 6 8 0.21 0.24
 8 -6 8 -0.06 0.19
 -8 -6 -8 -0.27 0.15
 8 6 9 6.51 0.49
 8 6 9 6.61 0.55
 8 -6 9 6.68 0.55
 -8 7 10 0.45 0.18
 8 -7 -10 0.31 0.15
 8 -7 -10 0.3 0.18
 -8 7 9 10.11 0.71
 -8 7 9 10.99 0.51
 -8 7 9 10.78 0.71
 8 -7 -9 10.58 0.62
 -8 7 8 4.64 0.3
 -8 7 8 3.73 0.5
 -8 7 8 3.6 0.34
 -8 7 8 3.58 0.48
 8 -7 -8 4.26 0.43
 8 -7 -8 4.22 0.42
 -8 7 7 0.78 0.21
 -8 7 7 0.93 0.24
 -8 7 7 0.87 0.3
 -8 7 7 0.31 0.24
 8 -7 -7 0.51 0.24
 -8 -7 7 0.59 0.29
 8 -7 -7 0.44 0.23
 -8 7 6 46.13 1.98
 -8 7 6 45.24 2.15
 -8 7 6 47.34 2.02
 -8 7 6 45.45 2.15
 8 -7 -6 43.8 2.01
 -8 -7 6 43.93 2.13
 -8 -7 6 46.68 2.15
 8 -7 -6 47.28 2
 -8 7 5 2.37 0.43
 -8 7 5 1.8 0.38
 -8 7 5 0.68 0.85
 -8 7 5 1.24 0.32
 8 -7 -5 2.12 0.35
 -8 -7 5 2.09 0.45
 -8 -7 5 1.32 0.33
 -8 7 4 0.16 0.26
 -8 7 4 0.1 0.19
 -8 7 4 0.5 0.78
 -8 -7 4 -0.07 0.23
 -8 -7 4 0.21 0.22
 8 -7 -4 0.44 0.22
 -8 7 3 7.17 0.63
 -8 7 3 8.58 1.64
 8 -7 -3 7.28 0.55
 -8 -7 3 6.98 0.66
 -8 -7 3 6.66 0.67
 8 -7 -3 9.49 2.07
 -8 7 2 1.24 0.33
 8 -7 -2 1.13 0.91
 8 -7 -2 1.52 0.26
 -8 -7 2 1.15 0.36
 -8 7 1 0.25 0.22
 -8 -7 1 0.35 0.27
 8 -7 -1 0.52 0.67
 -8 7 0 0.17 0.23
 -8 -7 0 0.18 0.45
 -8 -7 0 0.59 0.28
 8 -7 0 0.12 0.43
 8 7 1 0.55 0.3
 8 7 1 1.39 0.66
 -8 7 -1 0.98 0.32
 8 -7 1 0.43 0.44
 -8 -7 -1 0.83 0.8
 8 -7 1 1.03 0.33
 8 7 2 0.74 0.29
 8 7 2 0.07 0.29
 -8 -7 -2 0.37 0.2
 8 -7 2 0.48 0.28
 -8 -7 -2 0.58 0.81
 8 7 3 0.39 0.3
 8 7 3 0.51 0.27
 8 -7 3 0.31 0.24
 -8 -7 -3 0.35 0.86
 8 -7 4 30.15 1.52
 8 7 5 0.44 0.23
 8 7 5 0.16 0.21
 8 -7 5 0.06 0.23
 8 7 6 49.88 2.11
 8 7 6 50.77 2.15
 8 -7 6 50.1 2.26
 8 7 7 0.19 0.21
 8 7 7 0.81 0.21
 8 7 7 1.04 0.19
 8 -7 7 0.62 0.25
 8 7 8 32.27 1.53
 8 7 8 31.56 1.35
 8 -7 8 33.67 1.54
 -8 -7 -8 33.87 1.44
 8 7 9 1.76 0.26
 8 -7 9 1.59 0.26
 -8 -7 -9 1.66 0.23
 8 -8 -9 5.3 0.34
 -8 8 8 0.24 0.2
 -8 8 8 -0.39 0.14
 -8 8 8 0.16 0.12
 8 -8 -8 -0.02 0.14
 8 -8 -8 0.01 0.22
 -8 8 7 10.07 0.58
 -8 8 7 9.93 0.73
 -8 8 7 10.5 0.62
 -8 8 7 10.16 0.72
 8 -8 -7 10.35 0.61
 8 -8 -7 9.31 0.73
 -8 8 6 8.35 0.69
 -8 8 6 6.8 0.67
 -8 8 6 8.29 0.56
 -8 8 6 8.28 0.62
 8 -8 -6 8.27 0.56
 8 -8 -6 8.81 0.72
 -8 -8 6 7.99 0.68
 -8 8 5 17.17 1
 -8 8 5 17.88 1.08
 -8 8 5 17.17 1.09
 8 -8 -5 18.85 0.91
 -8 -8 5 18.08 1.09
 8 -8 -5 17.9 1.13
 -8 8 4 0.83 0.32
 -8 8 4 0.4 0.25
 -8 8 4 0.77 0.85
 -8 -8 4 0.52 0.26
 8 -8 -4 1.12 0.38
 8 -8 -4 0.55 0.21
 8 -8 -4 1.07 1.09
 -8 8 3 8.07 1.67
 -8 8 3 6.57 0.66
 8 -8 -3 7.09 0.76
 -8 -8 3 7.74 0.69
 8 -8 -3 7.8 1.89
 -8 8 2 0.12 0.75
 -8 8 2 0.61 0.29
 -8 -8 2 0.34 0.25
 8 -8 -2 0.63 0.33
 8 -8 -2 0.4 0.56
 -8 8 1 6.12 0.62
 8 8 -1 7.51 0.71
 -8 8 1 6.47 0.78
 8 -8 -1 3.89 1.34
 -8 -8 1 6.51 0.64
 -8 8 0 22.34 1.28
 8 8 0 22.22 1.34
 -8 -8 0 23.69 1.31
 8 -8 0 24.49 2.4
 8 8 1 13.19 0.99
 8 8 1 15.07 0.99
 -8 8 -1 12.14 0.87
 -8 -8 -1 12.01 0.88
 8 -8 1 12.8 0.84
 -8 -8 -1 9.32 1.91
 8 8 2 7.31 0.7
 8 8 2 5.38 0.64
 8 -8 2 7.56 0.62
 -8 -8 -2 7.07 0.65
 -8 -8 -2 7.57 1.93
 8 8 3 59.07 2.71
 8 -8 3 56.33 2.6
 -8 -8 -3 72.37 5.74
 -8 -8 -3 59.28 2.41
 -8 -8 -3 59.81 2.66
 8 -8 4 0.26 0.22
 -8 -8 -4 0.31 0.2
 8 8 5 1.59 0.31
 -8 -8 -5 1.65 0.28
 8 -8 5 1.41 0.31
 8 8 6 13.66 0.77
 8 8 6 13.81 0.74
 -8 -8 -6 13.39 0.73
 8 -8 6 13.13 0.83
 8 8 7 1.17 0.17
 8 8 7 1.07 0.21
 -8 -8 -7 0.92 0.2
 8 -8 7 0.99 0.24
 8 8 8 4.03 0.26
 8 -8 8 4.21 0.37
 -8 -8 -8 3.93 0.29
 -8 9 8 0.07 0.1
 8 -9 -8 0.08 0.15
 -8 9 7 3.65 0.27
 -8 9 7 3.3 0.31
 -8 9 7 3.19 0.39
 8 -9 -7 3.16 0.38
 -8 9 6 0.11 0.15
 8 9 -6 0.61 0.26
 -8 9 6 0.45 0.2
 -8 9 6 0.3 0.2
 -8 -9 6 0.48 0.21
 8 -9 -6 0.35 0.23
 -8 9 5 7.86 0.57
 -8 9 5 7.1 0.61
 8 -9 -5 7.16 0.63
 -8 -9 5 8.95 0.65
 -8 9 4 11.12 0.78
 -8 -9 4 10.95 0.77
 8 -9 -4 11.06 0.8
 8 9 -3 0.82 0.31
 -8 9 3 1.01 0.29
 -8 -9 3 0.64 0.25
 8 -9 -3 0.52 0.29
 -8 9 2 5.15 0.6
 8 9 -2 4.43 0.59
 -8 -9 2 4.54 0.56
 8 -9 -2 2.89 1.24
 -8 9 1 4.73 0.58
 -8 9 1 6.19 0.68
 8 9 -1 4.28 0.59
 -8 -9 1 4.18 0.51
 8 -9 -1 5.56 1.27
 8 9 0 0.04 0.25
 -8 9 0 0.87 0.37
 -8 9 0 0.58 0.28
 -8 -9 0 0.74 0.26
 8 9 1 2.1 0.45
 8 9 1 1.61 0.39
 -8 9 -1 1.85 0.4
 8 -9 1 2.2 0.37
 -8 -9 -1 2.05 0.37
 8 9 2 3.93 0.55
 8 -9 2 4.09 0.49
 -8 -9 -2 3.97 0.52
 8 9 3 0.25 0.26
 -8 -9 -3 0.27 0.21
 8 -9 3 0.06 0.17
 8 9 4 24.58 1.26
 8 -9 4 25.55 1.29
 -8 -9 -4 26.27 1.29
 8 9 5 14.42 0.79
 8 -9 5 15.63 0.86
 -8 -9 -5 13.95 0.83
 8 9 6 18.03 0.89
 8 9 6 18.73 0.86
 8 -9 6 18.48 0.94
 -8 9 -7 0.06 0.18
 8 9 7 0.12 0.11
 8 -9 7 0.21 0.15
 -8 10 6 4.81 0.32
 8 -10 -6 5.5 0.39
 -8 -10 6 4.62 0.39
 -8 10 5 38.54 1.76
 -8 10 5 41.23 1.69
 8 -10 -5 41.03 1.72
 -8 -10 5 40.48 1.75
 8 10 -4 5.37 0.54
 -8 10 4 6.88 0.54
 -8 -10 4 7.2 0.54
 -8 10 3 20.49 1.08
 8 10 -3 17.11 1.09
 -8 -10 3 22.84 1.1
 -8 10 2 0.26 0.2
 8 10 -2 0.48 0.24
 -8 -10 2 0.97 0.27
 8 10 -1 18.72 1.09
 -8 10 1 17.01 1.01
 -8 -10 1 19 1.02
 -8 10 0 37.49 1.73
 8 10 0 37.63 1.81
 -8 -10 0 36.96 1.72
 8 10 1 2.65 0.42
 -8 10 -1 2.3 0.44
 8 -10 1 2.27 0.33
 -8 -10 -1 1.83 0.32
 -8 10 -2 1.85 0.41
 8 10 2 1.35 0.31
 8 -10 2 1.77 0.3
 -8 -10 -2 1.5 0.28
 -8 10 -3 0.34 0.24
 8 10 3 0.83 0.27
 -8 -10 -3 1.11 0.25
 8 -10 3 0.66 0.23
 8 10 4 1 0.22
 -8 10 -4 0.75 0.25
 -8 -10 -4 0.78 0.2
 8 -10 4 0.75 0.2
 -8 10 -5 0.05 0.19
 8 10 5 0.45 0.14
 8 -10 5 0.41 0.16
 -8 -11 3 6.67 0.46
 -8 -11 2 26.98 1.24
 8 11 -1 12.83 1.01
 -8 -11 1 12.24 0.7
 -8 -11 0 0.42 0.17
 -8 11 -1 1.52 0.26
 -8 -11 -1 2.03 0.27
 -8 -11 -2 5.45 0.39
 -8 11 -3 0.21 0.16
 -9 0 11 0.02 0.12
 -9 0 10 2.97 0.52
 -9 0 9 -0.12 0.28
 -9 0 8 23.98 1.34
 -9 0 7 0.12 0.24
 9 0 -6 102.14 4.55
 9 0 -5 0.02 0.18
 9 0 -4 34.97 1.88
 9 0 -3 -0.03 0.21
 9 0 -2 385.14 14.59
 9 0 -1 0.03 0.2
 9 0 0 7.67 0.74
 9 0 1 0.2 0.22
 9 0 1 -0.03 0.39
 9 0 1 0.06 0.26
 9 0 2 249.84 10.82
 9 0 2 304.03 11.17
 9 0 3 -0.15 0.3
 9 0 4 60.07 3.32
 9 0 5 -0.16 0.29
 9 0 6 6.71 1.17
 9 0 7 0.02 0.43
 9 0 7 0.06 0.22
 9 0 8 21.9 1.22
 9 0 8 20.75 2.23
 9 0 8 22.41 1.25
 9 0 9 0.24 0.63
 9 0 9 -0.11 0.24
 9 0 9 0.05 0.21
 9 0 10 42.36 1.96
 9 0 11 0.06 0.18
 -9 1 12 3.06 0.26
 -9 1 11 5.09 0.39
 -9 1 10 0.21 0.16
 -9 1 10 0.01 0.29
 -9 -1 10 0.2 0.32
 -9 1 9 4.71 0.66
 -9 1 9 5.63 0.45
 -9 -1 9 6.07 0.65
 -9 1 8 25.2 1.39
 -9 1 8 25.42 1.18
 -9 -1 8 25.04 1.38
 -9 1 7 1.46 0.37
 -9 -1 7 1.19 0.35
 9 1 -6 1.9 0.52
 -9 1 6 2.4 0.91
 9 -1 -6 1.82 0.54
 -9 1 5 15.62 1.6
 9 1 -5 13.44 1.04
 9 -1 -5 12.12 1.1
 9 1 -4 4.19 0.58
 -9 1 4 4.37 0.88
 9 -1 -4 3.52 0.57
 9 1 -3 69.14 3.28
 9 -1 -3 77.46 3.41
 9 1 -2 1.79 0.47
 9 -1 -2 1.28 0.38
 9 1 -1 79.39 3.55
 9 -1 -1 78.87 3.56
 9 1 0 144.09 6.02
 9 -1 0 149.41 6.06
 9 1 1 98.1 4.53
 9 1 1 101.9 4.32
 9 -1 1 108.11 4.28
 9 -1 1 102.49 4.46
 9 -1 1 86.47 4.74
 9 1 2 0.2 0.31
 9 -1 2 0.27 0.34
 9 -1 2 0.29 0.33
 9 1 3 108.26 4.93
 9 -1 3 108.88 4.99
 9 1 4 70.17 3.64
 9 -1 4 66.75 3.64
 9 1 5 111.39 5.46
 9 -1 5 109.6 5.46
 9 1 6 0.41 0.35
 9 -1 6 0.76 0.5
 9 1 7 0.18 0.5
 9 1 7 0.2 0.26
 9 -1 7 0.3 0.55
 9 -1 7 0.02 0.21
 9 1 8 41.22 1.93
 9 1 8 39.05 1.89
 9 1 8 39.12 3.17
 -9 -1 -8 43.1 1.89
 9 -1 8 39.16 1.9
 9 -1 8 40.26 1.91
 9 -1 8 36.75 3.1
 9 1 9 6.28 0.6
 9 1 9 5.42 1.94
 9 -1 9 5.95 0.66
 9 -1 9 5.41 0.57
 9 1 10 24.15 1.26
 9 -1 10 21.82 1.22
 9 1 11 9.85 0.64
 9 -1 11 9.81 0.65
 -9 2 12 2.23 0.25
 -9 2 11 3.72 0.35
 -9 2 10 19.19 0.97
 -9 2 9 0.3 0.18
 -9 2 9 0.63 0.32
 -9 -2 9 0.61 0.3
 -9 2 8 0.21 0.17
 -9 2 8 0.11 0.11
 -9 2 8 0.12 0.66
 -9 2 8 0.23 0.26
 -9 -2 8 0.32 0.27
 -9 -2 8 0.12 0.25
 -9 2 7 50.84 3.76
 -9 2 7 41.46 2.02
 -9 -2 7 41.79 2.02
 -9 2 6 31.39 2.71
 -9 2 6 25.64 1.32
 9 -2 -6 23.24 1.86
 -9 -2 6 26.64 1.34
 9 2 -5 18.92 1.28
 -9 2 5 15.05 1.76
 9 -2 -5 16.92 1.44
 9 2 -4 26.55 1.62
 9 -2 -4 27.37 1.83
 9 2 -3 3.74 0.58
 9 -2 -3 4.47 0.7
 9 2 -2 166.18 6.83
 9 -2 -2 167.86 6.98
 9 2 -1 140.84 6.14
 9 -2 -1 155.35 6.26
 9 2 0 4.07 0.67
 9 -2 0 2.28 0.86
 9 -2 0 3.74 0.6
 9 2 1 4.59 0.61
 9 2 1 4.84 0.7
 -9 -2 -1 3.74 0.36
 9 -2 1 2.66 0.75
 9 2 2 38.22 2.15
 -9 -2 -2 36.95 1.65
 9 -2 2 39.85 2.08
 9 2 3 1.73 0.57
 9 2 3 2.22 0.46
 9 -2 3 1.31 0.59
 9 2 4 13.79 1.37
 9 -2 4 13.49 1.4
 9 2 5 116.89 5.9
 9 -2 5 123.27 6.03
 -9 -2 -5 126.59 4.79
 9 2 6 3.47 1.04
 9 -2 6 3.34 1.05
 -9 -2 -6 2.57 0.4
 9 2 7 2.19 0.38
 9 2 7 2.12 0.96
 9 -2 7 1.16 0.8
 -9 -2 -7 1.78 0.34
 9 -2 7 2.24 0.41
 9 2 8 5 0.59
 9 2 8 4.06 1.2
 9 2 8 5.64 0.29
 9 -2 8 2.9 1.1
 -9 -2 -8 4.76 0.52
 9 -2 8 5.97 0.65
 9 -2 8 5.26 0.62
 9 2 9 0.41 0.27
 9 -2 9 0.45 0.26
 9 -2 9 -0.02 0.2
 9 2 10 0.97 0.29
 9 -2 10 1.38 0.31
 9 -2 10 1.43 0.32
 -9 -2 -10 1.31 0.27
 9 2 11 0.61 0.2
 -9 3 12 1.61 0.21
 -9 3 11 5.52 0.43
 9 -3 -11 5.35 0.47
 -9 3 10 2.75 0.35
 -9 3 10 2.8 0.46
 -9 3 10 3.32 0.56
 9 -3 -10 2.26 0.35
 -9 3 9 68.34 2.87
 -9 3 9 66.83 4.79
 -9 3 9 72.42 3.06
 -9 3 9 68.11 3.09
 -9 -3 9 72.34 3.07
 9 -3 -9 70.4 2.87
 -9 -3 9 71.89 3.05
 -9 3 8 29.66 3.19
 -9 3 8 30.91 1.28
 -9 3 8 30.71 1.41
 -9 3 8 30.03 1.59
 -9 3 8 29.17 1.58
 -9 -3 8 31.54 1.57
 9 -3 -8 28.4 1.38
 -9 -3 8 30.37 1.58
 -9 3 7 9.08 0.76
 -9 3 7 10.91 0.8
 -9 3 7 9.83 0.57
 -9 3 7 9.91 1.84
 9 -3 -7 10.96 0.65
 -9 -3 7 10.98 0.79
 -9 3 6 42.64 3.66
 -9 3 6 50.51 2.19
 -9 -3 6 52.82 2.21
 9 -3 -6 48.79 2.02
 9 3 -5 1.27 0.46
 -9 3 5 1.15 0.76
 9 -3 -5 1.08 0.21
 9 -3 -5 1.24 0.57
 9 3 -4 3.06 0.59
 9 -3 -4 2.99 0.68
 9 3 -3 179.72 7.69
 9 -3 -3 191.07 7.9
 9 3 -2 4.35 0.68
 9 -3 -2 4.24 1.38
 9 -3 -2 4.04 0.72
 9 3 -1 26.2 1.8
 9 -3 -1 30.08 1.91
 -9 -3 0 12.78 1.6
 9 -3 0 13.81 1.61
 9 3 1 11.72 0.95
 -9 -3 -1 11.07 0.66
 9 -3 1 9.49 1.27
 -9 -3 -1 8.32 1.46
 9 3 2 1.48 0.35
 9 3 2 2.77 0.68
 9 -3 2 1.99 0.44
 -9 -3 -2 1.84 0.32
 9 3 3 24.85 1.81
 9 3 3 24.67 1.37
 -9 -3 -3 23.22 1.19
 9 3 4 0.5 0.5
 -9 -3 -4 0.78 0.23
 9 3 5 52.63 3.29
 -9 -3 -5 47.93 2.21
 9 3 6 0.55 0.58
 -9 -3 -6 0.76 0.26
 9 3 7 27.22 1.46
 9 3 7 29.02 2.6
 9 3 7 28.67 1.26
 9 3 7 29.12 1.18
 9 -3 7 28.68 1.48
 9 -3 7 29.49 1.52
 -9 -3 -7 28.08 1.49
 9 3 8 0.75 0.65
 9 3 8 0.65 0.28
 9 3 8 0.46 0.15
 9 -3 8 0.93 0.31
 9 -3 8 0.37 0.23
 -9 -3 -8 0.59 0.28
 -9 -3 -8 0.61 0.21
 9 3 9 4.51 0.54
 -9 -3 -9 3.68 0.43
 9 -3 9 4.06 0.52
 9 -3 9 3.67 0.49
 9 3 10 6.46 0.56
 -9 -3 -10 7.28 0.52
 9 -3 10 7.88 0.6
 9 3 11 2.43 0.32
 9 3 11 2.67 0.27
 -9 4 11 3.72 0.42
 -9 4 11 3.98 0.36
 -9 4 10 11.55 0.88
 -9 4 10 13.06 0.86
 -9 4 10 12.5 0.73
 -9 -4 10 11.71 0.83
 9 -4 -10 12.23 0.74
 -9 4 9 0.28 0.25
 -9 4 9 0.08 0.16
 -9 4 9 0.32 0.28
 -9 4 9 -0.09 0.1
 -9 -4 9 0.17 0.29
 9 -4 -9 -0.04 0.18
 -9 -4 9 -0.1 0.19
 -9 4 8 19.29 2.58
 -9 4 8 19.44 1.05
 -9 4 8 20.28 1.2
 -9 4 8 18.84 0.81
 -9 4 8 18.35 1.18
 -9 4 8 19.45 0.92
 -9 -4 8 19.05 1.16
 9 -4 -8 20.6 1.05
 -9 -4 8 19.8 1.19
 -9 4 7 14.28 2.24
 -9 4 7 14.79 0.8
 -9 4 7 15.96 0.83
 -9 4 7 16.62 1.19
 -9 4 7 16.57 0.92
 -9 4 7 17.33 1.04
 -9 -4 7 16.29 1.02
 9 -4 -7 17.37 0.91
 -9 -4 7 15.73 1.01
 -9 4 6 8.32 1.68
 -9 4 6 9.89 0.75
 9 -4 -6 11.22 0.67
 -9 -4 6 10.24 0.76
 -9 4 5 19.47 1.07
 -9 4 5 19.93 2.23
 9 4 -5 17.36 1.56
 9 -4 -5 20.37 0.97
 -9 -4 5 19.49 1.07
 9 -4 -5 18.08 1.79
 9 4 -4 165.72 7.43
 9 -4 -4 181.43 6.44
 9 -4 -4 165.65 7.71
 9 4 -3 2.51 0.46
 9 4 -3 1.33 0.51
 9 -4 -3 0.56 0.44
 9 4 -2 36.28 2.35
 9 -4 -2 33.63 3.17
 9 4 -1 30.45 2.13
 9 -4 -1 31.3 2.82
 9 4 0 0.35 0.44
 9 4 0 -0.03 0.24
 -9 -4 0 0.02 0.38
 9 -4 0 -0.04 0.34
 9 4 1 1.43 0.41
 -9 -4 -1 0.95 0.7
 9 -4 1 1.24 0.64
 9 4 2 15.21 1.32
 9 4 2 13.08 0.93
 -9 -4 -2 12.53 0.82
 9 4 3 46.3 2.8
 9 4 3 45 2.2
 -9 -4 -3 46.56 1.89
 -9 -4 -3 42.77 2.04
 9 4 4 30.46 2.29
 -9 -4 -4 29.44 1.32
 -9 -4 -4 27.86 1.48
 9 4 5 0.07 0.47
 -9 -4 -5 0.16 0.21
 -9 -4 -5 0.03 0.14
 9 4 6 0.96 0.24
 9 4 6 1.53 0.8
 -9 -4 -6 0.96 0.31
 9 -4 6 0.78 0.29
 -9 -4 -6 0.49 0.2
 9 4 7 27.92 2.56
 9 4 7 26.91 1.16
 9 4 7 27.45 1.23
 9 4 7 25.51 1.41
 -9 -4 -7 26.42 1.49
 -9 -4 -7 26.91 1.3
 9 -4 7 26.17 1.43
 9 4 8 7.52 1.47
 9 4 8 6.48 0.64
 9 4 8 7.68 0.46
 9 -4 8 8.22 0.69
 -9 -4 -8 7.41 0.56
 9 4 9 10.32 0.73
 -9 -4 -9 9.6 0.64
 9 -4 9 9.85 0.72
 9 4 10 1.65 0.27
 9 4 10 1.52 0.32
 -9 -4 -10 1.34 0.25
 9 -4 10 1.9 0.33
 -9 5 11 2.36 0.32
 -9 5 11 3.04 0.29
 -9 5 10 2.25 0.38
 -9 5 10 1.35 0.36
 -9 5 10 1.46 0.25
 -9 -5 10 1.06 0.3
 9 -5 -10 1.45 0.28
 -9 5 9 11.55 0.86
 -9 5 9 10.55 0.71
 -9 5 9 10.85 0.83
 -9 5 9 12.11 0.57
 9 -5 -9 11.06 0.73
 -9 -5 9 11.64 0.82
 -9 5 8 6.36 1.9
 -9 5 8 4.66 0.59
 -9 5 8 5.48 0.66
 -9 5 8 5.37 0.51
 -9 5 8 5.18 0.35
 -9 5 8 5.4 0.41
 -9 -5 8 6.59 0.71
 9 -5 -8 5.01 0.51
 -9 5 7 4.13 0.58
 -9 5 7 3.55 0.37
 -9 5 7 2.45 0.39
 -9 5 7 2.39 1.25
 -9 5 7 3.55 0.4
 -9 5 7 3.48 0.55
 -9 -5 7 3.77 0.45
 -9 -5 7 2.7 0.45
 -9 -5 7 2.79 0.49
 9 -5 -7 2.53 0.4
 -9 5 6 7.29 1.95
 -9 5 6 11.55 0.82
 -9 5 6 11.13 0.74
 -9 5 6 10.76 0.68
 -9 -5 6 10.62 0.82
 -9 -5 6 10.52 0.8
 9 -5 -6 10.95 0.71
 -9 5 5 7.44 0.63
 9 -5 -5 7.35 0.55
 -9 -5 5 6.66 0.63
 -9 5 4 1.15 0.3
 -9 -5 4 0.93 0.3
 9 -5 -4 0.77 0.23
 -9 5 3 64.82 2.74
 9 5 -3 62.21 3.72
 9 -5 -3 68.04 2.62
 9 5 -2 49.94 3.22
 9 -5 -2 51.42 4.3
 9 5 -1 45.87 3.03
 9 5 -1 44.31 2.13
 9 -5 -1 48.74 3.9
 9 5 0 67.89 2.92
 9 -5 0 61.06 4.32
 -9 -5 0 68.7 4.6
 9 5 1 19.86 1.19
 9 -5 1 17.64 1.82
 -9 -5 -1 22.89 2.68
 9 5 2 11.51 0.89
 -9 -5 -2 10.83 0.66
 -9 -5 -2 12.33 2.19
 9 5 3 18.38 1.04
 9 5 3 21.45 1.85
 -9 -5 -3 17.2 0.93
 9 5 4 9.81 0.64
 9 5 4 9.51 1.36
 -9 -5 -4 9.36 0.63
 -9 -5 -4 9.55 0.79
 9 5 5 19.37 1.98
 -9 -5 -5 17.41 0.96
 -9 -5 -5 18.81 1.18
 9 -5 5 18.18 1.06
 9 5 6 0.28 0.18
 9 5 6 0.16 0.17
 9 5 6 -0.1 0.21
 9 5 6 0.01 0.53
 -9 -5 -6 0.08 0.25
 9 -5 6 0.03 0.21
 -9 -5 -6 0.05 0.17
 9 5 7 2.31 0.31
 9 5 7 2.74 0.45
 9 5 7 2.94 1.11
 9 5 7 2.85 0.31
 -9 -5 -7 2.63 0.38
 -9 -5 -7 2.56 0.47
 9 -5 7 2.47 0.44
 9 5 8 1.09 0.31
 9 5 8 1.29 0.22
 -9 -5 -8 0.69 0.22
 9 -5 8 0.93 0.31
 9 5 9 3.44 0.38
 9 5 9 3.41 0.46
 9 -5 9 3.59 0.46
 -9 -5 -9 2.87 0.35
 9 5 10 1.49 0.23
 9 5 10 1.33 0.27
 9 -5 10 0.87 0.23
 -9 6 10 0.71 0.19
 -9 6 10 0.39 0.21
 9 -6 -10 0.98 0.24
 -9 6 9 0.78 0.27
 -9 6 9 0.56 0.14
 -9 6 9 0.46 0.25
 -9 6 9 0.67 0.22
 -9 -6 9 0.41 0.25
 9 -6 -9 0.84 0.27
 9 -6 -9 0.4 0.22
 -9 6 8 0.25 0.25
 -9 6 8 0.26 0.2
 -9 6 8 0.23 0.15
 -9 6 8 0.27 0.26
 -9 6 8 0.36 0.13
 9 -6 -8 0.1 0.22
 9 -6 -8 0.12 0.21
 -9 -6 8 0.06 0.2
 -9 6 7 14.38 0.8
 -9 6 7 14.57 0.77
 -9 6 7 9.13 1.89
 -9 6 7 13.24 0.97
 -9 6 7 15.02 0.97
 -9 6 7 14.55 0.9
 9 -6 -7 14.78 0.86
 9 -6 -7 14.35 0.9
 -9 -6 7 13.85 0.94
 -9 6 6 2.28 0.43
 -9 6 6 2.84 0.4
 -9 6 6 2.79 0.5
 -9 6 6 2.45 0.35
 -9 6 6 0.66 0.8
 -9 6 6 2.26 0.41
 9 -6 -6 2.21 0.36
 9 -6 -6 2.45 0.41
 -9 -6 6 1.75 0.39
 -9 6 5 0.21 0.29
 -9 6 5 0.34 0.24
 -9 6 5 0.17 0.5
 9 -6 -5 0.72 0.24
 9 -6 -5 0.94 0.28
 -9 -6 5 0.11 0.31
 -9 -6 5 0.54 0.26
 -9 6 4 3.46 0.49
 -9 6 4 1.77 0.99
 9 -6 -4 4.08 0.43
 9 -6 -4 3.5 0.48
 -9 6 3 1.87 0.33
 9 -6 -3 1 1.07
 -9 6 2 18.21 1.04
 9 -6 -2 17.88 2.61
 -9 6 1 1.98 0.39
 9 -6 -1 0.96 0.77
 -9 6 0 0 0.25
 9 -6 0 0.05 0.38
 -9 -6 0 0.17 0.45
 9 6 1 17.88 1.24
 9 6 1 20.93 1.21
 -9 -6 -1 25.04 2.89
 9 -6 1 20.41 1.92
 9 6 2 1.75 0.41
 9 6 2 1.43 0.37
 -9 -6 -2 2.01 1.26
 9 6 4 0.99 0.26
 9 -6 4 0.81 0.32
 -9 -6 -4 0.33 0.22
 9 6 5 7.34 0.58
 9 6 5 7.03 0.58
 9 -6 5 6.34 0.62
 -9 -6 -5 6.65 0.56
 9 6 6 0.86 0.36
 9 6 6 0.42 0.74
 9 6 6 0.27 0.2
 9 6 6 0.82 0.22
 9 6 6 0.41 0.24
 9 -6 6 0.49 0.25
 -9 -6 -6 0.46 0.23
 9 6 7 119.14 4.55
 9 6 7 112.4 4.6
 9 6 7 111.82 4.41
 9 6 7 113.46 4.35
 9 -6 7 116.44 4.62
 -9 -6 -7 114.42 4.48
 9 6 8 11.13 0.72
 9 6 8 11.43 0.61
 9 6 8 11.71 0.8
 -9 -6 -8 11.88 0.71
 9 -6 8 11.53 0.78
 9 6 9 15.86 0.81
 9 6 9 15.05 0.87
 9 -6 9 14.87 0.86
 -9 7 10 2.8 0.32
 9 -7 -10 3.28 0.29
 -9 7 9 0.74 0.23
 -9 7 9 0.62 0.26
 -9 7 9 0.59 0.12
 9 -7 -9 0.65 0.21
 -9 7 8 13.95 0.72
 -9 7 8 14.9 0.65
 -9 7 8 13.23 0.88
 -9 7 8 13.7 0.9
 9 -7 -8 13.13 0.78
 9 -7 -8 15.32 0.81
 -9 7 7 0.46 0.18
 -9 7 7 0.18 0.21
 -9 7 7 0.39 0.19
 -9 7 7 0.3 0.24
 -9 -7 7 0.35 0.26
 9 -7 -7 0.49 0.22
 9 -7 -7 0.28 0.23
 -9 7 6 1.29 0.96
 -9 7 6 2.27 0.34
 -9 7 6 2.21 0.41
 -9 7 6 1.96 0.42
 -9 7 6 2.03 0.35
 9 -7 -6 2.03 0.34
 -9 -7 6 3.24 0.5
 -9 -7 6 2.42 0.46
 -9 7 5 0.73 0.3
 -9 7 5 0.87 0.3
 -9 7 5 1.04 0.35
 -9 7 5 0.82 0.82
 -9 -7 5 0.71 0.32
 9 -7 -5 0.68 0.26
 -9 -7 5 0.59 0.26
 -9 7 4 7.65 1.94
 -9 7 4 10.3 0.81
 -9 7 4 9.4 0.75
 -9 -7 4 10.35 0.79
 -9 -7 4 9.85 0.79
 9 -7 -4 9.64 0.64
 -9 7 3 2.51 0.45
 -9 7 3 2.45 0.47
 9 -7 -3 2.35 0.47
 -9 -7 3 1.49 0.39
 -9 -7 3 2.21 0.43
 9 -7 -3 2.22 1.32
 9 -7 -3 1.6 0.3
 -9 7 2 72.75 3.16
 9 -7 -2 82.67 5.82
 -9 -7 2 72.89 3.16
 9 -7 -2 72.16 2.9
 -9 7 1 12.52 0.86
 -9 -7 1 11.88 0.86
 -9 7 0 67.32 2.87
 -9 -7 0 67.68 2.92
 9 7 1 0.13 0.27
 9 7 1 0.53 0.37
 9 -7 1 0.28 0.39
 9 -7 1 0.49 0.29
 -9 -7 -1 0.06 0.56
 9 7 2 46.53 2.2
 9 7 2 43.25 2.16
 -9 -7 -2 58.53 4.92
 -9 -7 -2 43.4 1.93
 9 -7 2 45.94 2.1
 9 7 3 0.43 0.25
 9 -7 3 -0.06 0.21
 -9 -7 -3 0.45 0.91
 9 -7 4 27.79 1.44
 9 7 5 0.33 0.23
 9 7 5 -0.09 0.17
 9 -7 5 0.36 0.25
 9 7 6 0.59 0.24
 9 7 6 0.9 0.23
 9 -7 6 1.04 0.3
 9 7 7 0.35 0.16
 9 7 7 -0.13 0.22
 9 7 7 0.36 0.15
 9 -7 7 0.56 0.24
 9 7 8 14.37 0.85
 9 7 8 14.98 0.7
 9 -7 8 15.58 0.87
 -9 -7 -8 15.32 0.78
 9 7 9 0.53 0.19
 -9 -7 -9 0.55 0.16
 9 -7 9 0.53 0.17
 9 -8 -9 4.54 0.3
 -9 8 8 1.71 0.31
 -9 8 8 1.73 0.23
 -9 8 8 2.33 0.35
 9 -8 -8 1.55 0.25
 9 -8 -8 1.84 0.32
 -9 8 7 2.76 0.32
 -9 8 7 2.15 0.37
 -9 8 7 2.24 0.28
 -9 8 7 2.51 0.4
 9 -8 -7 2.87 0.44
 9 -8 -7 2.2 0.3
 -9 8 6 2.86 0.36
 -9 8 6 2.07 0.4
 -9 8 6 2.9 0.39
 -9 8 6 2.5 0.43
 9 -8 -6 2.88 0.34
 9 -8 -6 1.47 0.37
 -9 -8 6 2.83 0.43
 -9 8 5 0.83 0.29
 -9 8 5 1.17 0.33
 -9 8 5 1.16 0.29
 9 -8 -5 1.07 0.36
 -9 -8 5 0.47 0.28
 9 -8 -5 0.89 0.23
 -9 8 4 0.03 0.18
 -9 8 4 -0.03 0.69
 9 -8 -4 0.26 0.18
 -9 -8 4 0.14 0.24
 9 -8 -4 0.19 0.84
 9 -8 -4 -0.03 0.26
 -9 8 3 0.62 0.88
 -9 8 3 1.24 0.34
 9 -8 -3 0.92 0.9
 -9 -8 3 1.22 0.34
 9 -8 -3 0.89 0.36
 -9 8 2 0.98 0.4
 -9 8 2 0.4 0.75
 -9 8 2 0.65 0.27
 9 -8 -2 0.66 0.66
 9 -8 -2 0.81 0.35
 -9 -8 2 0.24 0.24
 -9 8 1 3.17 0.61
 -9 8 1 2.55 0.44
 9 8 -1 2.8 0.53
 9 -8 -1 1.73 0.95
 -9 -8 1 2.23 0.43
 9 -8 -1 2.62 0.47
 -9 8 0 0.05 0.22
 9 8 0 -0.07 0.22
 -9 -8 0 0.18 0.25
 9 -8 0 0.28 0.46
 9 8 1 7.21 0.74
 9 8 1 9.25 0.83
 9 -8 1 9.44 0.7
 -9 -8 -1 9.11 0.74
 9 8 2 0.17 0.27
 9 8 2 0.1 0.24
 9 -8 2 0.26 0.24
 -9 -8 -2 0.3 0.22
 -9 -8 -2 0.48 0.8
 9 8 3 38.26 1.94
 -9 -8 -3 40.11 1.66
 -9 -8 -3 49.15 4.74
 9 -8 3 36.11 1.84
 9 8 4 1.62 0.35
 9 -8 4 1.5 0.33
 -9 -8 -4 2.46 0.32
 9 8 5 20.57 1.07
 9 -8 5 21.41 1.15
 -9 -8 -5 21.63 1.02
 9 8 6 2.5 0.33
 9 8 6 2.97 0.32
 -9 -8 -6 2.86 0.39
 9 -8 6 1.86 0.32
 -9 -8 -6 2.52 0.31
 9 8 7 32.52 1.39
 9 8 7 32.84 1.3
 9 -8 7 33.26 1.5
 -9 -8 -7 31.94 1.36
 9 8 8 8.45 0.39
 -9 -8 -8 8.45 0.43
 9 -8 8 8.12 0.52
 -9 9 7 -0.06 0.18
 -9 9 7 0.14 0.1
 -9 9 7 -0.05 0.11
 9 -9 -7 0.16 0.16
 -9 9 6 0.14 0.17
 -9 9 6 0.02 0.16
 -9 9 6 0.28 0.16
 9 -9 -6 0.16 0.21
 -9 -9 6 -0.2 0.16
 -9 9 5 0.77 0.26
 -9 9 5 0.28 0.19
 -9 -9 5 0.59 0.24
 9 -9 -5 0.6 0.26
 -9 9 4 2.93 0.44
 -9 -9 4 2.75 0.43
 9 -9 -4 3.41 0.48
 9 9 -3 44 2.22
 -9 9 3 48.47 2.18
 -9 -9 3 48.68 2.15
 9 -9 -3 48.99 2.18
 9 9 -2 0.45 0.27
 -9 9 2 0.69 0.27
 -9 -9 2 0.21 0.23
 9 -9 -2 0.42 0.66
 9 -9 -2 0.7 0.29
 -9 9 1 2.17 0.41
 9 9 -1 2.08 0.43
 -9 9 1 2.4 0.46
 -9 -9 1 2.38 0.42
 9 -9 -1 3.19 1.05
 -9 9 0 24.19 1.32
 9 9 0 23.82 1.37
 -9 9 0 24.63 1.42
 -9 -9 0 25.7 1.33
 9 9 1 1.88 0.39
 9 9 1 2.89 0.5
 -9 -9 -1 2.06 0.38
 9 -9 1 3.02 0.43
 9 9 2 0.33 0.23
 -9 -9 -2 0.3 0.24
 9 -9 2 0.02 0.18
 9 9 3 0.15 0.26
 -9 -9 -3 0.4 0.23
 9 -9 3 0.14 0.2
 9 9 4 1.29 0.29
 -9 -9 -4 1.79 0.34
 9 -9 4 1.93 0.32
 9 9 5 2.74 0.33
 -9 -9 -5 2.67 0.37
 9 -9 5 3.34 0.39
 9 9 6 1.07 0.19
 9 9 6 0.27 0.17
 9 -9 6 0.72 0.2
 -9 10 6 6.09 0.37
 9 -10 -6 6.42 0.43
 -9 -10 6 7.3 0.56
 9 10 -5 2.93 0.47
 -9 10 5 2.47 0.34
 -9 10 5 2.49 0.29
 -9 -10 5 4.25 0.39
 9 -10 -5 2.64 0.33
 -9 10 4 30.66 1.38
 9 10 -4 23.23 1.36
 9 -10 -4 29.77 1.32
 -9 -10 4 29.6 1.35
 -9 10 3 0.2 0.18
 9 10 -3 0.25 0.22
 -9 -10 3 0.22 0.18
 9 10 -2 0.26 0.22
 -9 10 2 -0.08 0.17
 -9 -10 2 0.15 0.17
 9 10 -1 16.58 1.01
 -9 10 1 16.64 0.96
 -9 -10 1 17.57 0.97
 9 10 0 1.46 0.33
 -9 10 0 2.04 0.37
 -9 10 0 2.28 0.35
 -9 -10 0 2.19 0.36
 9 10 1 9.58 0.7
 -9 10 -1 6.51 0.63
 -9 -10 -1 9.39 0.63
 -9 10 -2 4.15 0.54
 9 10 2 5.25 0.51
 -9 -10 -2 4.79 0.46
 9 -10 2 5.11 0.46
 -9 -10 -3 12.65 0.74
 9 -10 3 13.1 0.73
 9 10 4 0.99 0.22
 -9 10 -4 0.16 0.22
 -9 -10 -4 0.72 0.21
 9 -10 4 0.88 0.2
 9 10 5 0.44 0.13
 -9 10 -5 0.36 0.19
 9 -10 5 0.27 0.13
 -9 -11 3 4.52 0.37
 -9 -11 2 0.38 0.17
 -9 -11 1 0.27 0.18
 -9 11 0 0.4 0.27
 -9 -11 0 0.44 0.16
 -9 -11 -1 3.67 0.33
 -9 11 -2 0.62 0.2
 -9 -11 -2 0.61 0.16
 -10 0 11 0.08 0.12
 -10 0 10 6.2 0.67
 -10 0 10 6.12 0.45
 -10 0 9 -0.37 0.25
 -10 0 8 0.12 0.27
 -10 0 7 0.29 0.24
 10 0 -6 61.19 3.11
 10 0 -5 0.03 0.18
 10 0 -4 2.33 0.46
 10 0 -3 0.12 0.23
 10 0 -2 81.09 3.64
 10 0 -1 0.13 0.19
 10 0 0 7.41 0.78
 10 0 1 -0.06 0.4
 10 0 1 0.16 0.31
 10 0 1 0.01 0.21
 10 0 2 439.59 18
 10 0 2 491.81 17.84
 10 0 3 -0.01 0.33
 10 0 4 17.43 1.56
 10 0 5 0.14 0.38
 10 0 6 96.2 5.2
 10 0 7 -0.19 0.43
 10 0 7 0.06 0.21
 10 0 8 69.11 2.93
 10 0 8 69.61 2.94
 10 0 8 64.63 4.33
 10 0 9 -0.08 0.19
 10 0 9 -0.37 0.22
 10 0 10 1.7 0.35
 10 0 11 0.07 0.17
 -10 1 12 0.51 0.14
 -10 1 11 10.72 0.61
 -10 1 10 21.21 1.05
 -10 1 10 22.88 1.32
 -10 -1 10 22.83 1.3
 -10 1 9 27.66 1.49
 -10 1 9 25 1.2
 -10 -1 9 25.72 1.45
 -10 1 8 0.29 0.24
 -10 1 8 0.29 0.18
 -10 -1 8 0.27 0.25
 -10 1 7 13.62 0.88
 -10 -1 7 12.56 0.87
 -10 1 6 5.44 1.31
 -10 1 6 4.57 0.55
 10 1 -6 4.4 0.68
 -10 -1 6 4.47 0.52
 10 -1 -6 4.71 0.77
 -10 1 5 0 0.42
 10 1 -5 0.39 0.28
 10 -1 -5 0.3 0.28
 10 1 -4 15.61 1.16
 10 -1 -4 14.04 1.17
 10 1 -3 21.3 1.42
 10 -1 -3 22.58 1.48
 10 1 -2 74.33 3.39
 10 -1 -2 71.15 3.39
 10 1 -1 514.79 19.19
 10 -1 -1 502.42 19.2
 10 1 0 3.68 0.61
 10 -1 0 3.51 0.6
 10 1 1 209.06 7.94
 10 1 1 200.07 7.87
 10 -1 1 180.95 8.48
 10 1 2 0.98 0.56
 10 1 2 1.42 0.48
 10 -1 2 1.98 0.61
 10 -1 2 2.13 0.65
 10 1 3 18.26 1.52
 10 1 3 21.61 1.31
 10 -1 3 20.61 1.63
 10 1 4 75.71 3.96
 10 -1 4 75.43 3.99
 10 1 5 0.08 0.39
 10 -1 5 0.15 0.4
 10 1 6 0.71 0.56
 10 -1 6 0.86 0.62
 10 1 7 53.98 2.41
 10 1 7 54.07 2.52
 10 1 7 57.9 3.82
 10 -1 7 53.68 2.4
 10 -1 7 52.2 3.68
 10 1 8 9.9 0.76
 10 1 8 8.36 1.47
 10 1 8 9.64 0.78
 -10 -1 -8 10.2 0.72
 10 -1 8 6.52 1.4
 10 -1 8 9.54 0.74
 10 -1 8 9.25 0.74
 10 1 9 2.73 0.44
 10 -1 9 1.97 0.39
 10 -1 9 2.64 0.45
 10 1 10 6.93 0.6
 10 -1 10 7.52 0.62
 10 1 11 5.01 0.45
 10 -1 11 5.88 0.48
 -10 2 12 0.6 0.15
 -10 2 11 4.05 0.37
 10 -2 -11 5.02 0.46
 -10 2 10 7.67 0.54
 10 -2 -10 7.46 0.6
 -10 -2 10 7.2 0.71
 -10 2 9 6.81 0.67
 -10 2 9 4.65 0.45
 -10 -2 9 5.45 0.67
 10 -2 -9 5.56 0.59
 -10 2 8 17.9 1.14
 -10 2 8 17.87 0.95
 -10 2 8 18.06 0.81
 -10 2 8 20.67 2.97
 -10 -2 8 18.06 1.12
 -10 -2 8 21.3 1.19
 -10 2 7 10.97 0.83
 -10 2 7 14.96 2.01
 -10 -2 7 12.27 0.86
 -10 2 6 5.99 1.28
 -10 2 6 4.65 0.54
 10 2 -6 5.35 0.74
 10 -2 -6 4.63 0.39
 10 -2 -6 3.25 0.75
 -10 -2 6 5.14 0.59
 10 2 -5 42.17 2.39
 10 -2 -5 45.04 2.65
 10 2 -4 2.72 0.54
 10 -2 -4 2.89 0.64
 10 2 -3 8.9 0.91
 10 -2 -3 11.12 1.06
 10 2 -2 1.94 0.56
 10 -2 -2 2.2 0.61
 10 2 -1 82.77 3.94
 10 -2 -1 85.75 3.98
 10 2 0 55.78 2.9
 10 -2 0 55.39 2.85
 10 2 1 12.36 1
 -10 -2 -1 12.36 0.68
 10 -2 1 9.96 1.32
 10 2 2 7.92 0.9
 10 -2 2 9.24 0.98
 10 2 3 19.9 1.61
 10 2 3 17.98 1.46
 10 2 3 16.73 1.07
 10 -2 3 16.77 1.53
 10 2 4 12.47 1.33
 10 -2 4 11.39 1.35
 10 2 5 8.27 1.19
 10 -2 5 7.68 1.22
 -10 -2 -5 7.5 0.59
 10 2 6 21.85 2.08
 10 -2 6 20.72 2.1
 -10 -2 -6 23.3 1.2
 10 2 7 13.88 1.76
 10 2 7 13.94 0.91
 10 -2 7 13.01 0.89
 -10 -2 -7 15.2 0.93
 10 -2 7 14.07 0.94
 10 -2 7 11.5 1.69
 10 2 8 6.86 0.65
 10 2 8 6.4 1.32
 10 2 8 7.38 0.37
 10 -2 8 6.93 0.65
 10 -2 8 6.29 0.61
 -10 -2 -8 7.16 0.63
 10 2 9 17.93 1.05
 10 -2 9 16.49 1
 10 -2 9 15 0.98
 10 2 10 18.05 1.01
 10 -2 10 16.18 0.97
 -10 -2 -10 17.23 0.89
 10 -2 10 17.89 0.99
 10 2 11 0.11 0.16
 -10 3 12 0.01 0.1
 -10 3 11 7.62 0.5
 10 -3 -11 6.82 0.53
 -10 3 10 5.98 0.48
 -10 3 10 5.59 0.59
 -10 3 10 6.3 0.68
 -10 -3 10 5.93 0.65
 10 -3 -10 5.63 0.53
 -10 3 9 30.1 1.4
 -10 3 9 28.56 1.57
 -10 3 9 29.35 1.59
 -10 -3 9 28.89 1.56
 10 -3 -9 29.74 1.41
 -10 -3 9 30.27 1.56
 -10 3 8 13.73 0.97
 -10 3 8 14.99 0.99
 -10 3 8 13.68 0.69
 -10 3 8 13.87 0.81
 -10 3 8 14.5 2.3
 -10 -3 8 12.64 0.92
 10 -3 -8 12.69 0.79
 -10 -3 8 13.59 0.96
 -10 3 7 51.72 2.33
 -10 3 7 50.81 2.16
 -10 3 7 50.54 2.06
 10 -3 -7 51.91 2.15
 -10 -3 7 49.72 2.3
 -10 3 6 15.65 2.12
 -10 3 6 13.63 0.88
 10 -3 -6 14.12 0.78
 -10 -3 6 13.96 0.9
 10 3 -5 11.39 1.18
 -10 3 5 13.21 0.81
 -10 3 5 12.25 1.72
 10 -3 -5 14.57 0.72
 10 -3 -5 12.35 1.34
 -10 -3 5 11.76 0.8
 10 3 -4 54.61 2.97
 10 -3 -4 58.63 3.23
 10 3 -3 35.13 1.78
 10 3 -3 37 2.21
 10 -3 -3 37.08 2.35
 10 3 -2 114.3 5.09
 10 -3 -2 114.49 5.18
 10 -3 -2 105.79 6.3
 10 3 -1 3.52 0.67
 10 -3 -1 4.21 1.35
 10 -3 -1 3.46 0.69
 10 3 0 1.42 0.57
 -10 -3 0 0.72 0.6
 10 -3 0 0.84 0.62
 10 3 1 0.99 0.31
 -10 -3 -1 0.8 0.22
 -10 -3 -1 0.57 0.62
 10 -3 1 0.98 0.54
 10 3 2 97.58 4.58
 -10 -3 -2 90.74 3.96
 10 -3 2 112.36 4.5
 10 3 3 1.28 0.56
 10 3 3 1.53 0.42
 -10 -3 -3 1.33 0.29
 10 3 4 20.35 1.78
 -10 -3 -4 19.24 1.07
 10 3 5 0.72 0.56
 -10 -3 -5 0.23 0.2
 10 3 6 24.63 2.27
 -10 -3 -6 23.15 1.27
 10 -3 6 23.47 1.28
 10 3 7 4.15 0.33
 10 3 7 4.07 1.08
 10 3 7 4.78 0.58
 10 -3 7 4.71 0.62
 -10 -3 -7 4.62 0.5
 10 -3 7 5.24 0.63
 10 3 8 0.18 0.6
 10 3 8 0.76 0.28
 10 3 8 0.71 0.16
 -10 -3 -8 0.11 0.18
 10 -3 8 0.57 0.28
 10 -3 8 1.05 0.33
 -10 -3 -8 0.03 0.23
 10 3 9 4.03 0.51
 10 -3 9 4.72 0.54
 10 -3 9 4.23 0.52
 -10 -3 -9 3.97 0.44
 10 3 10 14.94 0.87
 10 -3 10 14.54 0.86
 -10 -3 -10 14.98 0.8
 10 3 11 7.4 0.51
 10 3 11 6.79 0.42
 -10 4 11 4.67 0.43
 -10 4 11 3.74 0.35
 -10 4 10 0.02 0.14
 -10 4 10 0.39 0.28
 -10 4 10 -0.2 0.21
 10 -4 -10 0.3 0.21
 -10 -4 10 0.13 0.2
 -10 4 9 29.14 1.49
 -10 4 9 27.87 1.12
 -10 4 9 27.73 1.33
 -10 4 9 27.25 1.5
 10 -4 -9 27.54 1.33
 -10 -4 9 24.35 1.41
 -10 -4 9 26.42 1.49
 -10 4 8 6.71 0.74
 -10 4 8 4.73 0.39
 -10 4 8 4.44 0.3
 -10 4 8 5.08 0.62
 -10 4 8 5.26 1.76
 -10 4 8 4.42 0.47
 -10 -4 8 4.8 0.42
 10 -4 -8 5.04 0.49
 -10 -4 8 4.18 0.56
 -10 -4 8 6.11 0.7
 -10 4 7 2.94 1.41
 -10 4 7 3.81 0.4
 -10 4 7 3.24 0.53
 -10 4 7 4.12 0.38
 -10 4 7 4.45 0.59
 -10 4 7 3.74 0.45
 10 -4 -7 3.51 0.41
 -10 -4 7 4.56 0.6
 -10 -4 7 3.41 0.5
 -10 4 6 94.78 3.96
 -10 4 6 100.79 3.82
 10 -4 -6 97.19 3.82
 -10 -4 6 94.57 3.96
 -10 4 5 3.17 1.16
 -10 4 5 2.91 0.44
 10 -4 -5 3 0.37
 10 -4 -5 3.12 0.95
 -10 -4 5 3.48 0.49
 10 4 -4 20.12 1.66
 -10 4 4 18.93 1.05
 10 4 -4 21.45 1.3
 10 -4 -4 19.59 0.96
 -10 -4 4 20.51 1.08
 10 -4 -4 17.39 1.74
 10 4 -3 7.59 0.67
 10 4 -3 6.42 0.93
 10 -4 -3 4.04 0.84
 10 4 -2 87.82 4.36
 10 4 -2 91.04 3.62
 10 -4 -2 75.94 5.32
 10 4 -1 2.08 0.48
 10 4 -1 1.67 0.6
 10 -4 -1 2.14 1
 10 4 0 1.16 0.36
 -10 -4 0 1.68 0.87
 10 -4 0 1.24 0.73
 10 4 1 6.48 0.64
 -10 -4 -1 6.97 1.46
 10 -4 1 6.88 1.16
 10 4 2 69.17 4.35
 10 4 2 74.84 3.18
 10 4 3 0.06 0.39
 10 4 3 0.58 0.3
 -10 -4 -3 0.14 0.2
 -10 -4 -3 0.21 0.16
 10 4 4 30.33 2.3
 10 4 4 28.45 1.88
 10 4 4 26.77 1.25
 -10 -4 -4 26.08 1.43
 -10 -4 -4 27.56 1.28
 10 4 5 10.67 1.44
 -10 -4 -5 10.82 0.82
 -10 -4 -5 10.87 0.67
 10 4 6 1.41 0.36
 10 4 6 1.27 0.78
 10 4 6 1.9 0.3
 -10 -4 -6 1.35 0.27
 10 -4 6 2.02 0.39
 -10 -4 -6 1.32 0.35
 10 -4 6 2.37 0.48
 10 4 7 32.85 1.37
 10 4 7 28.14 1.53
 10 4 7 28.85 2.67
 10 4 7 29.94 1.29
 10 -4 7 31.31 1.57
 -10 -4 -7 28.39 1.61
 10 -4 7 30.03 1.57
 -10 -4 -7 32.47 1.45
 10 4 8 7.05 0.66
 10 4 8 8 0.47
 -10 -4 -8 7.74 0.58
 10 -4 8 8.93 0.71
 10 4 9 -0.02 0.17
 -10 -4 -9 -0.17 0.15
 10 -4 9 0.03 0.19
 10 4 10 0.37 0.21
 10 4 10 0.54 0.18
 10 -4 10 0.42 0.22
 -10 5 11 0.9 0.21
 -10 5 11 0.74 0.17
 -10 5 10 0.47 0.18
 -10 5 10 0.02 0.2
 -10 5 10 0.27 0.25
 -10 -5 10 -0.15 0.19
 10 -5 -10 -0.17 0.16
 -10 5 9 4.11 0.58
 -10 5 9 4.51 0.32
 -10 5 9 4.68 0.6
 -10 5 9 4.21 0.45
 -10 -5 9 4.49 0.57
 10 -5 -9 4.86 0.48
 -10 5 8 0.06 0.75
 -10 5 8 0.27 0.2
 -10 5 8 0.1 0.13
 -10 5 8 0.16 0.27
 -10 5 8 0.27 0.26
 -10 5 8 0.2 0.13
 10 -5 -8 0.24 0.21
 -10 -5 8 0.15 0.2
 -10 -5 8 0.29 0.23
 -10 5 7 44.67 2.13
 -10 5 7 43.83 1.85
 -10 5 7 32.72 3.57
 -10 5 7 44.67 1.98
 -10 5 7 45.43 2.1
 -10 5 7 45.91 1.9
 -10 -5 7 47.13 2.15
 10 -5 -7 43.62 1.94
 -10 -5 7 46.78 2.11
 -10 5 6 1.88 0.41
 -10 5 6 1.89 1.01
 -10 5 6 2.66 0.55
 -10 5 6 3.38 0.42
 -10 5 6 2.89 0.43
 -10 5 6 2.77 0.47
 10 -5 -6 2.38 0.36
 -10 -5 6 2.43 0.39
 -10 -5 6 2.53 0.43
 -10 -5 6 2.44 0.44
 -10 5 5 2.36 0.43
 -10 -5 5 2.93 0.49
 -10 -5 5 2.61 0.29
 10 -5 -5 2.16 0.33
 -10 5 4 2.91 0.46
 -10 -5 4 2.76 0.46
 10 -5 -4 2.93 0.38
 10 5 -3 4.13 0.88
 -10 5 3 4.52 0.48
 10 -5 -3 4.8 0.43
 10 5 -2 6.41 1.08
 10 -5 -2 6.92 1.63
 10 5 -1 11.52 0.89
 10 -5 -1 15.43 2.15
 10 5 0 5.51 0.6
 10 -5 0 5.29 1.27
 -10 -5 0 4.82 1.28
 10 5 1 20.32 1.23
 10 -5 1 16.91 1.82
 -10 -5 -1 23.99 2.7
 10 5 2 6.96 0.69
 -10 -5 -2 6.59 1.73
 10 5 3 22.54 1.18
 -10 -5 -3 22.11 1.09
 10 5 4 74.53 4.17
 10 5 4 71.77 2.83
 -10 -5 -4 63.52 2.81
 10 5 5 35.71 2.76
 10 5 5 31.19 1.49
 10 -5 5 33.02 1.61
 -10 -5 -5 29.91 1.69
 -10 -5 -5 31.8 1.48
 10 5 6 26.59 1.25
 10 5 6 27.51 1.29
 10 5 6 27.12 2.5
 10 5 6 26.65 1.42
 10 -5 6 26.15 1.41
 -10 -5 -6 26.69 1.3
 -10 -5 -6 26.34 1.52
 10 5 7 1.8 0.92
 10 5 7 2 0.37
 10 5 7 2.2 0.31
 10 5 7 1.84 0.26
 -10 -5 -7 1.48 0.4
 -10 -5 -7 2.1 0.34
 10 -5 7 2.21 0.45
 10 5 8 3.8 0.31
 10 5 8 3.91 0.51
 -10 -5 -8 2.31 0.35
 10 -5 8 4.29 0.53
 10 5 9 1.52 0.27
 10 5 9 2.11 0.34
 10 -5 9 2.03 0.35
 -10 -5 -9 2.16 0.31
 10 5 10 1.65 0.23
 10 5 10 2.09 0.31
 10 -5 10 2.03 0.29
 -10 6 10 0.02 0.14
 -10 6 10 0.09 0.14
 10 -6 -10 -0.17 0.19
 -10 6 9 0.24 0.19
 -10 6 9 0.15 0.1
 -10 6 9 0.24 0.24
 -10 6 9 0.09 0.19
 10 -6 -9 0.26 0.22
 -10 -6 9 -0.06 0.16
 10 -6 -9 0.12 0.18
 -10 6 8 2.53 0.3
 -10 6 8 2.79 0.27
 -10 6 8 2.93 0.5
 -10 6 8 2.78 0.4
 -10 6 8 2.53 0.43
 -10 -6 8 2.22 0.4
 10 -6 -8 3.05 0.4
 10 -6 -8 2.3 0.37
 -10 6 7 34.21 1.75
 -10 6 7 29.18 3.23
 -10 6 7 35.59 1.56
 -10 6 7 36.03 1.6
 -10 6 7 37.77 1.72
 -10 6 7 37 1.82
 10 -6 -7 36.7 1.68
 -10 -6 7 33.9 1.74
 10 -6 -7 37.69 1.64
 -10 6 6 2.31 0.44
 -10 6 6 3.46 0.54
 -10 6 6 2.66 1.25
 -10 6 6 3.3 0.57
 -10 6 6 3.19 0.4
 -10 6 6 2.04 0.35
 10 -6 -6 3.29 0.45
 10 -6 -6 4.27 0.48
 -10 -6 6 3.07 0.47
 -10 6 5 26.46 1.45
 -10 6 5 25.21 1.31
 -10 6 5 27.67 1.42
 10 -6 -5 26.57 1.28
 -10 -6 5 24.99 1.39
 10 -6 -5 27.3 1.3
 -10 6 4 0.38 0.25
 -10 6 4 0.06 0.52
 10 -6 -4 0.44 0.22
 10 -6 -4 0.49 0.25
 -10 6 3 85.15 3.46
 10 -6 -3 80.99 6.2
 -10 6 2 2.65 0.44
 10 -6 -2 3.8 1.56
 -10 6 1 16.83 0.99
 10 -6 -1 16.33 2.28
 -10 6 0 5.95 0.55
 10 6 0 6.15 0.66
 10 -6 0 4.86 1.19
 10 6 1 18.05 1.13
 10 6 1 17.14 1.2
 10 -6 1 18.98 1.83
 -10 -6 -1 23.58 2.84
 10 6 2 10.4 0.9
 10 6 2 9.9 0.79
 -10 -6 -2 10.89 2.18
 10 6 3 25.89 1.32
 10 -6 3 23.26 1.28
 10 6 4 1 0.27
 10 6 4 1.27 0.35
 -10 -6 -4 0.51 0.24
 10 -6 4 0.55 0.27
 10 6 5 11.71 0.76
 10 6 5 11.46 0.75
 10 -6 5 11.55 0.81
 -10 -6 -5 11.5 0.74
 10 6 6 0.08 0.17
 10 6 6 -0.26 0.25
 10 6 6 0.13 0.17
 -10 -6 -6 -0.03 0.19
 10 -6 6 0.22 0.22
 10 6 7 5.64 0.58
 10 6 7 5.14 0.39
 10 6 7 5.34 0.52
 10 6 7 5.19 0.44
 10 -6 7 5.66 0.58
 -10 -6 -7 5.73 0.51
 10 6 8 4.42 0.44
 10 6 8 3.47 0.46
 10 6 8 3.59 0.3
 -10 -6 -8 3 0.37
 10 -6 8 3.97 0.48
 10 6 9 7.07 0.49
 10 6 9 6.61 0.53
 10 -6 9 7.6 0.53
 10 -7 -10 0.63 0.16
 10 -7 -10 0.5 0.18
 -10 7 9 0.5 0.12
 -10 7 9 0.74 0.25
 -10 7 9 0.28 0.23
 10 -7 -9 0.58 0.23
 10 -7 -9 0.66 0.2
 -10 7 8 12.28 0.81
 -10 7 8 11.71 0.56
 -10 7 8 11.38 0.8
 -10 7 8 11.98 0.65
 -10 -7 8 11.46 0.81
 10 -7 -8 12.34 0.71
 -10 7 7 0.55 0.19
 -10 7 7 1.13 0.34
 -10 7 7 0.95 0.23
 -10 7 7 0.91 0.3
 10 -7 -7 0.99 0.28
 -10 -7 7 0.39 0.25
 -10 7 6 0 0.18
 -10 7 6 -0.2 0.17
 -10 7 6 -0.21 0.18
 -10 7 6 -0.39 0.57
 -10 7 6 0.07 0.23
 -10 -7 6 -0.07 0.2
 10 -7 -6 -0.14 0.18
 -10 7 5 12.53 2.03
 -10 7 5 14.45 0.94
 -10 7 5 13.15 0.85
 -10 7 5 13.33 0.95
 10 -7 -5 13.63 0.8
 -10 -7 5 14.34 0.98
 -10 -7 5 15.77 0.97
 -10 7 4 0.35 0.69
 -10 7 4 0.29 0.33
 -10 7 4 0.78 0.29
 10 -7 -4 1.01 0.27
 -10 -7 4 1.67 0.38
 10 -7 -4 1.45 0.4
 -10 -7 4 0.81 0.31
 -10 7 3 5.45 0.56
 -10 7 3 5.69 0.67
 -10 -7 3 4.37 0.56
 -10 -7 3 6.46 0.7
 10 -7 -3 4.78 0.44
 10 -7 -3 6.11 2.06
 10 -7 -3 4.39 0.6
 -10 7 2 1.1 0.37
 -10 7 2 0.53 0.27
 10 -7 -2 0.43 0.7
 -10 -7 2 0.37 0.25
 -10 7 1 7.49 0.99
 -10 7 1 6.49 0.61
 -10 -7 1 7.06 0.67
 10 -7 -1 4.36 1.48
 -10 7 0 0.13 0.25
 -10 -7 0 0.81 0.31
 10 -7 0 0.33 0.5
 10 7 1 0.64 0.34
 10 7 1 0.43 0.34
 -10 -7 -1 0.4 0.75
 10 -7 1 1.21 0.3
 10 7 2 47.08 2.24
 10 7 2 47.11 2.25
 10 -7 2 44.82 2.15
 -10 -7 -2 57.47 4.99
 -10 -7 -2 47.73 2
 10 7 3 0.63 0.28
 -10 -7 -3 1.67 1.3
 10 -7 3 0.66 0.26
 10 7 4 89.05 3.61
 10 -7 4 87.02 3.65
 10 7 5 16.51 0.93
 10 7 5 16.27 0.9
 10 -7 5 14.85 0.96
 10 7 6 24.95 1.2
 10 7 6 25.33 1.25
 10 -7 6 27.87 1.36
 10 7 7 1.05 0.21
 10 7 7 0.9 0.18
 10 -7 7 0.68 0.26
 10 7 8 0.49 0.2
 10 7 8 0.64 0.14
 -10 -7 -8 1.05 0.22
 10 -7 8 1.02 0.24
 10 -8 -9 0.94 0.16
 10 -8 -9 1 0.2
 -10 8 8 0.97 0.25
 -10 8 8 0.93 0.25
 -10 8 8 1.08 0.19
 10 -8 -8 1.07 0.2
 10 -8 -8 0.83 0.26
 -10 8 7 10.85 0.65
 -10 8 7 11.11 0.76
 -10 8 7 10.94 0.61
 -10 8 7 11.47 0.77
 10 -8 -7 11.52 0.64
 10 -8 -7 12.72 0.81
 -10 8 6 14.33 0.93
 -10 8 6 14.46 0.81
 -10 8 6 15.13 0.94
 -10 8 6 14.61 0.84
 10 -8 -6 13.72 0.75
 10 -8 -6 14.45 0.95
 -10 -8 6 13.79 0.89
 -10 8 5 2.56 0.45
 -10 8 5 3.17 0.48
 -10 8 5 2.73 0.4
 10 -8 -5 2.52 0.44
 10 -8 -5 2.72 0.33
 -10 -8 5 2.93 0.47
 -10 8 4 1.9 0.96
 -10 8 4 1.9 0.38
 -10 -8 4 2.75 0.43
 10 -8 -4 3.22 1.56
 10 -8 -4 2.48 0.3
 10 -8 -4 1.61 0.4
 -10 8 3 51.39 4.13
 -10 8 3 53.31 2.41
 10 -8 -3 52.74 2.43
 -10 -8 3 52.76 2.41
 10 -8 -3 56.05 4.79
 -10 8 2 0.11 0.35
 -10 8 2 0.03 0.23
 10 -8 -2 0.25 0.62
 10 -8 -2 -0.27 0.26
 -10 -8 2 0.07 0.21
 -10 8 1 10.69 0.91
 -10 8 1 10.45 0.79
 10 8 -1 12.38 0.91
 10 -8 -1 7.98 1.6
 -10 -8 1 10.51 0.8
 10 -8 -1 12.5 0.86
 -10 8 0 27.83 1.51
 10 8 0 30.39 1.62
 -10 -8 0 29.56 1.55
 10 -8 0 31.36 2.54
 10 8 1 11.92 0.95
 10 8 1 12.58 0.93
 -10 -8 -1 11.69 0.86
 10 -8 1 11.34 0.81
 10 8 2 4.87 0.62
 10 8 2 4.25 0.6
 10 -8 2 3.92 0.51
 -10 -8 -2 4.71 0.59
 10 8 3 2.06 0.39
 10 -8 3 1.42 0.33
 -10 -8 -3 1.57 1.22
 10 8 4 0.56 0.29
 -10 -8 -4 0.64 0.2
 10 -8 4 0.78 0.27
 10 8 5 9.11 0.8
 10 8 5 10.18 0.65
 10 -8 5 9.59 0.69
 -10 -8 -5 9.9 0.59
 10 8 6 0.66 0.21
 10 8 6 0.78 0.18
 10 -8 6 0.44 0.22
 -10 -8 -6 0.85 0.25
 -10 -8 -6 0.73 0.19
 10 8 7 3.61 0.25
 10 8 7 3.24 0.3
 -10 -8 -7 4.28 0.32
 10 -8 7 3.86 0.38
 -10 9 7 10.44 0.5
 -10 9 7 9.81 0.56
 10 -9 -7 10.33 0.64
 -10 9 6 0.11 0.15
 -10 9 6 0.48 0.18
 -10 9 6 0.02 0.15
 10 -9 -6 -0.04 0.17
 -10 -9 6 -0.05 0.18
 -10 9 5 0.76 0.26
 -10 9 5 0.63 0.23
 -10 -9 5 0.65 0.25
 10 -9 -5 0.76 0.27
 -10 9 4 1.35 0.31
 -10 -9 4 1.16 0.3
 10 -9 -4 1.52 0.37
 10 9 -3 2.6 0.47
 -10 9 3 2.02 0.37
 10 -9 -3 3.01 0.46
 -10 -9 3 2.51 0.41
 -10 9 2 6.94 0.62
 10 9 -2 6.94 0.68
 -10 9 2 7.48 0.67
 -10 -9 2 6.66 0.62
 10 -9 -2 6.62 0.63
 -10 9 1 3.07 0.48
 -10 9 1 3.32 0.5
 10 9 -1 2.91 0.49
 -10 -9 1 2.48 0.42
 -10 9 0 2.7 0.47
 -10 9 0 2.1 0.39
 10 9 0 2.44 0.57
 10 9 0 2.3 0.44
 -10 -9 0 1.68 0.35
 -10 9 -1 11.6 0.94
 10 9 1 15.5 1
 10 9 1 12.52 0.92
 -10 -9 -1 13.58 0.89
 10 9 2 1.66 0.39
 -10 -9 -2 2.05 0.38
 10 -9 2 1.81 0.35
 10 -9 3 0.2 0.2
 -10 -9 -3 0.62 0.24
 10 9 4 10.74 0.7
 10 -9 4 12.07 0.73
 -10 -9 -4 11.04 0.74
 10 9 5 7.39 0.49
 -10 -9 -5 7.01 0.53
 10 -9 5 7.14 0.53
 -10 9 -6 1.44 0.31
 10 9 6 2.16 0.23
 10 9 6 2.94 0.31
 10 -9 6 2.86 0.34
 -10 10 6 8.33 0.43
 10 -10 -6 8.23 0.49
 -10 10 5 6.5 0.44
 10 -10 -5 6.46 0.47
 -10 -10 5 6.42 0.48
 -10 10 4 6.45 0.52
 10 10 -4 5.69 0.55
 -10 10 4 5.89 0.53
 10 -10 -4 6.67 0.5
 -10 -10 4 6.65 0.51
 10 10 -3 0.02 0.19
 -10 10 3 0.03 0.17
 -10 -10 3 -0.24 0.13
 -10 10 2 19.79 1.04
 10 10 -2 17.22 1.06
 -10 -10 2 19.64 1.03
 10 10 -1 0.44 0.23
 -10 10 1 0.38 0.22
 -10 10 1 0.65 0.24
 -10 -10 1 0.32 0.21
 10 10 0 1.18 0.32
 -10 10 0 1.43 0.35
 -10 -10 0 1.81 0.33
 -10 10 -1 0.21 0.23
 10 10 1 0.27 0.22
 -10 -10 -1 0.15 0.18
 10 10 2 0.38 0.26
 -10 10 -2 0.89 0.28
 10 -10 2 0.21 0.18
 -10 -10 -2 0.63 0.21
 -10 10 -3 0.41 0.22
 -10 -10 -3 0.68 0.2
 10 -10 3 0.75 0.2
 -10 10 -4 2.09 0.34
 10 10 4 4.4 0.35
 -10 -10 -4 3.56 0.34
 10 -10 4 3.61 0.34
 10 10 5 -0.05 0.1
 -10 10 -5 0.2 0.16
 10 -10 5 -0.18 0.12
 -10 -11 3 1.05 0.2
 -10 -11 2 3.58 0.35
 -10 -11 1 1.17 0.23
 -10 11 0 0.21 0.16
 -10 -11 0 0.19 0.14
 -10 11 -1 0.82 0.19
 -10 -11 -1 0.77 0.18
 -10 11 -2 1.32 0.23
 -10 -11 -2 1.69 0.23
 -11 0 12 25.58 1.05
 -11 0 11 -0.02 0.12
 -11 0 10 18.47 0.92
 -11 0 10 18.54 1.16
 -11 0 9 -0.05 0.27
 -11 0 9 0.15 0.15
 -11 0 8 17.29 1.1
 -11 0 7 -0.02 0.21
 11 0 -6 37.45 2.28
 -11 0 6 39.89 1.79
 11 0 -5 0.08 0.21
 11 0 -4 257.53 10.19
 11 0 -3 0 0.22
 11 0 -2 406.46 15.51
 11 0 -1 0.03 0.17
 11 0 0 -0.23 0.29
 11 0 0 -0.29 0.45
 11 0 1 0.28 0.37
 11 0 1 0.06 0.43
 11 0 2 35.62 2.47
 11 0 2 45.32 2.41
 11 0 3 -0.2 0.26
 11 0 4 16.85 1.58
 11 0 5 0.42 0.49
 11 0 6 58.82 3.77
 11 0 7 -0.14 0.48
 11 0 7 0.05 0.21
 11 0 7 -0.39 0.18
 11 0 8 11.57 0.85
 11 0 8 12.38 0.86
 11 0 8 11.63 1.68
 11 0 9 -0.01 0.26
 11 0 9 0.03 0.2
 11 0 10 26.83 1.37
 11 0 11 -0.02 0.17
 -11 1 12 0.9 0.16
 -11 1 11 0.17 0.12
 -11 1 10 1.94 0.45
 -11 1 10 1.33 0.26
 -11 -1 10 1.86 0.41
 -11 1 9 20.47 1.26
 -11 1 9 20.15 1.02
 -11 -1 9 21.95 1.27
 -11 1 8 0.32 0.25
 -11 1 8 0.31 0.18
 -11 1 8 0.02 0.09
 -11 -1 8 0.1 0.28
 -11 -1 8 0.18 0.25
 -11 1 7 4.87 0.59
 -11 -1 7 5.37 0.56
 -11 1 6 3.22 0.46
 11 1 -6 2.46 0.62
 11 -1 -6 1.86 0.61
 -11 -1 6 2.69 0.42
 11 1 -5 26.48 1.8
 -11 1 5 37.03 2.53
 11 -1 -5 28.93 1.93
 11 1 -4 1.21 0.41
 11 -1 -4 0.87 0.4
 11 1 -3 56.31 2.91
 11 -1 -3 61.9 3.02
 11 1 -2 0.6 0.33
 11 -1 -2 0.87 0.38
 11 1 -1 72.73 3.53
 11 -1 -1 77.65 3.59
 11 1 0 70.12 3.36
 11 -1 0 68.45 3.35
 11 -1 1 18.91 1.78
 11 1 2 0.15 0.34
 11 1 2 0.1 0.42
 11 -1 2 0.14 0.43
 11 -1 2 0.08 0.38
 11 1 3 309 12.99
 11 1 3 367.66 12.71
 11 1 3 305.66 12.29
 11 -1 3 322.34 13.13
 11 1 4 14.3 1.45
 11 -1 4 13.2 1.4
 11 1 5 82.49 4.5
 11 -1 5 80.16 4.46
 11 1 6 21.4 2.09
 11 -1 6 21.03 2.08
 11 1 7 3.66 1.11
 11 1 7 2.9 0.46
 11 1 7 2.76 0.47
 11 -1 7 2.86 1.01
 11 -1 7 3.52 0.51
 11 -1 7 3.72 0.5
 11 1 8 1.33 0.33
 11 1 8 1.35 0.81
 11 -1 8 1.74 0.87
 -11 -1 -8 2.27 0.42
 11 -1 8 1.37 0.34
 11 -1 8 1.46 0.34
 11 1 9 10.11 0.76
 11 -1 9 10.05 0.76
 11 -1 9 10.87 0.79
 11 1 10 5.81 0.55
 11 -1 10 6.45 0.57
 -11 -1 -10 5.85 0.48
 11 1 11 4.17 0.39
 11 -1 11 3.55 0.4
 -11 2 12 5.66 0.37
 -11 2 11 9.6 0.58
 -11 2 10 0.93 0.24
 -11 2 10 0.7 0.33
 -11 -2 10 1.14 0.36
 11 -2 -10 1.09 0.27
 -11 2 9 0.82 0.24
 -11 2 9 0.66 0.33
 -11 -2 9 1.24 0.37
 11 -2 -9 1.08 0.29
 -11 -2 9 0.99 0.34
 -11 2 8 0.31 0.19
 -11 2 8 0.18 0.13
 -11 2 8 0.03 0.23
 -11 -2 8 0.09 0.25
 11 -2 -8 0.06 0.2
 -11 -2 8 0.88 0.33
 -11 2 7 18.85 0.91
 -11 2 7 19.93 2.39
 -11 2 7 20.98 1.17
 -11 -2 7 19.7 1.15
 11 -2 -7 20.53 1
 -11 2 6 18.9 1.03
 11 2 -6 14.73 1.36
 -11 2 6 21.68 2.31
 -11 -2 6 18.72 1.04
 11 -2 -6 18.64 0.89
 11 -2 -6 15.35 1.54
 11 2 -5 113.97 5.32
 -11 2 5 137.36 6.51
 11 -2 -5 112.28 5.54
 11 2 -4 10.93 1.09
 11 -2 -4 13.14 1.24
 11 2 -3 11.8 1.1
 11 -2 -3 11.2 1.13
 11 2 -2 16.42 1.34
 11 -2 -2 16.03 1.35
 11 2 -1 7.24 0.9
 11 -2 -1 4.61 1.25
 11 -2 -1 7.59 0.9
 11 -2 0 6.25 1.22
 11 2 1 14.2 1.11
 11 -2 1 12.94 1.55
 -11 -2 -1 12.91 1.76
 -11 -2 -1 12.8 0.75
 11 2 2 0.02 0.32
 11 2 2 -0.18 0.22
 11 2 3 1.35 0.56
 11 2 3 1.9 0.47
 11 2 3 1.38 0.62
 11 -2 3 1.72 0.69
 11 2 4 10.59 1.26
 11 -2 4 9.72 1.26
 11 2 5 18.32 1.77
 11 -2 5 17.53 1.8
 -11 -2 -5 17.27 1
 11 2 6 0.09 0.52
 -11 -2 -6 0.12 0.18
 11 -2 6 0.42 0.4
 11 -2 6 0.07 0.53
 11 2 7 12.33 0.84
 11 2 7 11.65 1.65
 11 -2 7 13.18 0.87
 -11 -2 -7 11.05 0.82
 11 -2 7 11.43 0.85
 11 2 8 6.59 0.63
 11 2 8 5.71 1.25
 11 2 8 6.3 0.34
 11 -2 8 5.67 0.59
 11 -2 8 6.4 0.61
 -11 -2 -8 6.32 0.61
 11 2 9 3.47 0.5
 11 -2 9 3.51 0.48
 11 -2 9 3.34 0.47
 11 2 10 -0.2 0.17
 11 -2 10 0.38 0.22
 -11 -2 -10 0.15 0.18
 11 -2 10 0.35 0.23
 11 2 11 3.77 0.37
 11 2 11 3.62 0.29
 -11 3 12 3.63 0.29
 -11 3 11 1.52 0.25
 11 -3 -11 0.76 0.23
 -11 3 10 1.96 0.43
 -11 3 10 1.61 0.29
 11 -3 -10 1.55 0.31
 -11 -3 10 2.14 0.44
 -11 -3 10 2 0.4
 -11 3 9 0.24 0.18
 -11 3 9 0.34 0.28
 -11 3 9 0.24 0.28
 -11 -3 9 0.12 0.26
 -11 -3 9 0.27 0.25
 11 -3 -9 0.01 0.21
 -11 3 8 128.24 5.16
 -11 3 8 126.49 4.81
 -11 3 8 128.71 5.17
 -11 3 8 128.01 4.96
 -11 3 8 130.72 7.66
 11 -3 -8 128.3 4.95
 -11 -3 8 123.86 5.1
 -11 -3 8 126.96 5.16
 -11 3 7 0.26 0.74
 -11 3 7 0.21 0.14
 -11 3 7 0.02 0.15
 -11 3 7 -0.02 0.2
 11 -3 -7 0.04 0.19
 -11 -3 7 0.19 0.25
 -11 3 6 0.54 0.76
 -11 3 6 0.26 0.22
 -11 -3 6 -0.25 0.2
 11 -3 -6 -0.19 0.14
 -11 3 5 0.17 0.18
 -11 3 5 0.36 0.62
 11 3 -5 0.08 0.33
 -11 -3 5 0.19 0.23
 11 -3 -5 0.28 0.17
 11 -3 -5 0.08 0.34
 11 3 -4 45.96 2.88
 11 3 -4 59.5 2.57
 11 -3 -4 60.93 2.24
 11 -3 -4 54.9 3.21
 11 3 -3 9.99 0.81
 11 3 -3 9.27 1.03
 11 -3 -3 10.57 1.18
 11 3 -2 0.48 0.29
 11 3 -2 0.42 0.39
 11 -3 -2 0.14 0.31
 11 -3 -2 0.15 0.87
 11 3 -1 44.56 2.54
 11 -3 -1 34.44 3.12
 11 3 0 110.74 4.93
 11 3 0 103.88 4.15
 11 -3 0 84.48 5.31
 11 3 1 1.26 0.35
 -11 -3 -1 0.45 0.62
 11 -3 1 0.62 0.51
 11 3 2 8.57 1
 11 3 2 7.48 0.72
 -11 -3 -2 9.65 0.65
 11 -3 2 9.58 0.94
 11 3 3 3.08 0.78
 11 3 3 4.04 0.65
 -11 -3 -3 3.32 0.4
 11 3 4 18.07 1.71
 -11 -3 -4 18.06 1.03
 11 3 5 27.32 2.31
 -11 -3 -5 28.77 1.46
 11 3 6 13.26 1.67
 -11 -3 -6 11.71 0.84
 11 -3 6 10.28 0.82
 11 3 7 0.19 0.14
 11 3 7 0.19 0.56
 11 3 7 -0.07 0.21
 11 -3 7 -0.25 0.23
 11 -3 7 -0.17 0.2
 -11 -3 -7 -0.1 0.17
 11 3 8 5.7 0.36
 11 3 8 5.78 0.6
 11 3 8 4.86 1.32
 11 -3 8 6.11 0.61
 11 -3 8 5.63 0.65
 -11 -3 -8 6.39 0.51
 -11 -3 -8 4.46 0.56
 11 3 9 1.78 0.35
 -11 -3 -9 1.77 0.3
 11 -3 9 2.47 0.4
 11 -3 9 1.98 0.39
 11 3 10 2.37 0.35
 -11 -3 -10 2.12 0.31
 11 -3 10 2.26 0.35
 -11 4 11 3.93 0.35
 -11 4 11 4.56 0.55
 -11 4 10 29.24 1.46
 -11 4 10 28.52 1.52
 -11 4 10 28.86 1.36
 -11 -4 10 29.42 1.46
 -11 -4 10 31.08 1.35
 11 -4 -10 26.79 1.33
 -11 4 9 1.91 0.32
 -11 4 9 2.63 0.24
 -11 4 9 2.24 0.41
 -11 4 9 2.03 0.44
 -11 -4 9 2.74 0.47
 -11 -4 9 1.09 0.27
 11 -4 -9 2.18 0.35
 -11 -4 9 2.72 0.5
 -11 4 8 27.4 1.44
 -11 4 8 25.42 1.27
 -11 4 8 25.44 1.04
 -11 4 8 24.7 1.14
 -11 4 8 23.42 2.95
 -11 4 8 24.91 1.41
 11 -4 -8 24.59 1.25
 -11 -4 8 24.69 1.19
 -11 -4 8 26.87 1.45
 -11 -4 8 24.93 1.38
 -11 4 7 2.97 0.36
 -11 4 7 4.49 0.63
 -11 4 7 4.09 0.58
 -11 4 7 3.5 1.53
 -11 4 7 3.97 0.46
 -11 4 7 3.8 0.37
 -11 -4 7 3.03 0.5
 11 -4 -7 3.56 0.43
 -11 -4 7 3.12 0.37
 -11 -4 7 4.23 0.56
 -11 4 6 9.75 0.63
 -11 4 6 8.76 1.7
 -11 4 6 10.29 0.76
 -11 -4 6 10.01 0.51
 11 -4 -6 10.06 0.67
 -11 -4 6 10.25 0.77
 -11 4 5 11.3 0.78
 -11 4 5 13 1.87
 11 -4 -5 10.64 1.41
 -11 -4 5 10.58 0.77
 11 -4 -5 11.62 0.69
 11 4 -4 0.92 0.39
 11 4 -4 0.4 0.44
 -11 4 4 0.47 0.23
 -11 -4 4 0.46 0.27
 11 -4 -4 0.55 0.21
 11 -4 -4 0.31 0.41
 11 4 -3 55.71 2.48
 11 4 -3 47.62 3.03
 11 -4 -3 55.23 2.16
 11 4 -2 1.12 0.57
 11 4 -2 1 0.38
 11 -4 -2 0.79 0.78
 11 4 -1 5.24 0.61
 11 4 -1 4.34 0.85
 11 -4 -1 5.2 1.32
 11 4 0 4.25 0.51
 11 -4 0 2.94 1.01
 11 4 1 1.11 0.35
 -11 -4 -1 0.46 0.63
 11 -4 1 1.76 0.77
 11 4 2 19.8 1.21
 -11 -4 -2 19.21 0.95
 11 4 3 24.85 1.49
 11 4 3 25.96 2.01
 -11 -4 -3 24.7 1.35
 -11 -4 -3 25.68 1.19
 11 4 4 2.09 0.31
 11 4 4 0.81 0.57
 -11 -4 -4 1.28 0.26
 -11 -4 -4 0.7 0.29
 11 4 5 1.19 0.75
 11 -4 5 0.68 0.26
 -11 -4 -5 1.15 0.35
 -11 -4 -5 1.01 0.24
 11 4 6 2.95 0.49
 11 4 6 2.92 1.05
 11 4 6 3.02 0.36
 -11 -4 -6 2.52 0.48
 -11 -4 -6 2.41 0.35
 11 -4 6 3.24 0.5
 11 -4 6 2.72 0.49
 11 4 7 25.64 2.47
 11 4 7 25.24 1.1
 11 4 7 25.91 1.38
 11 4 7 25.37 1.17
 11 -4 7 26.83 1.39
 -11 -4 -7 24.26 1.44
 -11 -4 -7 23.75 1.23
 11 -4 7 24.66 1.38
 11 4 8 0.22 0.13
 11 4 8 0.07 0.2
 11 -4 8 0.02 0.23
 -11 -4 -8 0.15 0.16
 11 -4 8 0.29 0.21
 11 4 9 3.53 0.45
 11 -4 9 3.73 0.47
 -11 -4 -9 4.32 0.41
 11 4 10 0.09 0.13
 11 4 10 -0.13 0.17
 11 -4 10 0.33 0.2
 -11 5 11 0.05 0.11
 -11 5 11 -0.1 0.15
 11 -5 -11 0.08 0.2
 11 -5 -11 0.03 0.18
 -11 5 10 7.9 0.54
 -11 5 10 7.95 0.66
 -11 5 10 7.48 0.59
 -11 -5 10 7.61 0.61
 11 -5 -10 7.78 0.56
 -11 5 9 0.15 0.22
 -11 5 9 0.02 0.22
 -11 5 9 0.15 0.17
 -11 5 9 0.02 0.1
 11 -5 -9 0.21 0.19
 -11 -5 9 0.17 0.21
 -11 5 8 1.2 1.08
 -11 5 8 2.46 0.25
 -11 5 8 2.17 0.43
 -11 5 8 1.62 0.32
 -11 5 8 2.01 0.28
 -11 5 8 2.46 0.46
 11 -5 -8 2.01 0.35
 -11 -5 8 2.68 0.41
 -11 -5 8 2.12 0.44
 -11 5 7 0.21 0.72
 -11 5 7 0.43 0.18
 -11 5 7 0.36 0.26
 -11 5 7 0.06 0.25
 -11 5 7 0.34 0.16
 -11 5 7 0 0.17
 -11 -5 7 0.29 0.27
 11 -5 -7 -0.13 0.18
 -11 -5 7 0.1 0.19
 -11 -5 7 -0.08 0.22
 -11 5 6 0.34 0.73
 -11 5 6 0.64 0.26
 -11 5 6 0.52 0.27
 -11 5 6 0.72 0.24
 -11 5 6 1.39 0.3
 -11 5 6 0.81 0.34
 11 -5 -6 0.99 0.28
 -11 -5 6 0.95 0.35
 -11 -5 6 0.66 0.26
 -11 -5 6 0.69 0.29
 -11 5 5 7.68 0.65
 11 -5 -5 7.26 0.56
 -11 -5 5 8.14 0.7
 -11 -5 5 7.2 0.47
 -11 5 4 44.2 2.02
 -11 -5 4 44.87 2.06
 11 -5 -4 44.22 1.89
 11 5 -3 3.19 0.98
 -11 5 3 2.79 0.42
 11 -5 -3 2.96 0.35
 -11 5 2 14.57 1.06
 11 5 -2 16.59 1.14
 11 5 -2 18.12 1.8
 11 -5 -2 18.12 2.52
 11 5 -1 7.76 0.75
 11 -5 -1 9.97 1.82
 11 5 0 158.76 6.4
 11 -5 0 161.14 8.31
 11 5 1 23.1 1.43
 -11 -5 -1 29.43 3.11
 11 5 2 4.32 0.68
 11 5 3 1.61 0.48
 11 5 3 1.57 0.35
 -11 -5 -3 1.11 0.26
 11 5 4 3.49 0.38
 11 5 4 3.87 1.08
 11 -5 4 3.39 0.48
 -11 -5 -4 3.56 0.42
 11 5 5 8.39 0.6
 11 5 5 6.85 1.26
 -11 -5 -5 7.67 0.75
 11 -5 5 6.37 0.62
 11 -5 5 7.5 0.72
 -11 -5 -5 6.65 0.55
 11 5 6 4.12 1.26
 11 5 6 3.38 0.41
 11 5 6 2.6 0.45
 11 5 6 2.75 0.36
 -11 -5 -6 3.03 0.54
 11 -5 6 4.24 0.55
 -11 -5 -6 3.51 0.43
 11 5 7 0.59 0.19
 11 5 7 0.41 0.16
 11 5 7 0.14 0.87
 11 5 7 0.44 0.25
 11 -5 7 0.18 0.21
 -11 -5 -7 0.43 0.22
 11 5 8 8.44 0.49
 11 5 8 8.9 0.69
 11 -5 8 9.11 0.69
 -11 -5 -8 8.52 0.6
 11 5 9 21.86 1.13
 11 5 9 21.17 1.06
 -11 -5 -9 21.74 1.05
 11 -5 9 22.19 1.12
 11 5 10 20.03 0.97
 11 5 10 19.67 0.92
 11 -5 10 20.51 0.97
 -11 6 10 4.7 0.4
 -11 6 10 5.34 0.47
 11 -6 -10 5.27 0.42
 -11 6 9 5.61 0.35
 -11 6 9 5.64 0.55
 -11 6 9 5.44 0.48
 -11 6 9 4.93 0.53
 11 -6 -9 5.28 0.48
 -11 -6 9 5.37 0.54
 11 -6 -9 5.89 0.5
 -11 6 8 -0.07 0.12
 -11 6 8 0.12 0.12
 -11 6 8 0.24 0.26
 -11 6 8 -0.12 0.2
 -11 6 8 -0.17 0.18
 11 -6 -8 0.24 0.22
 -11 -6 8 0.06 0.2
 11 -6 -8 0.45 0.24
 -11 6 7 26.07 1.18
 -11 6 7 17.99 2.56
 -11 6 7 23.93 1.13
 -11 6 7 25.6 1.35
 -11 6 7 24.87 1.28
 -11 6 7 24.85 1.37
 11 -6 -7 22.99 1.2
 -11 -6 7 23.98 1.33
 11 -6 -7 23.91 1.23
 -11 6 6 1.05 0.28
 -11 6 6 0.99 0.32
 -11 6 6 0.92 0.35
 -11 6 6 1.25 0.29
 -11 6 6 1.06 0.91
 -11 -6 6 1.27 0.33
 11 -6 -6 1.05 0.31
 11 -6 -6 1.04 0.28
 -11 6 5 24.33 1.38
 -11 6 5 25.84 1.37
 -11 6 5 23.54 1.24
 -11 -6 5 26.08 1.37
 11 -6 -5 25.54 1.22
 11 -6 -5 23.89 1.24
 -11 6 4 7.88 0.66
 11 -6 -4 7.64 0.6
 -11 -6 4 8.05 0.54
 -11 -6 4 7.15 0.7
 11 -6 -3 0.29 0.71
 -11 6 2 0.44 0.23
 11 -6 -2 0.29 0.72
 -11 6 1 41.86 1.86
 11 -6 -1 37.72 3.6
 11 6 0 1.57 0.43
 11 -6 0 0.68 0.65
 11 6 1 85.82 3.5
 11 6 1 82.34 3.63
 11 6 1 79.33 3.5
 11 -6 1 81.56 4.47
 11 6 2 7.1 0.7
 11 6 2 8.04 0.8
 -11 -6 -2 7.56 1.85
 11 6 3 24.13 1.26
 11 -6 3 22.15 1.24
 11 6 4 64.43 2.58
 11 6 4 59 2.62
 11 -6 4 60.23 2.68
 -11 -6 -4 63.08 2.58
 11 6 5 11.52 0.74
 11 6 5 10 0.7
 11 -6 5 9.73 0.75
 -11 -6 -5 10.33 0.7
 11 6 6 1.17 0.28
 11 6 6 0.9 0.23
 -11 -6 -6 0.69 0.24
 11 -6 6 0.86 0.28
 11 6 7 0.99 0.31
 11 6 7 1.32 0.25
 11 6 7 0.94 0.28
 11 6 7 0.93 0.19
 11 -6 7 0.88 0.29
 -11 -6 -7 0.5 0.23
 11 6 8 0.75 0.16
 11 6 8 1.07 0.29
 11 6 8 0.96 0.25
 -11 -6 -8 0.87 0.24
 11 -6 8 1.12 0.28
 11 6 9 7.45 0.54
 11 6 9 8.21 0.51
 11 -6 9 7.87 0.55
 -11 7 9 0.67 0.25
 -11 7 9 0.46 0.11
 -11 7 9 0.38 0.21
 11 -7 -9 0.74 0.19
 11 -7 -9 0.08 0.18
 -11 7 8 15.33 0.92
 -11 7 8 14.73 0.75
 -11 7 8 14.24 0.65
 -11 7 8 14.14 0.89
 11 -7 -8 14.09 0.79
 -11 -7 8 14.16 0.91
 -11 7 7 0 0.14
 -11 7 7 0.21 0.15
 -11 7 7 0.06 0.19
 -11 7 7 0.31 0.24
 -11 -7 7 0.16 0.19
 11 -7 -7 0.06 0.18
 -11 7 6 22.89 1.17
 -11 7 6 24.02 1.31
 -11 7 6 22.76 1.28
 -11 7 6 22.03 1.14
 -11 -7 6 21.96 1.26
 11 -7 -6 22.79 1.14
 -11 7 5 4.05 0.48
 -11 7 5 3.3 0.53
 -11 7 5 1.91 0.99
 -11 7 5 2.68 0.45
 11 -7 -5 3.33 0.42
 -11 -7 5 3.2 0.51
 -11 -7 5 4.05 0.55
 -11 7 4 22.65 1.29
 -11 7 4 24.2 1.37
 -11 -7 4 23.06 1.29
 -11 -7 4 23.05 1.32
 11 -7 -4 24.43 1.14
 11 -7 -4 23.47 1.37
 -11 7 3 1 0.37
 -11 7 3 0.61 0.26
 11 -7 -3 1.08 0.35
 -11 -7 3 0.42 0.31
 11 -7 -3 0.85 0.95
 -11 -7 3 0.68 0.33
 11 -7 -3 0.66 0.22
 -11 7 2 33.61 1.64
 -11 7 2 30.73 1.67
 11 -7 -2 37.56 3.76
 11 -7 -2 31.2 1.68
 -11 -7 2 31.46 1.64
 -11 7 1 2.16 0.44
 -11 7 1 1.67 0.5
 -11 -7 1 2.3 0.46
 11 -7 -1 1.22 0.81
 11 -7 0 42.15 3.31
 11 7 1 1.64 0.45
 11 7 1 1.32 0.4
 11 -7 1 1.92 0.63
 11 7 2 7.65 0.77
 11 7 2 6.25 0.66
 11 -7 2 7.55 0.64
 -11 -7 -2 7.02 0.51
 -11 -7 -2 9.51 2.16
 11 7 3 0.89 0.29
 -11 -7 -3 0.76 1.11
 11 -7 3 0.62 0.27
 11 7 4 10.9 0.78
 11 -7 4 11.54 0.81
 11 7 5 0.48 0.23
 11 7 5 0.97 0.26
 11 -7 5 0.54 0.23
 11 7 6 27.23 1.23
 11 7 6 26.86 1.27
 11 -7 6 25.64 1.34
 11 7 7 7.99 0.52
 11 7 7 8.52 0.46
 11 -7 7 8.63 0.63
 11 7 8 10.88 0.52
 11 -7 8 10.84 0.66
 -11 -7 -8 10.5 0.59
 -11 8 8 0.75 0.16
 -11 8 8 0.46 0.22
 11 -8 -8 0.89 0.18
 11 -8 -8 0.58 0.23
 -11 8 7 1.48 0.31
 -11 8 7 1.25 0.21
 -11 8 7 1.39 0.24
 -11 8 7 1.26 0.31
 11 -8 -7 1.41 0.33
 11 -8 -7 1.2 0.23
 -11 8 6 4.75 0.57
 -11 8 6 4.9 0.46
 -11 8 6 4.47 0.42
 -11 8 6 3.55 0.5
 11 -8 -6 3.83 0.52
 11 -8 -6 4.17 0.38
 -11 8 5 0.07 0.2
 -11 8 5 0.02 0.2
 11 -8 -5 0.04 0.15
 11 -8 -5 0.61 0.28
 -11 -8 5 0.18 0.23
 -11 8 4 35.99 1.79
 11 -8 -4 37.64 1.84
 11 -8 -4 38.59 1.54
 11 -8 -4 38.3 4.06
 -11 -8 4 35.37 1.78
 -11 8 3 7.42 1.64
 -11 8 3 9.08 0.72
 11 -8 -3 8.82 1.98
 11 -8 -3 10.47 0.8
 -11 -8 3 9.31 0.74
 -11 8 2 6.17 0.71
 -11 8 2 5.31 0.58
 -11 -8 2 5.78 0.67
 11 -8 -2 5.73 0.66
 -11 8 1 19.21 1.16
 11 8 -1 18.12 1.15
 -11 8 1 17.14 1.04
 11 -8 -1 17.95 1.09
 -11 -8 1 17.85 1.09
 11 -8 -1 15.14 2.11
 11 8 0 0.33 0.29
 -11 8 0 0.63 0.36
 -11 -8 0 0.1 0.24
 11 -8 0 0.05 0.27
 11 -8 0 0.31 0.51
 11 8 1 28.42 1.53
 11 8 1 28.01 1.56
 -11 -8 -1 27.63 1.49
 11 8 2 0.07 0.26
 11 8 2 0.11 0.24
 11 -8 2 0.35 0.22
 -11 -8 -2 0.61 0.27
 11 8 3 6.85 0.6
 11 -8 3 6.78 0.62
 11 8 4 19.69 1.1
 11 -8 4 21.28 1.13
 -11 -8 -4 20.39 0.95
 11 8 5 2.48 0.39
 11 8 5 2.49 0.34
 11 -8 5 2.57 0.39
 -11 -8 -5 2.17 0.28
 11 8 6 0.05 0.16
 11 8 6 0.25 0.14
 -11 -8 -6 0.06 0.15
 -11 -8 -6 0.57 0.23
 11 -8 6 0.32 0.19
 11 8 7 9.23 0.52
 -11 -8 -7 9.78 0.5
 11 -8 7 9.21 0.6
 -11 9 7 1.87 0.25
 -11 9 7 2.37 0.21
 11 -9 -7 1.74 0.28
 -11 9 6 2.34 0.31
 -11 9 6 2.33 0.29
 -11 9 6 1.67 0.31
 -11 -9 6 2.45 0.35
 11 -9 -6 2.07 0.33
 -11 9 5 1.52 0.33
 -11 9 5 1.77 0.3
 -11 -9 5 2.24 0.35
 11 -9 -5 1.96 0.36
 -11 9 4 1.18 0.3
 -11 -9 4 0.55 0.26
 11 -9 -4 1.37 0.33
 11 9 -3 9.16 0.78
 -11 9 3 9.79 0.72
 11 -9 -3 10.87 0.77
 -11 -9 3 9.98 0.73
 11 9 -2 1.44 0.37
 -11 9 2 2.01 0.39
 -11 9 2 2.07 0.4
 -11 -9 2 2.18 0.38
 11 -9 -2 2.55 0.42
 -11 9 1 14.44 0.98
 -11 9 1 14.18 0.92
 11 9 -1 14.58 0.99
 -11 -9 1 14.02 0.92
 11 -9 -1 14.26 0.93
 11 9 0 0.18 0.27
 11 9 0 -0.44 0.27
 -11 9 0 0.39 0.28
 -11 -9 0 -0.01 0.21
 11 9 1 17.57 1.1
 11 9 1 18.37 1.1
 -11 9 -1 14.85 1.09
 -11 -9 -1 16.88 1.02
 11 9 2 0.33 0.25
 11 9 2 0 0.22
 11 -9 2 0.36 0.24
 -11 -9 -2 0.88 0.27
 -11 -9 -3 5.77 0.55
 11 -9 3 4.93 0.48
 11 9 4 -0.19 0.17
 -11 -9 -4 -0.09 0.16
 11 -9 4 0.29 0.18
 -11 9 -5 0.32 0.22
 11 9 5 0.16 0.14
 11 9 5 0.16 0.19
 -11 -9 -5 0.17 0.19
 11 -9 5 0.2 0.16
 11 9 6 3.74 0.33
 11 9 6 3.79 0.28
 11 -9 6 4.14 0.35
 -11 10 6 13.04 0.58
 11 -10 -6 12.1 0.63
 -11 10 5 9.63 0.54
 -11 -10 5 8.78 0.57
 11 -10 -5 9.78 0.57
 -11 10 4 -0.12 0.18
 -11 10 4 0.17 0.18
 11 10 -4 0.21 0.22
 -11 -10 4 0.07 0.17
 11 -10 -4 0.13 0.17
 11 10 -3 0.57 0.25
 -11 10 3 0.59 0.24
 11 -10 -3 0.73 0.24
 -11 -10 3 0.89 0.25
 11 10 -2 2.82 0.42
 -11 10 2 3.14 0.41
 -11 -10 2 3.59 0.42
 -11 10 1 0.2 0.21
 11 10 -1 -0.04 0.18
 -11 10 1 0.05 0.21
 -11 -10 1 -0.08 0.16
 -11 10 0 0 0.19
 11 10 0 -0.07 0.25
 11 10 0 -0.14 0.18
 -11 -10 0 0.18 0.17
 -11 10 -1 -0.09 0.2
 11 10 1 0.22 0.24
 -11 -10 -1 0.32 0.18
 -11 10 -2 1.73 0.33
 -11 -10 -2 1.6 0.29
 -11 -10 -3 8.24 0.56
 11 -10 3 8.73 0.54
 11 10 4 5.2 0.38
 -11 -10 -4 4.59 0.38
 11 -10 4 5.01 0.38
 -11 -11 2 0.61 0.18
 -11 -11 1 1.76 0.25
 -11 11 0 -0.28 0.15
 -11 -11 0 0.03 0.12
 -11 11 -1 1.18 0.21
 -11 -11 -1 1.58 0.24
 -12 0 12 7.03 0.39
 -12 0 11 0.04 0.13
 -12 0 11 -0.32 0.22
 -12 0 10 16.07 1.07
 -12 0 10 16.67 0.85
 -12 0 9 -0.07 0.15
 -12 0 9 -0.16 0.23
 -12 0 8 29.1 1.5
 -12 0 8 25.67 1.22
 -12 0 7 0.07 0.23
 -12 0 6 5.12 0.51
 12 0 -6 4.54 0.77
 12 0 -5 -0.01 0.2
 12 0 -4 28.1 1.8
 12 0 -3 0.01 0.19
 12 0 -2 292.1 11.49
 12 0 -1 0.03 0.21
 12 0 0 13.96 1.62
 12 0 1 -0.08 0.31
 12 0 2 168.65 7.59
 12 0 2 171.51 7.26
 12 0 3 0 0.3
 12 0 4 1.02 0.55
 12 0 5 -0.18 0.39
 12 0 6 3.01 1.02
 12 0 7 0.23 0.52
 12 0 7 0.17 0.25
 12 0 7 0.17 0.21
 12 0 8 0.31 0.6
 12 0 8 0.05 0.23
 12 0 8 0.41 0.25
 12 0 9 0.3 0.22
 12 0 10 22.21 1.19
 12 0 11 0 0.16
 -12 1 12 1.06 0.17
 -12 1 11 25.91 1.45
 -12 1 11 29.57 1.27
 -12 -1 11 29.13 1.22
 -12 1 10 6.34 0.75
 -12 1 10 6.45 0.49
 -12 -1 10 6.83 0.47
 -12 -1 10 6.74 0.68
 -12 1 9 12.65 0.92
 -12 1 9 11.12 0.68
 -12 -1 9 10.71 0.87
 -12 1 8 0.22 0.17
 -12 1 8 0.28 0.11
 -12 1 8 0.46 0.28
 -12 -1 8 0.47 0.28
 -12 -1 8 -0.12 0.28
 -12 1 7 71.4 3
 -12 -1 7 67.25 2.97
 -12 1 6 0.05 0.19
 12 1 -6 0.34 0.31
 -12 -1 6 0.1 0.2
 12 -1 -6 0.11 0.33
 12 1 -5 30.84 1.99
 12 -1 -5 31.54 2.08
 12 1 -4 50.48 2.66
 12 -1 -4 45.7 2.64
 12 1 -3 49.91 2.66
 12 -1 -3 49.45 2.69
 12 1 -2 2.76 0.58
 12 -1 -2 2.77 0.67
 12 -1 -1 44.38 3.33
 12 1 0 0.39 0.39
 12 1 0 0.57 0.37
 12 -1 0 0.22 0.53
 12 -1 0 0.6 0.39
 12 1 1 0.75 0.41
 12 -1 1 0.52 0.53
 12 1 2 8.23 1.22
 12 1 2 8.22 0.95
 12 -1 2 7.74 1
 12 -1 2 8.36 1.12
 12 1 3 4.28 0.53
 12 1 3 5.09 0.76
 12 1 3 3.7 0.77
 12 -1 3 2.95 0.82
 12 1 4 25.4 2.05
 12 -1 4 25.91 2.11
 12 1 5 4.57 0.99
 12 -1 5 4.58 1.17
 12 1 6 4.57 1.2
 12 -1 6 4.23 1.13
 12 1 7 18.01 1.06
 12 1 7 15.62 0.99
 12 1 7 16.4 1.94
 12 -1 7 14.83 1
 12 -1 7 15.48 0.98
 12 -1 7 14.25 1.83
 -12 -1 -7 17.33 1.02
 12 1 8 6.61 0.63
 12 1 8 5.34 1.36
 12 -1 8 7.28 0.64
 -12 -1 -8 8.35 0.68
 12 -1 8 6.35 0.63
 12 -1 8 5.06 1.42
 12 1 9 16.37 1.02
 12 -1 9 18.1 1.04
 12 -1 9 16.72 1.02
 12 1 10 1.83 0.35
 -12 -1 -10 2.41 0.33
 12 -1 10 2.56 0.39
 12 1 11 19.65 0.97
 12 -1 11 19.84 0.97
 -12 2 12 2.25 0.24
 -12 2 11 14.97 0.76
 -12 2 11 13.36 0.94
 -12 2 10 4.39 0.6
 -12 2 10 5.16 0.45
 -12 -2 10 6.7 0.55
 -12 -2 10 6.14 0.71
 12 -2 -10 3.83 0.45
 -12 2 9 5.66 0.48
 -12 2 9 5.79 0.71
 -12 -2 9 5.93 0.64
 12 -2 -9 4.7 0.49
 -12 -2 9 5.52 0.65
 -12 2 8 1.45 0.2
 -12 2 8 1.12 0.26
 -12 2 8 0.92 0.34
 -12 -2 8 1.31 0.39
 12 -2 -8 1.12 0.28
 -12 -2 8 0.85 0.35
 -12 2 7 14.2 2.08
 -12 2 7 14.21 0.94
 -12 2 7 14.27 0.72
 -12 -2 7 13.76 0.95
 12 -2 -7 14.88 0.81
 -12 2 6 3.04 0.44
 -12 2 6 2.49 1.09
 12 -2 -6 2.12 0.31
 -12 -2 6 2.68 0.44
 12 2 -5 15.46 1.36
 -12 2 5 16.3 1.91
 12 -2 -5 14.2 1.44
 12 -2 -5 15.48 0.8
 12 2 -4 -0.02 0.3
 12 -2 -4 0.33 0.34
 12 2 -3 15.67 1.36
 12 -2 -3 16.12 1.41
 12 2 -2 12.09 1.18
 12 -2 -2 9.51 1.72
 12 2 -1 12.74 1.21
 12 -2 -1 13.13 1.24
 12 2 0 47.98 2.6
 12 -2 0 38.72 3.1
 12 2 1 103.63 4.42
 12 2 1 97.19 4.18
 -12 -2 -1 93.1 3.84
 12 -2 1 96.69 5.23
 12 2 2 52.7 2.48
 12 2 2 55.71 2.96
 -12 -2 -2 55.5 2.32
 12 2 3 18.71 1.2
 12 2 3 18.04 1.7
 12 2 3 21.47 1.68
 12 2 4 0.34 0.27
 12 2 4 0.35 0.47
 12 -2 4 0.11 0.5
 12 2 5 2.75 0.88
 -12 -2 -5 2.7 0.42
 12 -2 5 2.78 0.97
 12 2 6 1.68 0.79
 12 -2 6 2.03 0.89
 12 -2 6 2.25 0.4
 -12 -2 -6 2.04 0.4
 12 2 7 13.16 1.75
 12 2 7 12.45 0.86
 12 -2 7 13.12 0.89
 12 -2 7 12.17 0.89
 -12 -2 -7 11.91 0.87
 12 2 8 0.96 0.15
 12 2 8 1.06 0.31
 12 2 8 1.41 0.89
 12 -2 8 0.98 0.3
 -12 -2 -8 0.84 0.31
 12 -2 8 0.66 0.29
 12 2 9 1.76 0.36
 12 -2 9 2.07 0.39
 12 -2 9 1.16 0.3
 -12 -2 -9 1.59 0.29
 12 2 10 3.25 0.42
 -12 -2 -10 3.5 0.37
 12 -2 10 3.27 0.44
 12 -2 10 3.71 0.44
 12 2 11 7.9 0.52
 12 2 11 7.54 0.44
 -12 3 12 0.26 0.11
 -12 3 11 1.83 0.39
 -12 3 11 1.81 0.27
 12 -3 -11 1.6 0.28
 -12 3 10 5.13 0.45
 -12 3 10 4.84 0.63
 -12 -3 10 5.54 0.66
 -12 -3 10 3.97 0.55
 12 -3 -10 4.75 0.47
 -12 3 9 7.25 0.71
 -12 3 9 7.68 0.57
 -12 -3 9 7.72 0.5
 12 -3 -9 6.97 0.59
 -12 -3 9 8.1 0.7
 -12 -3 9 7.28 0.71
 -12 3 8 31.6 1.4
 -12 3 8 36.51 1.76
 -12 3 8 38.57 3.66
 -12 3 8 31.77 1.54
 -12 3 8 32.26 1.71
 12 -3 -8 33.77 1.55
 -12 -3 8 31.79 1.67
 -12 -3 8 33.45 1.46
 -12 -3 8 33.35 1.73
 -12 3 7 1.83 0.27
 -12 3 7 1.32 0.35
 -12 3 7 1.13 0.27
 -12 3 7 0.77 0.99
 -12 -3 7 0.9 0.32
 -12 -3 7 1.5 0.38
 12 -3 -7 1.03 0.27
 -12 -3 7 1.02 0.23
 -12 3 6 35.19 1.69
 -12 3 6 34.88 3.23
 -12 -3 6 33.39 1.68
 12 -3 -6 35.4 1.56
 12 3 -5 0.02 0.36
 -12 3 5 0.16 0.59
 -12 3 5 0.16 0.17
 12 -3 -5 0.23 0.41
 12 -3 -5 0.16 0.18
 -12 -3 5 0.09 0.2
 12 3 -4 25.08 1.43
 12 3 -4 22.53 1.81
 12 -3 -4 25.63 1.14
 12 -3 -4 25.78 2.02
 12 3 -3 5.62 0.75
 12 3 -3 4.46 0.77
 12 -3 -3 4.38 0.84
 12 3 -2 48.8 2.88
 12 3 -2 50.23 2.29
 12 -3 -2 44.28 3.81
 12 -3 -2 52.21 2.98
 12 3 -1 0.63 0.48
 12 3 -1 0.9 0.32
 12 -3 -1 0.79 0.75
 12 3 0 1.94 0.46
 12 -3 0 1.45 0.81
 12 3 1 1.92 0.46
 12 -3 1 1.16 0.67
 -12 -3 -1 1.38 0.8
 12 3 2 1.25 0.58
 12 3 2 1.77 0.43
 12 -3 2 1.47 0.51
 -12 -3 -2 1.11 0.28
 12 3 3 0.09 0.28
 12 3 3 0.3 0.41
 -12 -3 -3 0.35 0.2
 12 3 4 39.39 2.7
 -12 -3 -4 39.21 1.85
 12 3 5 0.31 0.52
 -12 -3 -5 0.19 0.21
 12 3 6 3.32 0.34
 12 3 6 3.35 1.12
 12 3 6 3.14 0.46
 12 -3 6 2.37 0.42
 -12 -3 -6 3.29 0.51
 12 -3 6 2.03 0.45
 12 3 7 0.63 0.6
 12 3 7 0.61 0.16
 12 3 7 0.36 0.24
 -12 -3 -7 0.46 0.26
 12 -3 7 -0.03 0.26
 12 -3 7 0.34 0.25
 12 3 8 3.56 0.29
 12 3 8 4.96 0.57
 -12 -3 -8 4.15 0.43
 12 -3 8 3.88 0.52
 12 -3 8 4.02 0.57
 12 3 9 7.36 0.61
 12 -3 9 6.89 0.62
 -12 -3 -9 7.46 0.55
 12 -3 9 7.03 0.61
 12 3 10 1.68 0.3
 12 -3 10 1.62 0.31
 12 -3 10 1.83 0.32
 -12 4 11 20.62 0.97
 -12 4 10 0.24 0.17
 -12 4 10 0.16 0.22
 -12 4 10 0.05 0.24
 12 -4 -10 0.38 0.22
 -12 -4 10 0.03 0.17
 -12 -4 10 0.29 0.24
 -12 4 9 0.69 0.32
 -12 4 9 0.84 0.15
 -12 4 9 0.83 0.25
 -12 4 9 1.24 0.34
 -12 -4 9 0.72 0.22
 -12 -4 9 0.42 0.26
 -12 -4 9 0.67 0.34
 12 -4 -9 1.03 0.28
 -12 4 8 1.08 0.35
 -12 4 8 1.14 0.37
 -12 4 8 1.74 0.26
 -12 4 8 1.27 0.17
 -12 4 8 1.21 1.03
 -12 4 8 1.47 0.29
 -12 -4 8 0.95 0.35
 -12 -4 8 1.91 0.33
 -12 -4 8 1.29 0.34
 12 -4 -8 0.89 0.26
 -12 4 7 31.32 1.42
 -12 4 7 34.59 1.58
 -12 4 7 34.28 1.73
 -12 4 7 34.08 1.71
 -12 4 7 30.72 3.35
 -12 4 7 32.24 1.46
 -12 -4 7 33.75 1.49
 12 -4 -7 33.84 1.55
 -12 -4 7 32.74 1.66
 -12 -4 7 34.33 1.71
 -12 4 6 54.12 2.32
 -12 4 6 52.92 2.25
 -12 4 6 53.52 2.41
 -12 -4 6 52.74 2.43
 12 -4 -6 55.95 2.29
 -12 -4 6 55.84 2.12
 -12 4 5 0.64 0.77
 12 4 -5 0.83 0.42
 -12 4 5 0.22 0.21
 12 -4 -5 0.68 0.23
 -12 -4 5 1.02 0.31
 12 4 -4 5.03 0.74
 12 4 -4 3.98 0.86
 -12 4 4 4.38 0.47
 12 -4 -4 4.73 0.44
 -12 -4 4 4.67 0.5
 12 4 -3 0.31 0.4
 12 4 -3 0.95 0.35
 12 4 -2 60.48 3.51
 12 4 -2 63.13 2.77
 12 -4 -2 57.22 4.46
 12 4 -1 2.89 0.57
 12 -4 -1 1.92 0.99
 12 4 0 60.05 2.82
 12 -4 0 66.9 4.36
 12 4 1 -0.25 0.21
 12 -4 1 0.12 0.39
 -12 -4 -1 0.36 0.6
 12 4 2 1.14 0.38
 -12 -4 -2 1.47 0.27
 12 4 3 0.33 0.29
 12 4 3 0.33 0.29
 12 4 3 0.91 0.56
 -12 -4 -3 -0.04 0.17
 -12 -4 -3 0.09 0.16
 12 4 4 0.7 0.61
 12 4 4 0.96 0.25
 -12 -4 -4 0.62 0.21
 -12 -4 -4 0.39 0.26
 12 4 5 0.69 0.64
 -12 -4 -5 -0.14 0.2
 -12 -4 -5 -0.15 0.16
 12 -4 5 0.37 0.25
 12 4 6 41.02 1.69
 12 4 6 39.57 1.88
 12 4 6 39.88 3.1
 -12 -4 -6 36.05 1.94
 12 -4 6 39.3 1.88
 12 -4 6 40.82 1.94
 -12 -4 -6 37.59 1.74
 12 4 7 14.04 0.73
 12 4 7 13.41 0.91
 12 4 7 13.22 0.66
 12 4 7 12.84 1.78
 12 -4 7 12.88 0.9
 12 -4 7 11.59 0.89
 -12 -4 -7 12.36 0.79
 -12 -4 -7 13.05 0.98
 12 4 8 6.63 0.61
 12 4 8 6.87 0.41
 12 -4 8 5.89 0.6
 -12 -4 -8 5.84 0.51
 12 -4 8 7.97 0.66
 12 4 9 0.27 0.2
 -12 -4 -9 0.13 0.17
 12 -4 9 0.1 0.17
 12 4 10 0.15 0.17
 12 4 10 0.2 0.13
 12 -4 10 0.41 0.2
 -12 5 11 8.06 0.48
 -12 5 11 7.5 0.51
 12 -5 -11 9.38 0.7
 -12 5 10 0.23 0.16
 -12 5 10 0.24 0.2
 -12 5 10 0.49 0.25
 -12 -5 10 0.23 0.2
 12 -5 -10 0.22 0.2
 -12 5 9 14.12 0.67
 -12 5 9 14.24 0.93
 -12 5 9 14.7 0.85
 -12 5 9 13.89 0.94
 12 -5 -9 13.66 0.82
 -12 -5 9 15.33 0.94
 -12 5 8 6.89 0.49
 -12 5 8 7.08 0.66
 -12 5 8 4.09 1.57
 -12 5 8 7.57 0.6
 -12 5 8 7.59 0.71
 -12 5 8 7.41 0.44
 -12 -5 8 8.42 0.64
 12 -5 -8 7.71 0.6
 -12 -5 8 7.48 0.71
 -12 -5 8 7.18 0.68
 -12 5 7 3.16 0.5
 -12 5 7 3.83 0.47
 -12 5 7 3.28 1.38
 -12 5 7 4.25 0.41
 -12 5 7 3.55 0.57
 -12 5 7 3.64 0.42
 12 -5 -7 4.29 0.48
 -12 -5 7 3.77 0.48
 -12 -5 7 3.04 0.48
 -12 -5 7 3.77 0.57
 -12 5 6 9.48 0.64
 -12 5 6 9.97 0.76
 -12 5 6 9.82 0.65
 -12 5 6 9.53 0.72
 -12 5 6 6.43 1.79
 -12 5 6 7.92 0.78
 -12 -5 6 10.63 0.73
 12 -5 -6 9.88 0.67
 -12 -5 6 10.56 0.77
 12 -5 -6 9.87 0.8
 -12 -5 6 10.2 0.79
 -12 5 5 19.74 1.04
 -12 5 5 18.8 1.11
 12 -5 -5 18.39 1
 -12 -5 5 19.41 1.16
 -12 -5 5 21.21 1.12
 -12 -5 5 19.34 0.92
 -12 5 4 58.18 2.55
 12 -5 -4 61.16 2.43
 -12 -5 4 57.59 2.59
 12 5 -3 0.68 0.58
 12 5 -3 0.63 0.53
 -12 5 3 0.82 0.27
 -12 5 2 2.45 0.39
 12 5 -2 3.29 0.63
 12 5 -2 3.08 1.02
 12 -5 -2 3.81 1.48
 12 5 -1 4.11 0.64
 12 -5 -1 3.81 1.4
 12 5 0 0 0.23
 12 -5 0 0.13 0.47
 12 5 1 5.23 0.63
 -12 -5 -1 6.18 1.62
 12 -5 1 6.42 1.15
 12 5 2 2.57 0.53
 12 5 2 4.07 0.53
 -12 -5 -2 2.48 1.35
 12 5 3 5.31 0.64
 12 5 3 5.96 0.55
 -12 -5 -3 5.04 0.48
 12 5 4 3.72 0.4
 12 -5 4 3.41 0.49
 -12 -5 -4 4.14 0.47
 12 5 5 11.75 0.74
 12 5 5 12.02 1.65
 -12 -5 -5 10.59 0.7
 12 -5 5 10.41 0.84
 12 -5 5 10.21 0.79
 12 5 6 14.37 0.79
 12 5 6 14.83 0.83
 12 5 6 13.05 0.91
 12 5 6 14.41 1.88
 12 -5 6 13.59 0.92
 12 -5 6 13.21 0.97
 -12 -5 -6 12.24 1.21
 -12 -5 -6 15.29 0.85
 12 5 7 0.64 0.16
 12 5 7 0.88 0.28
 12 5 7 1.08 0.23
 -12 -5 -7 0.6 0.23
 12 -5 7 1.03 0.3
 12 5 8 6.05 0.38
 12 5 8 5.62 0.55
 12 -5 8 5.82 0.55
 -12 -5 -8 5.79 0.49
 12 5 9 1.15 0.28
 12 5 9 1.55 0.25
 12 -5 9 1.27 0.28
 -12 -5 -9 1.24 0.28
 -12 6 10 0.16 0.18
 -12 6 10 0.17 0.14
 12 -6 -10 -0.1 0.18
 12 -6 -10 0.24 0.18
 -12 6 9 0.39 0.17
 -12 6 9 0.26 0.21
 -12 6 9 0.54 0.22
 -12 6 9 0.29 0.12
 12 -6 -9 0.53 0.21
 12 -6 -9 0.15 0.22
 -12 -6 9 0.25 0.2
 -12 6 8 1.27 0.23
 -12 6 8 1.76 0.22
 -12 6 8 1.58 0.35
 -12 6 8 1.24 0.36
 -12 6 8 1.72 0.33
 -12 -6 8 0.9 0.29
 12 -6 -8 1.17 0.29
 12 -6 -8 0.53 0.25
 -12 6 7 4.32 0.55
 -12 6 7 3.42 0.38
 -12 6 7 3.68 0.49
 -12 6 7 1.96 1.17
 -12 6 7 4.05 0.44
 -12 6 7 4.22 0.56
 -12 -6 7 3.76 0.51
 12 -6 -7 4.46 0.47
 12 -6 -7 3.76 0.47
 -12 6 6 0.96 0.28
 -12 6 6 1.41 0.29
 -12 6 6 1.42 0.35
 -12 6 6 1.57 0.38
 -12 6 6 0.8 0.8
 -12 -6 6 1.24 0.35
 12 -6 -6 1.57 0.33
 12 -6 -6 1.57 0.32
 -12 6 5 24.77 1.32
 -12 6 5 22.02 1.2
 -12 6 5 23.36 1.35
 12 -6 -5 23.24 1.19
 12 -6 -5 24.43 1.18
 -12 -6 5 24.26 1.31
 -12 6 4 2.53 0.42
 -12 -6 4 2.83 0.45
 -12 -6 4 2.67 0.36
 12 -6 -4 2.44 0.38
 -12 6 3 103.71 4.2
 -12 -6 3 101.43 4.06
 12 -6 -3 106.77 4.04
 -12 6 2 2.12 0.39
 12 -6 -2 2.81 1.28
 -12 6 1 9.96 0.73
 12 6 -1 9.42 0.86
 12 6 0 1.23 0.42
 12 6 1 4.23 0.61
 12 6 1 3.6 0.56
 12 6 1 3.34 0.6
 12 -6 1 3.37 0.82
 12 6 2 7.51 0.81
 12 6 2 6.6 0.68
 -12 -6 -2 8.9 2.09
 12 6 3 68.49 2.86
 12 -6 3 65.59 2.86
 12 6 4 0.22 0.19
 12 6 4 0.76 0.3
 12 -6 4 -0.17 0.2
 12 -6 4 0.12 0.31
 12 6 5 16.25 0.9
 12 6 5 14.14 0.88
 -12 -6 -5 13.71 0.85
 12 -6 5 15.43 0.95
 12 6 6 19.95 0.99
 12 6 6 20.05 1.05
 12 -6 6 19.94 1.14
 -12 -6 -6 19.84 1.05
 12 6 7 9.87 0.75
 12 6 7 10.37 0.62
 12 6 7 10.61 0.56
 -12 -6 -7 10.73 0.69
 12 -6 7 11.75 0.78
 12 6 8 2.6 0.25
 12 6 8 2.58 0.37
 12 6 8 3.02 0.41
 12 -6 8 2.89 0.39
 -12 -6 -8 2.48 0.33
 12 6 9 0.49 0.18
 12 -6 9 0.57 0.2
 -12 7 9 0.29 0.18
 -12 7 9 0.72 0.13
 -12 7 9 0.85 0.25
 12 -7 -9 0.69 0.19
 12 -7 -9 0.29 0.2
 -12 7 8 13.25 0.59
 -12 7 8 12.82 0.68
 -12 7 8 12.45 0.83
 -12 7 8 12.19 0.81
 12 -7 -8 12.11 0.71
 -12 -7 8 13.41 0.86
 12 -7 -8 12.07 0.84
 -12 7 7 1.11 0.34
 -12 7 7 1.27 0.33
 -12 7 7 0.82 0.2
 -12 7 7 1.22 0.25
 12 -7 -7 1.27 0.35
 12 -7 -7 0.76 0.23
 -12 -7 7 1.72 0.34
 -12 7 6 19.61 0.99
 -12 7 6 17.86 0.99
 -12 7 6 19.28 1.12
 -12 7 6 18.5 1.13
 -12 7 6 12.51 2.2
 12 -7 -6 20.83 1.19
 -12 -7 6 17.3 1.09
 12 -7 -6 19.44 0.98
 -12 7 5 13.43 0.91
 -12 7 5 13.98 0.86
 -12 7 5 14.47 0.98
 12 -7 -5 14.14 0.99
 12 -7 -5 13.12 0.79
 -12 -7 5 14.22 0.94
 -12 7 4 26.17 1.4
 -12 7 4 26.61 1.47
 12 -7 -4 27.15 1.23
 -12 -7 4 26.03 1.4
 12 -7 -4 27.26 1.48
 -12 -7 4 25.32 1.41
 -12 7 3 9.13 0.75
 -12 7 3 9.41 0.8
 12 -7 -3 10.08 0.61
 12 -7 -3 9.26 0.81
 12 -7 -3 12.05 2.29
 -12 -7 3 9.64 0.8
 -12 -7 3 9.4 0.77
 -12 7 2 43.12 1.96
 -12 7 2 43.77 2.02
 -12 -7 2 41.14 1.98
 12 -7 -2 40.4 1.99
 12 -7 -2 37.1 3.85
 -12 -7 2 40.66 1.84
 -12 -7 2 41.7 1.85
 -12 7 1 1.04 0.39
 -12 7 1 0.86 0.31
 12 -7 -1 0.81 0.36
 -12 -7 1 0.68 0.32
 12 -7 -1 0.34 0.6
 12 -7 0 0.63 0.31
 12 -7 0 0.31 0.47
 12 7 1 16.45 1.09
 12 7 1 16.52 1.14
 12 -7 1 16.74 1.09
 12 7 2 49.63 2.24
 12 -7 2 47.64 2.25
 -12 -7 -2 48.24 1.96
 12 -7 2 45.17 2.13
 12 7 3 11.96 0.82
 -12 -7 -3 15.81 2.91
 12 -7 3 10.91 0.82
 12 7 4 59.14 2.53
 12 -7 4 58.11 2.55
 12 7 5 5.44 0.49
 12 7 5 3.89 0.48
 12 -7 5 5.33 0.54
 12 7 6 1.02 0.23
 12 7 6 0.65 0.21
 12 -7 6 0.83 0.25
 12 7 7 6.01 0.36
 12 7 7 5.44 0.42
 12 -7 7 6.79 0.53
 12 7 8 26.58 1.07
 -12 -7 -8 26.81 1.16
 12 -7 8 26.58 1.24
 -12 8 8 1.08 0.18
 -12 8 8 0.78 0.25
 12 -8 -8 0.69 0.17
 12 -8 -8 1.01 0.25
 -12 8 7 0.39 0.23
 -12 8 7 0.5 0.19
 -12 8 7 0.5 0.14
 12 -8 -7 0.27 0.16
 12 -8 -7 0.54 0.23
 -12 8 6 7.49 0.54
 -12 8 6 6.96 0.6
 -12 8 6 6.88 0.55
 12 -8 -6 7.04 0.63
 12 -8 -6 7.92 0.49
 -12 8 5 15.98 1
 -12 8 5 15.98 0.94
 -12 -8 5 16.07 0.99
 12 -8 -5 17.16 0.81
 12 -8 -5 17.65 1.06
 -12 8 4 3.33 1.6
 -12 8 4 5.33 0.55
 12 -8 -4 5.6 0.65
 12 -8 -4 6.48 2.1
 12 -8 -4 5.67 0.4
 -12 -8 4 6.04 0.63
 -12 8 3 13.96 0.91
 -12 8 3 14.29 0.93
 -12 -8 3 14.21 0.93
 12 -8 -3 13.69 0.95
 12 -8 -3 12.67 2.25
 -12 8 2 4.99 0.6
 -12 8 2 6.07 0.71
 12 -8 -2 6.22 0.69
 -12 -8 2 5.56 0.65
 12 -8 -2 3.71 1.4
 12 8 -1 4.71 0.64
 -12 8 1 5.95 0.59
 -12 8 1 5.89 0.69
 12 -8 -1 5.08 1.29
 12 -8 -1 5.81 0.64
 -12 -8 1 5.2 0.65
 -12 8 0 42.31 2.04
 12 8 0 40.26 1.98
 12 -8 0 37.12 1.89
 -12 -8 0 38.2 1.9
 12 8 1 6.29 0.7
 12 8 1 6.35 0.65
 12 -8 1 6.67 0.64
 -12 -8 -1 4.5 0.58
 12 8 2 0.64 0.29
 -12 -8 -2 0.25 0.24
 12 -8 2 0.76 0.27
 12 8 3 15.44 0.93
 12 -8 3 15.48 0.93
 12 8 4 3.54 0.45
 -12 -8 -4 3.57 0.33
 12 -8 4 2.57 0.41
 12 8 5 1.89 0.35
 12 8 5 1.53 0.27
 -12 -8 -5 1.5 0.23
 12 -8 5 1.46 0.3
 12 8 6 12.82 0.73
 12 8 6 14.4 0.71
 -12 -8 -6 13.89 0.8
 12 -8 6 13.49 0.8
 -12 -8 -6 14.03 0.67
 12 8 7 1.61 0.21
 12 -8 7 1.21 0.23
 -12 -8 -7 1.16 0.18
 -12 9 7 0.95 0.19
 -12 9 7 1.19 0.15
 12 -9 -7 0.97 0.23
 -12 9 6 1.11 0.26
 -12 9 6 0.57 0.21
 -12 9 6 0.43 0.17
 12 -9 -6 0.61 0.22
 -12 9 5 16.6 0.97
 -12 9 5 17.1 0.92
 12 -9 -5 17.47 0.98
 -12 -9 5 17.41 0.95
 -12 9 4 5.91 0.54
 12 -9 -4 6.07 0.57
 -12 -9 4 6.76 0.58
 -12 9 3 0.19 0.21
 12 9 -3 0.3 0.24
 12 -9 -3 0.17 0.22
 -12 -9 3 0.45 0.24
 -12 9 2 3.31 0.45
 12 9 -2 1.86 0.41
 -12 9 2 2.32 0.38
 12 -9 -2 2.6 0.41
 -12 -9 2 2.83 0.44
 -12 9 1 0.75 0.3
 12 9 -1 0.8 0.32
 -12 9 1 0.48 0.26
 12 -9 -1 0.39 0.27
 -12 -9 1 0.53 0.26
 12 9 0 0.02 0.24
 12 9 0 -0.35 0.29
 -12 9 0 -0.21 0.22
 -12 -9 0 -0.04 0.2
 -12 9 -1 5.13 0.64
 12 9 1 3.86 0.54
 12 9 1 4.55 0.6
 -12 -9 -1 4.49 0.54
 -12 9 -2 -0.01 0.25
 12 9 2 0.02 0.22
 -12 -9 -2 0.18 0.21
 12 -9 2 -0.14 0.17
 -12 9 -3 3.81 0.54
 12 -9 3 3.76 0.44
 -12 -9 -3 5.52 0.52
 -12 9 -4 5.1 0.6
 12 9 4 5.04 0.46
 -12 -9 -4 4.56 0.5
 12 -9 4 5.05 0.44
 -12 9 -5 5.65 0.57
 12 9 5 7.72 0.52
 12 9 5 7.39 0.47
 -12 -9 -5 7.72 0.52
 12 -9 5 6.86 0.5
 12 9 6 4.25 0.28
 12 9 6 4.13 0.33
 12 -9 6 4.4 0.36
 -12 10 5 0.26 0.14
 12 -10 -5 0.15 0.15
 -12 -10 5 0.45 0.18
 -12 10 4 3.23 0.4
 -12 10 4 3.15 0.35
 12 10 -4 2.88 0.41
 12 -10 -4 3.56 0.35
 -12 -10 4 3.17 0.37
 -12 10 3 0.27 0.2
 12 10 -3 0.14 0.2
 12 -10 -3 0.28 0.18
 -12 -10 3 0.19 0.18
 12 10 -2 0.5 0.22
 -12 10 2 1.14 0.28
 -12 -10 2 0.98 0.24
 12 10 -1 3.71 0.78
 -12 10 1 2.14 0.33
 12 10 -1 2.3 0.39
 -12 -10 1 2.34 0.36
 12 10 0 3.72 0.51
 -12 10 0 3.23 0.43
 12 10 0 3.34 0.46
 -12 -10 0 3.4 0.41
 12 10 1 -0.12 0.21
 -12 10 -1 0.09 0.21
 -12 -10 -1 -0.04 0.15
 -12 10 -2 4.5 0.5
 -12 -10 -2 5.28 0.44
 -12 10 -3 1.4 0.28
 12 -10 3 1.57 0.25
 -12 -10 -3 1.52 0.27
 12 10 4 0.38 0.15
 -12 10 -4 0.07 0.17
 -12 -10 -4 0.3 0.16
 12 -10 4 0.2 0.15
 -12 -11 2 2.02 0.26
 -12 -11 1 1.47 0.23
 -12 11 0 0.08 0.13
 -12 -11 0 0.18 0.13
 -12 -11 -1 3.26 0.29
 -13 0 12 14.31 0.65
 -13 0 11 0.18 0.25
 -13 0 11 -0.19 0.1
 -13 0 10 25 1.41
 -13 0 10 24.91 1.16
 -13 0 9 -0.13 0.14
 -13 0 9 -0.48 0.23
 -13 0 8 47.67 2.16
 -13 0 8 44.69 2.17
 -13 0 8 44.94 1.93
 -13 0 7 -0.03 0.22
 -13 0 6 0.02 0.19
 13 0 -6 0.12 0.29
 13 0 -5 -0.05 0.2
 13 0 -4 7.47 0.89
 13 0 -3 -0.01 0.21
 13 0 -2 15.64 1.28
 13 0 -1 -0.02 0.31
 13 0 0 3.79 1.13
 13 0 0 5.86 0.79
 13 0 1 -0.08 0.43
 13 0 1 0.09 0.33
 13 0 2 196.06 8.49
 13 0 2 183.54 8.06
 13 0 3 -0.01 0.35
 13 0 3 0.55 0.3
 13 0 4 45.13 2.95
 13 0 5 -0.03 0.45
 13 0 6 13.31 0.88
 13 0 6 13.78 1.71
 13 0 7 0.11 0.24
 13 0 7 0.13 0.21
 13 0 7 -0.07 0.57
 13 0 8 14.59 1.94
 13 0 8 16.41 1.01
 13 0 8 16.99 1.04
 13 0 9 0.11 0.18
 13 0 10 3.99 0.46
 13 0 11 -0.15 0.14
 -13 1 12 5.76 0.36
 -13 1 11 1.68 0.25
 -13 1 11 1.28 0.37
 13 -1 -11 1.78 0.37
 -13 -1 11 1.83 0.24
 -13 -1 11 1.07 0.35
 -13 1 10 17.84 0.94
 -13 1 10 16.63 1.13
 -13 -1 10 18.83 1.16
 -13 -1 10 19.54 0.92
 -13 1 9 10.43 0.67
 -13 1 9 9.77 0.83
 -13 -1 9 10.64 0.83
 -13 -1 9 10.78 0.64
 -13 -1 9 12.18 0.9
 -13 1 8 16.68 0.87
 -13 1 8 16.54 0.71
 -13 1 8 14.91 1.05
 -13 -1 8 14.37 1.03
 -13 -1 8 16.35 1.04
 -13 -1 8 16.34 0.84
 -13 1 7 6.6 0.63
 -13 1 7 6.84 0.43
 -13 -1 7 7 0.4
 -13 -1 7 7.33 0.65
 13 1 -6 1.3 0.55
 -13 1 6 1.25 0.32
 13 -1 -6 1.04 0.26
 -13 -1 6 1.21 0.34
 13 -1 -6 0.72 0.45
 13 1 -5 94.96 4.44
 13 -1 -5 87.61 4.45
 13 1 -4 31.45 2.08
 13 -1 -4 34.28 2.16
 13 1 -3 178.32 7.35
 13 -1 -3 165.9 7.3
 13 1 -2 2.78 0.68
 13 -1 -2 2.95 0.62
 13 1 -1 0.48 0.37
 13 -1 -1 0.88 0.45
 13 -1 -1 -0.06 0.52
 13 1 0 193.45 7.19
 13 -1 0 138.42 7.76
 13 1 1 13.45 1.21
 13 -1 1 14.69 1.69
 13 1 2 6.19 0.65
 13 1 2 6.71 0.9
 13 1 2 7.24 1.18
 13 -1 2 6.18 0.93
 13 -1 2 7.06 1.08
 13 1 3 0.04 0.25
 13 1 3 0.22 0.35
 13 1 3 0.34 0.39
 13 -1 3 0.17 0.43
 13 1 4 32.63 1.76
 13 1 4 31.74 2.37
 13 -1 4 29.95 2.37
 13 1 5 1.39 0.65
 13 -1 5 1.88 0.78
 13 1 6 1.84 0.85
 13 1 6 1.82 0.38
 13 -1 6 2.1 0.93
 13 -1 6 1.62 0.34
 13 1 7 17.8 1.09
 13 1 7 18.73 1.13
 13 1 7 18.59 2.11
 13 -1 7 19.14 1.11
 13 -1 7 16.58 2.06
 13 -1 7 19.07 1.14
 -13 -1 -7 19.87 1.14
 13 1 8 3.44 1.18
 13 1 8 4.14 0.52
 -13 -1 -8 3.6 0.54
 13 -1 8 4.22 0.54
 13 -1 8 2.1 0.99
 13 -1 8 3.15 0.48
 13 1 9 0.71 0.26
 13 -1 9 0.79 0.28
 13 -1 9 1.03 0.32
 13 1 10 5.15 0.51
 13 -1 10 6.01 0.53
 -13 -1 -10 5.53 0.46
 -13 2 12 13.02 0.63
 -13 2 11 0.07 0.13
 -13 2 11 -0.15 0.25
 -13 -2 11 0.35 0.14
 -13 -2 11 0.18 0.27
 13 -2 -11 0.42 0.22
 -13 2 10 0.05 0.29
 -13 2 10 0.14 0.16
 13 -2 -10 0.11 0.23
 -13 -2 10 0.2 0.28
 -13 -2 10 0.21 0.16
 -13 2 9 4.77 0.65
 -13 2 9 3.83 0.41
 -13 -2 9 4.07 0.57
 -13 -2 9 3.69 0.37
 -13 -2 9 4.29 0.61
 13 -2 -9 3.04 0.42
 -13 2 8 1.67 0.44
 -13 2 8 1.34 0.21
 -13 2 8 1.28 0.27
 -13 -2 8 1.34 0.38
 13 -2 -8 0.72 0.27
 -13 -2 8 1.02 0.37
 -13 -2 8 1.19 0.24
 -13 2 7 34.1 1.58
 -13 2 7 34.54 1.49
 -13 2 7 34.58 1.73
 -13 -2 7 34.61 1.75
 -13 -2 7 36.66 1.36
 13 -2 -7 35.55 1.58
 -13 2 6 0.22 0.62
 -13 2 6 0.49 0.23
 13 -2 -6 0.15 0.2
 -13 -2 6 0.31 0.26
 13 2 -5 66.06 3.6
 -13 2 5 82.2 4.66
 -13 2 5 70.58 2.88
 13 -2 -5 61.05 3.71
 13 -2 -5 69.61 2.75
 -13 -2 5 68.97 2.88
 13 2 -4 26.3 1.92
 13 -2 -4 29.73 2.08
 13 2 -3 2.91 0.73
 13 2 -3 3.34 0.55
 13 -2 -3 4.02 0.71
 13 2 -2 6.16 0.63
 13 2 -2 5.77 0.86
 13 -2 -2 4.75 1.32
 13 -2 -2 6.45 0.88
 13 2 -1 4.23 0.6
 13 -2 -1 2.44 1.03
 13 2 0 1.57 0.42
 13 -2 0 1.4 0.77
 13 2 1 16.68 1.09
 13 2 1 17.77 1.36
 13 -2 1 21.64 2.08
 -13 -2 -1 17.05 0.96
 13 2 2 34.6 2.22
 13 2 2 33.89 1.79
 13 -2 2 35.04 2.29
 -13 -2 -2 35.41 1.62
 13 2 3 2.89 0.87
 13 2 3 2.23 0.48
 13 2 3 2.28 0.7
 13 2 4 -0.03 0.33
 13 2 4 0.36 0.28
 -13 -2 -4 0.07 0.19
 13 -2 4 0.15 0.44
 13 2 5 68.06 4.03
 -13 -2 -5 67.6 2.79
 13 -2 5 56.38 3.86
 13 2 6 1.8 0.86
 -13 -2 -6 2.25 0.41
 13 -2 6 2.18 0.39
 13 -2 6 1.5 0.86
 13 2 7 2.91 0.44
 13 2 7 1.87 0.91
 13 -2 7 2.03 0.42
 13 -2 7 1.92 0.4
 -13 -2 -7 3.3 0.53
 13 2 8 7.09 1.41
 13 2 8 7.94 0.67
 13 2 8 7.79 0.39
 13 -2 8 8.33 0.69
 -13 -2 -8 7.72 0.8
 13 -2 8 8.26 0.7
 13 2 9 15.03 0.95
 13 -2 9 16.54 0.97
 -13 -2 -9 15.55 0.85
 13 -2 9 14.15 0.92
 13 2 10 10.87 0.71
 13 -2 10 10.54 0.7
 -13 3 11 5.79 0.56
 -13 3 11 5.72 0.42
 -13 -3 11 5.01 0.39
 13 -3 -11 5.37 0.46
 -13 3 10 1.79 0.3
 -13 3 10 1.6 0.41
 -13 -3 10 2.41 0.44
 -13 -3 10 1.8 0.27
 -13 -3 10 1.83 0.42
 13 -3 -10 1.91 0.32
 -13 3 9 9.93 0.69
 -13 3 9 10.97 0.85
 -13 3 9 10.78 0.48
 -13 -3 9 10.33 0.8
 -13 -3 9 10.61 0.85
 -13 -3 9 10.45 0.62
 13 -3 -9 10.12 0.71
 -13 3 8 2.98 0.51
 -13 3 8 2.76 1.84
 -13 3 8 2.91 0.4
 -13 3 8 3 0.32
 -13 -3 8 3.16 0.37
 13 -3 -8 2.53 0.38
 -13 -3 8 2.49 0.48
 -13 -3 8 3.16 0.48
 -13 3 7 13.35 2.23
 -13 3 7 14.71 0.78
 -13 3 7 16.29 0.89
 -13 3 7 16.24 1
 13 -3 -7 15.3 0.87
 -13 -3 7 15.7 1
 -13 -3 7 13.86 0.78
 -13 -3 7 15.16 1
 -13 3 6 4.01 0.57
 -13 3 6 4.76 1.48
 -13 -3 6 4.3 0.56
 13 -3 -6 3.31 0.39
 -13 3 5 35.07 3.05
 13 3 -5 26.88 2.18
 -13 3 5 34.91 1.59
 13 3 -5 33.67 1.82
 -13 -3 5 35.14 1.61
 13 -3 -5 35.85 1.49
 13 -3 -5 31.94 2.46
 13 3 -4 0.23 0.42
 13 3 -4 0.45 0.36
 13 -3 -4 0.51 0.21
 13 -3 -4 0.56 0.48
 13 3 -3 1.67 0.66
 13 3 -3 2.97 0.58
 13 -3 -3 1.49 0.61
 13 3 -2 5.33 0.92
 13 3 -2 4.88 0.7
 13 -3 -2 4.55 1.49
 13 3 -1 19.8 1.25
 13 -3 -1 24.39 2.61
 13 3 0 7.29 0.73
 13 -3 0 6.54 1.34
 13 3 1 3.38 0.57
 13 -3 1 2.37 0.89
 13 3 2 0.48 0.43
 13 3 2 0.53 0.3
 13 -3 2 0.35 0.35
 -13 -3 -2 0.46 0.23
 13 3 3 80.81 3.58
 13 3 3 83.72 4.3
 -13 -3 -3 79.47 3.38
 13 3 4 0.77 0.2
 13 3 4 0.65 0.54
 13 3 4 0.19 0.29
 -13 -3 -4 0.73 0.27
 13 3 5 13.83 1.68
 13 -3 5 15.18 1.32
 -13 -3 -5 14.28 0.96
 13 3 6 1.72 0.87
 13 3 6 1.78 0.26
 13 3 6 2.01 0.39
 13 -3 6 1.34 0.35
 -13 -3 -6 1.12 0.35
 13 -3 6 1.56 0.39
 13 3 7 16.76 2.02
 13 3 7 16.18 0.72
 13 3 7 13.99 0.96
 13 -3 7 15.16 1.02
 -13 -3 -7 14.93 1.03
 13 -3 7 17.13 1.03
 13 3 8 8.19 0.71
 13 3 8 9.57 0.49
 -13 -3 -8 9.92 0.65
 13 -3 8 9.33 0.72
 13 -3 8 8.9 0.73
 13 3 9 0.95 0.26
 13 -3 9 0.87 0.27
 -13 -3 -9 0.83 0.22
 13 -3 9 1.22 0.32
 13 3 10 0.83 0.23
 13 -3 10 1.01 0.24
 13 -3 10 0.66 0.24
 -13 4 11 1.09 0.21
 -13 4 10 14.18 0.77
 -13 4 10 12.81 0.91
 -13 4 10 12.71 0.82
 -13 -4 10 11.89 0.82
 13 -4 -10 12.58 0.75
 -13 -4 10 12.63 0.88
 -13 -4 10 14.15 0.78
 -13 4 9 6.44 0.7
 -13 4 9 5.88 0.35
 -13 4 9 6.37 0.73
 -13 4 9 6.99 0.54
 13 -4 -9 6.35 0.54
 -13 -4 9 5.48 0.69
 -13 -4 9 3.67 0.46
 -13 -4 9 5.51 0.65
 -13 4 8 31.34 1.5
 -13 4 8 31.93 1.26
 -13 4 8 30.28 1.63
 -13 4 8 31.09 1.63
 -13 4 8 28.92 3.32
 -13 4 8 30.19 1.35
 -13 -4 8 32.84 1.67
 13 -4 -8 30.1 1.46
 -13 -4 8 30.46 1.44
 -13 -4 8 31.79 1.61
 -13 4 7 20.06 1.17
 -13 4 7 20.05 0.98
 -13 4 7 19.62 2.61
 -13 4 7 18.02 0.92
 -13 4 7 20.54 1.09
 -13 4 7 18.57 1.19
 -13 -4 7 20.55 1.17
 -13 -4 7 19.11 1.18
 13 -4 -7 18.47 1.03
 -13 -4 7 18.93 0.99
 -13 4 6 19.27 0.98
 -13 4 6 19.93 1.11
 -13 4 6 18.8 1.04
 -13 -4 6 18.62 0.98
 13 -4 -6 18.14 1
 -13 -4 6 19.42 0.86
 -13 -4 6 18.81 1.13
 13 4 -5 3.8 0.72
 -13 4 5 3.62 1.32
 -13 4 5 3.83 0.5
 -13 -4 5 3.14 0.47
 13 -4 -5 3.69 0.41
 -13 4 4 50.16 2.22
 13 4 -4 52.25 2.49
 13 4 -4 49.87 3.21
 13 -4 -4 50.1 2.11
 -13 -4 4 51.85 2.25
 13 4 -3 39.21 1.97
 13 4 -3 35.69 2.61
 -13 -4 3 38.71 1.78
 13 -4 -3 36.71 1.61
 13 4 -2 1.86 0.42
 13 4 -2 0.77 0.55
 13 -4 -2 0.76 0.78
 13 4 -1 4.65 0.61
 13 -4 -1 4.48 1.4
 13 4 0 -0.26 0.23
 13 -4 0 0.27 0.51
 13 4 1 13.48 1.03
 13 -4 1 15.04 1.77
 13 4 2 2.88 0.54
 -13 -4 -2 3.63 0.39
 13 4 3 2.16 0.36
 13 4 3 2.16 0.49
 -13 -4 -3 1.75 0.46
 -13 -4 -3 1.99 0.31
 13 4 4 5.45 0.44
 13 4 4 5.98 1.1
 -13 -4 -4 4.99 0.47
 -13 -4 -4 5.31 0.59
 13 4 5 14.62 0.98
 13 4 5 15.49 1.83
 -13 -4 -5 14.82 0.86
 -13 -4 -5 14.51 1.04
 13 -4 5 16.4 0.97
 13 4 6 -0.01 0.52
 13 4 6 -0.04 0.16
 13 4 6 0.17 0.23
 13 -4 6 0.53 0.27
 -13 -4 -6 0.35 0.21
 -13 -4 -6 0.1 0.23
 13 -4 6 -0.26 0.22
 13 4 7 0.3 0.25
 13 4 7 0.12 0.14
 13 4 7 0.14 0.64
 13 4 7 0.36 0.16
 13 -4 7 -0.07 0.24
 -13 -4 -7 0.17 0.2
 -13 -4 -7 0.31 0.26
 13 -4 7 0.07 0.22
 13 4 8 10.76 0.76
 13 4 8 10.37 0.54
 13 -4 8 9.08 0.72
 -13 -4 -8 9.91 0.66
 13 -4 8 10.67 0.78
 13 4 9 0.79 0.23
 13 -4 9 0.94 0.25
 -13 -4 -9 0.37 0.18
 13 -4 9 0.21 0.21
 13 4 10 11.81 0.71
 13 4 10 13.43 0.67
 13 -4 10 13.21 0.72
 -13 5 11 0.01 0.1
 13 -5 -11 0.02 0.16
 -13 5 10 19.06 0.98
 -13 5 10 19.67 1.11
 -13 5 10 20.07 1.05
 -13 -5 10 20.88 1.09
 13 -5 -10 21.25 1.02
 -13 5 9 27.56 1.43
 -13 5 9 28.25 1.17
 -13 5 9 28.58 1.48
 -13 5 9 26.72 1.34
 -13 -5 9 29.55 1.46
 13 -5 -9 26.87 1.31
 -13 5 8 16.2 1.04
 -13 5 8 15.56 0.74
 -13 5 8 15.01 0.94
 -13 5 8 16.08 1.03
 -13 5 8 15.71 0.82
 -13 -5 8 15.08 1.01
 -13 -5 8 20.2 1.05
 -13 -5 8 15.68 1.05
 13 -5 -8 16.47 0.92
 -13 5 7 0.52 0.86
 -13 5 7 1.07 0.24
 -13 5 7 1.35 0.26
 -13 5 7 1.13 0.33
 -13 5 7 1.57 0.39
 -13 5 7 1.74 0.4
 13 -5 -7 1.19 0.5
 13 -5 -7 1.42 0.31
 -13 -5 7 1.36 0.37
 -13 -5 7 0.9 0.3
 -13 -5 7 1.31 0.37
 -13 5 6 1.27 0.36
 -13 5 6 0.73 0.26
 -13 5 6 0.84 0.29
 -13 5 6 0.38 0.75
 -13 5 6 0.45 0.22
 -13 5 6 0.51 0.28
 -13 -5 6 0.7 0.25
 -13 -5 6 0.82 0.26
 13 -5 -6 0.92 0.27
 13 -5 -6 1.02 0.31
 -13 -5 6 0.84 0.33
 -13 5 5 33.77 1.68
 -13 5 5 32.08 1.58
 13 -5 -5 34.91 1.6
 -13 -5 5 36.51 1.96
 13 -5 -5 31.47 1.54
 -13 -5 5 33.59 1.72
 -13 -5 5 41.12 1.74
 -13 -5 5 33.49 1.46
 -13 5 4 16.6 1.01
 13 -5 -4 17.74 0.93
 -13 -5 4 18.89 1.09
 13 5 -3 24.66 1.45
 -13 5 3 20.94 1.13
 13 -5 -3 17.01 2.7
 -13 5 2 12.1 0.8
 13 5 -2 12.92 1.02
 13 -5 -2 13.9 2.31
 13 5 -1 12.82 1
 13 -5 -1 13.74 2.16
 13 5 0 0.19 0.29
 13 -5 0 0.52 0.65
 13 5 1 0.33 0.29
 13 -5 1 0.08 0.4
 13 5 2 18.86 1.11
 13 5 2 19.52 1.29
 -13 -5 -2 18.39 2.81
 13 5 3 39.77 1.8
 13 5 3 37.18 2.08
 -13 -5 -3 38.52 1.7
 13 5 4 -0.01 0.18
 -13 -5 -4 0.16 0.19
 13 -5 4 -0.04 0.2
 13 5 5 3.48 0.41
 -13 -5 -5 2.55 0.36
 13 -5 5 3.13 0.46
 13 -5 5 3.45 0.53
 13 5 6 0.47 0.76
 13 5 6 0.91 0.32
 13 5 6 0.96 0.24
 -13 -5 -6 0.46 0.21
 13 -5 6 0.8 0.31
 13 -5 6 0.94 0.36
 13 5 7 0.03 0.12
 13 5 7 0.04 0.15
 13 5 7 0.2 0.21
 13 -5 7 0.03 0.25
 13 -5 7 -0.09 0.19
 -13 -5 -7 0.14 0.18
 13 5 8 12.39 0.8
 13 5 8 11.76 0.58
 -13 -5 -8 11.42 0.7
 13 -5 8 11.3 0.77
 13 5 9 0.5 0.19
 13 5 9 0.24 0.21
 13 -5 9 0.88 0.24
 -13 6 10 0.02 0.17
 -13 6 10 0.2 0.15
 13 -6 -10 -0.19 0.16
 13 -6 -10 0.1 0.16
 -13 6 9 20.46 1.04
 -13 6 9 19.69 1.12
 -13 6 9 20.61 1.12
 -13 6 9 21.09 0.88
 13 -6 -9 20.86 1.02
 -13 -6 9 19.88 1.11
 -13 6 8 1.5 0.31
 -13 6 8 0.97 0.31
 -13 6 8 1.32 0.33
 -13 6 8 1.27 0.23
 -13 6 8 1.17 0.19
 -13 -6 8 0.85 0.31
 13 -6 -8 1.1 0.3
 13 -6 -8 1.72 0.33
 -13 6 7 58.64 2.54
 -13 6 7 57.85 2.49
 -13 6 7 57.1 2.32
 -13 6 7 55.95 2.27
 -13 6 7 42.02 4.09
 -13 6 7 57.85 2.53
 13 -6 -7 56.08 2.34
 -13 -6 7 54.97 2.49
 13 -6 -7 56.78 2.37
 -13 6 6 2.5 0.38
 -13 6 6 2.77 1.28
 -13 6 6 2.62 0.39
 -13 6 6 3.42 0.53
 -13 6 6 2.7 0.44
 13 -6 -6 3.17 0.43
 13 -6 -6 2.82 0.41
 -13 -6 6 2.79 0.48
 -13 6 5 3.55 0.47
 -13 6 5 3.25 0.52
 -13 6 5 2.23 1.14
 -13 6 5 3 0.45
 13 -6 -5 3.15 0.42
 -13 -6 5 3.34 0.49
 13 -6 -5 3.34 0.44
 -13 6 4 0.41 0.28
 -13 6 4 0.8 0.34
 -13 6 4 0.68 0.27
 -13 -6 4 0.83 0.22
 -13 -6 4 0.64 0.29
 -13 -6 4 1.09 0.24
 13 -6 -4 0.64 0.35
 13 -6 -4 0.52 0.23
 -13 6 3 12.4 0.83
 -13 -6 3 11.8 1.09
 13 -6 -3 14.18 2.58
 -13 -6 3 12.71 0.75
 13 -6 -3 11.5 0.72
 -13 6 2 3.31 0.47
 13 -6 -2 2.96 1.38
 13 -6 -1 49.56 4.25
 13 6 0 3.58 0.63
 13 6 1 29.8 1.72
 13 6 1 30.12 1.6
 13 6 2 0.86 0.41
 13 6 2 0.89 0.33
 -13 -6 -2 0.78 0.88
 13 -6 2 0.73 0.31
 13 6 3 20.96 1.14
 13 -6 3 20.71 1.15
 13 -6 3 18.69 1.24
 13 6 4 0.39 0.19
 13 6 4 -0.26 0.22
 13 -6 4 -0.42 0.25
 13 -6 4 -0.09 0.2
 13 6 5 3.08 0.43
 13 6 5 3.4 0.45
 13 -6 5 3.38 0.55
 -13 -6 -5 3.54 0.44
 13 -6 5 3.46 0.49
 13 6 6 1.39 0.27
 13 6 6 1.05 0.24
 13 -6 6 0.74 0.28
 -13 -6 -6 1.07 0.27
 13 6 7 11.38 0.64
 13 6 7 9.56 0.96
 13 6 7 11.81 0.57
 -13 -6 -7 10.1 0.68
 13 -6 7 10.61 0.75
 13 6 8 6.05 0.35
 13 6 8 5.68 0.51
 13 -6 8 5.48 0.49
 13 6 9 -0.15 0.15
 -13 -6 -9 0.16 0.13
 13 -6 9 0.15 0.14
 -13 7 9 1.34 0.15
 -13 7 9 1.2 0.3
 13 -7 -9 0.76 0.24
 13 -7 -9 1 0.21
 -13 7 8 15.18 0.65
 -13 7 8 14.7 0.89
 -13 7 8 13.55 0.87
 -13 7 8 15.12 0.75
 -13 -7 8 15.86 0.93
 13 -7 -8 14.13 0.78
 13 -7 -8 13.47 0.89
 -13 7 7 0.65 0.28
 -13 7 7 1.01 0.21
 -13 7 7 0.68 0.26
 -13 7 7 0.96 0.23
 13 -7 -7 0.98 0.25
 -13 -7 7 0.89 0.29
 13 -7 -7 0.8 0.3
 -13 7 6 30.56 1.42
 -13 7 6 29.38 1.54
 -13 7 6 31.31 1.45
 -13 7 6 29.52 1.57
 13 -7 -6 29.33 1.58
 13 -7 -6 31.04 1.4
 -13 -7 6 30.16 1.55
 -13 7 5 0.76 0.27
 -13 7 5 1.81 0.39
 -13 7 5 0.9 0.75
 -13 7 5 1.31 0.32
 -13 -7 5 1.33 0.34
 13 -7 -5 1.38 0.29
 13 -7 -5 1.05 0.35
 -13 7 4 9.37 0.72
 -13 7 4 6.49 1.79
 13 -7 -4 11.69 2.42
 13 -7 -4 9.45 0.6
 -13 -7 4 8.25 0.73
 -13 -7 4 7.98 0.75
 13 -7 -4 9.89 0.81
 -13 7 3 0.21 0.31
 -13 7 3 0.05 0.22
 13 -7 -3 0.59 0.32
 13 -7 -3 0.29 0.67
 -13 -7 3 0.26 0.27
 13 -7 -3 0.52 0.19
 -13 7 2 6.9 0.72
 -13 7 2 7.62 0.65
 -13 -7 2 7.65 0.61
 13 -7 -2 6.71 1.7
 13 -7 -2 6.74 0.7
 -13 -7 2 7.04 0.6
 -13 -7 2 7.57 0.7
 -13 7 1 4.45 0.63
 -13 7 1 3.71 0.51
 13 -7 -1 2.54 1.11
 -13 -7 1 3.49 0.55
 13 -7 -1 3.16 0.5
 -13 7 0 2.36 0.5
 13 7 0 2.17 0.47
 13 -7 0 2.2 0.44
 13 -7 0 1.97 0.86
 13 7 1 1.37 0.43
 13 7 1 2.12 0.56
 13 7 1 1.54 0.42
 13 -7 1 1.31 0.39
 13 7 2 68.49 2.86
 13 -7 2 62.54 2.75
 13 -7 2 63.91 2.85
 -13 -7 -2 62.93 2.54
 13 7 3 0.99 0.29
 13 -7 3 0.5 0.26
 13 -7 3 0.91 0.34
 13 7 4 5.16 0.57
 13 -7 4 4.88 0.57
 13 7 5 -0.12 0.16
 13 7 5 -0.08 0.19
 13 -7 5 0.14 0.21
 13 7 6 17.21 0.91
 13 7 6 16.76 0.86
 13 -7 6 17.63 1
 13 7 7 1.66 0.18
 13 7 7 1.58 0.24
 13 -7 7 2 0.31
 -13 -7 -7 1.42 0.25
 13 7 8 2.42 0.17
 13 -7 8 1.84 0.27
 -13 -7 -8 2.55 0.25
 -13 8 8 7.29 0.41
 13 -8 -8 6.94 0.53
 13 -8 -8 7.14 0.4
 -13 8 7 3.92 0.32
 -13 8 7 3.72 0.38
 -13 8 7 3.61 0.46
 13 -8 -7 3.86 0.32
 13 -8 -7 2.9 0.4
 -13 8 6 5.07 0.5
 -13 8 6 4.98 0.43
 -13 8 6 5.64 0.52
 13 -8 -6 4.05 0.37
 13 -8 -6 5.45 0.56
 -13 8 5 17.59 1.04
 -13 8 5 16.83 0.96
 -13 -8 5 16.06 1
 13 -8 -5 17.52 1.06
 13 -8 -5 17.31 0.81
 -13 8 4 0.21 0.21
 -13 -8 4 0.12 0.23
 13 -8 -4 0.22 0.24
 13 -8 -4 0.11 0.82
 -13 8 3 25.04 1.34
 -13 8 3 25.15 1.34
 -13 -8 3 27.06 1.37
 13 -8 -3 23.16 2.97
 13 -8 -3 25.62 1.39
 -13 8 2 3.6 0.51
 -13 8 2 4.66 0.62
 13 -8 -2 4.41 0.57
 13 -8 -2 3.48 1.3
 -13 -8 2 2.24 0.43
 -13 8 1 42 2.02
 -13 8 1 43.72 1.98
 13 8 -1 42.73 2.08
 -13 -8 1 44.08 2.02
 13 -8 -1 36 3.21
 13 -8 -1 42.17 1.98
 13 8 0 3.83 0.61
 -13 8 0 5.29 0.68
 -13 -8 0 4.74 0.6
 13 -8 0 5.2 0.64
 -13 8 -1 12.64 0.98
 13 8 1 13.17 0.95
 13 8 1 12.63 0.9
 13 -8 1 9.9 0.81
 -13 -8 -1 11.6 0.87
 13 8 2 3.24 0.49
 13 -8 2 3.75 0.5
 -13 -8 -2 4.44 0.57
 13 8 3 0.54 0.24
 13 -8 3 0.82 0.25
 13 8 4 2.8 0.39
 13 -8 4 2.29 0.37
 13 8 5 5.24 0.52
 13 8 5 4.82 0.43
 13 -8 5 5.23 0.48
 -13 -8 -5 5.44 0.37
 13 8 6 0.16 0.13
 13 8 6 0.34 0.17
 -13 8 -6 0.35 0.24
 -13 -8 -6 0.6 0.21
 -13 -8 -6 0.54 0.16
 13 -8 6 0.47 0.17
 13 8 7 1.15 0.18
 13 -8 7 0.86 0.2
 -13 9 7 2.02 0.19
 -13 9 7 2.3 0.26
 13 -9 -7 2.2 0.31
 -13 9 6 0.69 0.17
 -13 9 6 0.78 0.23
 -13 9 6 0.32 0.2
 13 -9 -6 0.19 0.18
 -13 9 5 6.65 0.5
 -13 9 5 6.39 0.54
 -13 -9 5 6.35 0.53
 13 -9 -5 6.3 0.55
 -13 9 4 2.8 0.42
 13 -9 -4 3.35 0.47
 -13 -9 4 3.26 0.42
 -13 9 3 3.63 0.48
 13 9 -3 3.3 0.5
 -13 -9 3 3.62 0.47
 13 -9 -3 3.35 0.46
 -13 9 2 6.35 0.59
 -13 9 2 7.01 0.6
 13 9 -2 6.34 0.64
 13 -9 -2 6.57 0.59
 -13 -9 2 7.21 0.61
 -13 9 1 7.4 0.67
 13 9 -1 8.21 0.74
 -13 -9 1 7.93 0.66
 13 -9 -1 7.84 0.65
 -13 9 0 29.24 1.56
 13 9 0 30.83 1.66
 13 9 0 31.96 1.6
 -13 -9 0 31.25 1.56
 13 -9 0 32.27 1.53
 -13 9 -1 2.37 0.42
 13 9 1 1.69 0.4
 13 9 1 2.12 0.41
 -13 -9 -1 1.31 0.32
 -13 9 -2 8.25 0.74
 13 9 2 9.5 0.69
 -13 -9 -2 9.96 0.72
 -13 9 -3 24.27 1.37
 13 -9 3 26.08 1.25
 -13 -9 -3 27.52 1.33
 13 9 4 8.2 0.57
 -13 9 -4 6.82 0.64
 13 -9 4 9.07 0.58
 -13 -9 -4 10.03 0.64
 13 9 5 1.86 0.24
 13 9 5 1.64 0.27
 -13 9 -5 0.87 0.24
 13 -9 5 1.36 0.25
 -13 -9 -5 2.08 0.28
 13 9 6 0.32 0.09
 -13 9 -6 0 0.21
 13 -9 6 0.27 0.13
 -13 10 5 0.21 0.12
 13 -10 -5 -0.01 0.12
 -13 -10 5 0.13 0.17
 -13 10 4 2.08 0.29
 13 10 -4 2.34 0.38
 13 -10 -4 2.28 0.31
 -13 -10 4 1.7 0.27
 -13 10 3 9.78 0.66
 13 -10 -3 10.32 0.64
 -13 -10 3 10.93 0.67
 -13 10 2 0.7 0.22
 -13 10 2 0.81 0.38
 13 10 -2 0.67 0.24
 -13 -10 2 0.5 0.2
 13 -10 -2 0.7 0.22
 13 10 -1 -0.2 0.25
 -13 10 1 0.07 0.18
 13 10 -1 0.19 0.21
 -13 -10 1 0.05 0.17
 13 10 0 0.43 0.25
 13 10 0 0.27 0.26
 -13 10 0 0.4 0.21
 -13 -10 0 0.14 0.17
 -13 10 -1 0.64 0.24
 -13 -10 -1 1.06 0.22
 -13 10 -2 4.65 0.47
 -13 -10 -2 5.62 0.45
 -13 10 -3 0.88 0.25
 13 10 3 0.94 0.26
 -13 -10 -3 1.23 0.23
 -13 10 -4 1.32 0.24
 13 10 4 1.51 0.21
 -13 -10 -4 1.45 0.22
 -13 -11 1 0.44 0.16
 -14 0 12 4.01 0.28
 -14 0 11 -0.09 0.22
 -14 0 11 0.03 0.12
 -14 0 10 27.11 1.25
 -14 0 10 28.1 1.51
 -14 0 9 0.11 0.15
 -14 0 9 0.13 0.29
 -14 0 8 38.97 1.69
 -14 0 8 37.8 1.9
 -14 0 8 38.58 1.89
 -14 0 7 0.33 0.28
 -14 0 7 0.19 0.14
 -14 0 6 366.2 13.69
 14 0 -5 0.36 0.28
 14 0 -5 -0.31 0.28
 14 0 -4 1.37 0.51
 14 0 -3 -0.14 0.2
 14 0 -2 271.71 10.96
 14 0 -1 0.16 0.58
 14 0 -1 0.15 0.27
 14 0 0 391.49 16.35
 14 0 1 -0.22 0.54
 14 0 1 0.29 0.35
 14 0 2 1.61 0.71
 14 0 2 2.17 0.73
 14 0 3 0.12 0.34
 14 0 3 -0.11 0.27
 14 0 4 0.52 0.51
 14 0 5 0.46 0.49
 14 0 6 27.25 2.47
 14 0 6 26.34 1.39
 14 0 7 0.17 0.23
 14 0 7 -0.01 0.21
 14 0 7 0.1 0.47
 -14 0 -8 15.26 0.99
 14 0 8 17.17 1.04
 14 0 8 14.06 1.86
 14 0 8 16.38 1
 14 0 9 0.39 0.23
 14 0 10 0.76 0.24
 -14 1 12 0.15 0.11
 -14 -1 12 0.1 0.11
 -14 1 11 0.07 0.14
 -14 1 11 -0.07 0.3
 -14 -1 11 -0.02 0.11
 -14 -1 11 0.16 0.25
 -14 1 10 3.14 0.53
 -14 1 10 3.12 0.37
 -14 -1 10 2.5 0.49
 -14 -1 10 3.47 0.34
 14 -1 -10 2.83 0.39
 -14 1 9 3.78 0.61
 -14 1 9 3.83 0.42
 -14 -1 9 4.78 0.62
 -14 -1 9 4.32 0.41
 -14 -1 9 4.12 0.6
 -14 1 8 5 0.33
 -14 1 8 4.84 0.64
 -14 1 8 5.11 0.46
 -14 -1 8 5.66 0.68
 -14 -1 8 5.79 0.62
 -14 -1 8 4.92 0.44
 14 -1 -8 4.9 0.52
 -14 1 7 9.29 0.56
 -14 1 7 10.44 0.8
 -14 -1 7 10.66 0.51
 14 -1 -7 10.17 0.67
 -14 -1 7 10.79 0.82
 -14 1 6 0.35 0.23
 14 -1 -6 0.11 0.21
 -14 -1 6 0.2 0.23
 14 1 -5 9.54 1.09
 -14 -1 5 12.04 0.94
 14 -1 -5 11.97 0.65
 14 -1 -5 10.67 1.22
 14 1 -4 33.19 2.17
 14 -1 -4 31.67 2.17
 14 1 -2 0.66 0.31
 14 1 -2 0.69 0.41
 14 -1 -2 0.75 0.43
 14 1 -1 136.52 6.08
 14 -1 -1 137.45 6.11
 14 -1 0 0.73 0.67
 14 1 1 89.99 3.73
 14 1 1 96.59 4.29
 14 -1 1 76.63 4.8
 14 1 2 35.08 2.22
 14 1 2 32.39 1.7
 14 1 2 30.96 2.52
 14 -1 2 29.77 2.34
 14 1 3 1.83 0.69
 14 1 3 1.42 0.43
 14 1 3 1.76 0.63
 14 -1 3 1.98 0.75
 14 1 4 40.72 2.11
 14 1 4 39.85 2.78
 14 -1 4 39.56 2.86
 14 1 5 2.99 0.97
 14 -1 5 3.88 1.14
 14 1 6 3.93 1.12
 14 1 6 4.35 0.57
 14 -1 6 4.25 0.55
 14 -1 6 4.12 1.16
 14 1 7 0.58 0.64
 14 1 7 0.5 0.3
 14 1 7 0.46 0.25
 14 -1 7 0.19 0.23
 14 -1 7 0.28 0.27
 14 -1 7 0.63 0.7
 -14 -1 -7 0.76 0.25
 14 1 8 4.11 0.53
 14 1 8 3.28 1.16
 14 -1 8 5.34 0.54
 14 -1 8 3.88 0.53
 -14 -1 -8 5.31 0.95
 14 1 9 53.72 2.36
 14 -1 9 52.59 2.35
 14 -1 9 53.48 2.35
 14 1 10 0.31 0.2
 14 -1 10 0.57 0.24
 -14 2 12 2.91 0.26
 -14 2 11 2.05 0.4
 -14 2 11 2.73 0.3
 14 -2 -11 2.33 0.35
 -14 -2 11 2.47 0.44
 -14 -2 11 2.41 0.27
 -14 2 10 1.45 0.39
 -14 2 10 1.65 0.29
 -14 -2 10 1.17 0.37
 14 -2 -10 1.14 0.29
 -14 -2 10 1.27 0.23
 -14 -2 10 2.01 0.4
 -14 2 9 5.96 0.72
 -14 2 9 6.33 0.52
 -14 -2 9 6.54 0.73
 -14 -2 9 6.25 0.47
 14 -2 -9 5.9 0.54
 -14 -2 9 5.9 0.7
 -14 2 8 55.21 2.16
 -14 2 8 55.18 2.52
 -14 2 8 55.49 2.33
 -14 -2 8 57.03 2.55
 -14 -2 8 53.04 2.46
 -14 -2 8 53.08 2.24
 14 -2 -8 54.1 2.31
 -14 2 7 35.5 1.77
 -14 2 7 36.07 1.62
 -14 2 7 34.36 1.51
 -14 -2 7 35.05 1.55
 14 -2 -7 37.6 1.62
 -14 -2 7 35.89 1.78
 -14 -2 7 35.41 1.4
 -14 2 6 7.21 1.51
 -14 2 6 8.16 0.65
 14 -2 -6 7.62 0.56
 -14 -2 6 6.63 0.63
 -14 2 5 0.55 0.25
 14 2 -5 0.71 0.45
 -14 2 5 1.34 0.83
 14 -2 -5 1.1 0.55
 14 -2 -5 0.97 0.24
 14 2 -4 9.68 1.13
 14 -2 -4 11.03 0.62
 14 -2 -4 9.88 1.19
 14 2 -3 0.35 0.29
 14 2 -3 0.31 0.4
 14 -2 -3 0.54 0.41
 14 2 -2 37.74 1.88
 14 2 -2 37.38 2.41
 14 -2 -2 37.47 2.43
 14 2 -1 94.49 4.52
 14 2 -1 91.79 3.82
 14 -2 -1 84.64 5.43
 14 2 0 25.73 1.39
 14 -2 0 20.18 2.27
 14 2 1 35.72 1.82
 14 2 1 39.82 2.24
 14 -2 1 31.14 2.71
 -14 -2 -1 36.38 1.66
 14 2 2 7.88 1.01
 14 2 2 7.47 0.74
 14 -2 2 8.33 1.11
 -14 -2 -2 7.27 0.6
 14 2 3 32.69 1.78
 14 2 3 38 2.47
 14 2 3 29.87 2.38
 -14 -2 -3 32.33 1.58
 14 2 4 0.65 0.44
 14 2 4 0.16 0.32
 -14 -2 -4 0.1 0.18
 14 2 5 13.63 1.67
 -14 -2 -5 13.63 0.91
 14 2 6 24.88 1.11
 14 2 6 24.89 2.39
 14 2 6 24.27 1.32
 14 -2 6 25.18 1.35
 14 -2 6 25.23 1.36
 -14 -2 -6 24.22 1.37
 14 2 7 11.43 0.83
 14 2 7 10.8 1.65
 14 -2 7 11.86 0.84
 -14 -2 -7 12.44 0.9
 14 -2 7 11.85 0.87
 14 2 8 0.08 0.09
 14 2 8 0.09 0.2
 14 -2 8 0.35 0.23
 14 -2 8 -0.32 0.17
 14 2 9 14.19 0.89
 14 -2 9 13.64 0.87
 14 -2 9 12.91 0.86
 -14 -2 -9 14.29 0.79
 14 2 10 1.64 0.3
 14 -2 10 2.12 0.33
 -14 3 11 15.79 0.79
 -14 3 11 15.82 0.93
 -14 -3 11 14.94 0.76
 -14 -3 11 14.12 0.95
 -14 3 10 32.03 1.65
 -14 3 10 32.26 1.48
 -14 -3 10 32.08 1.43
 14 -3 -10 33.23 1.48
 -14 -3 10 33.68 1.61
 -14 -3 10 31.4 1.64
 -14 3 9 5.13 0.68
 -14 3 9 5.24 0.31
 -14 3 9 5.31 0.49
 -14 -3 9 5.13 0.43
 -14 -3 9 5.47 0.64
 -14 -3 9 5.74 0.69
 14 -3 -9 4.85 0.51
 14 3 -8 4.89 0.86
 -14 3 8 3.86 0.55
 -14 3 8 5.14 0.49
 -14 3 8 4.28 0.36
 -14 -3 8 4.61 0.62
 14 -3 -8 4.38 0.49
 -14 -3 8 4.51 0.41
 -14 -3 8 5.11 0.68
 14 3 -7 1.6 0.55
 -14 3 7 1.29 1.05
 -14 3 7 1.01 0.23
 -14 3 7 1.11 0.28
 -14 3 7 0.74 0.21
 -14 3 7 1.25 0.36
 -14 -3 7 1.38 0.27
 -14 -3 7 1.58 0.17
 14 -3 -7 0.72 0.25
 -14 -3 7 1.18 0.36
 -14 -3 7 1.36 0.34
 14 3 -6 72.58 3.5
 -14 3 6 74.35 3.22
 -14 3 6 75.43 3.05
 14 -3 -6 80.91 3.1
 -14 -3 6 76.89 3.24
 -14 -3 6 78.86 2.95
 14 3 -5 1.55 0.47
 -14 3 5 2.11 0.37
 14 -3 -5 1.32 0.64
 14 -3 -5 1.27 0.26
 -14 -3 5 1.86 0.35
 14 3 -4 9.84 0.87
 14 3 -4 8.54 1.19
 -14 3 4 9.47 0.73
 -14 -3 4 10.13 0.7
 14 -3 -4 9.87 1.31
 14 -3 -4 9.75 0.61
 14 3 -3 1.98 0.71
 14 3 -3 2.64 0.57
 14 -3 -3 2.06 0.31
 14 3 -2 7.69 1.1
 14 3 -2 6.86 0.69
 14 -3 -2 5.37 1.51
 14 3 -1 2.6 0.54
 14 3 -1 2.74 0.79
 14 -3 -1 4.47 1.48
 14 3 0 1.63 0.47
 14 -3 0 1.44 0.86
 14 3 1 11.28 0.92
 14 -3 1 14.49 1.74
 14 3 2 86.18 3.79
 14 -3 2 90.57 4.21
 -14 -3 -2 82.5 3.57
 14 3 3 7.13 0.73
 14 3 3 7.57 1.12
 14 3 3 6.56 1.25
 -14 -3 -3 6.51 0.6
 14 3 4 59.93 2.41
 14 3 4 63.72 3.8
 14 3 4 60.88 2.96
 -14 -3 -4 61.02 2.71
 14 3 5 4.47 1.21
 -14 -3 -5 4.41 0.55
 14 -3 5 4.33 0.51
 14 3 6 2.27 0.98
 14 3 6 2.57 0.43
 14 3 6 2.42 0.31
 14 -3 6 2.58 0.43
 14 -3 6 3 0.5
 -14 -3 -6 2.52 0.49
 14 3 7 11.67 0.55
 14 3 7 9.68 0.77
 14 3 7 12.28 1.71
 14 -3 7 10.26 0.83
 -14 -3 -7 10.66 0.71
 -14 -3 -7 11.71 0.89
 14 -3 7 11.2 0.84
 14 3 8 5.68 0.35
 14 3 8 4.16 0.53
 -14 -3 -8 5.46 0.49
 14 -3 8 6.5 0.59
 14 -3 8 5.43 0.61
 14 3 9 1.13 0.29
 -14 -3 -9 1.58 0.28
 14 -3 9 1.09 0.31
 14 -3 9 1.55 0.32
 14 3 10 7.96 0.54
 14 -3 10 7.39 0.54
 14 -3 10 7.04 0.54
 -14 4 11 8.15 0.5
 -14 -4 11 8.37 0.59
 -14 4 10 0.45 0.26
 -14 4 10 0.26 0.17
 -14 -4 10 0.39 0.28
 14 -4 -10 0.31 0.21
 -14 -4 10 -0.03 0.18
 -14 -4 10 0.26 0.19
 -14 4 9 0.3 0.25
 -14 4 9 0.5 0.29
 -14 4 9 0.4 0.21
 -14 4 9 0.33 0.13
 -14 -4 9 0.74 0.33
 14 -4 -9 0.66 0.25
 -14 -4 9 0.45 0.21
 -14 -4 9 0.32 0.27
 -14 4 8 19.73 2.71
 -14 4 8 18.74 0.92
 -14 4 8 19.41 0.83
 -14 4 8 18.88 1.18
 -14 4 8 19.6 1.18
 -14 4 8 18.38 1.05
 -14 -4 8 18.73 1.15
 14 -4 -8 18.82 1.03
 -14 -4 8 19.87 1.03
 -14 -4 8 18.67 1.19
 -14 4 7 6.58 0.5
 -14 4 7 6.45 0.64
 -14 4 7 6.77 1.94
 -14 4 7 6.33 0.75
 -14 4 7 5.47 0.45
 -14 4 7 6.55 0.58
 -14 -4 7 6.72 0.66
 -14 -4 7 6.24 0.51
 14 -4 -7 6.55 0.55
 -14 -4 7 5.93 0.64
 -14 4 6 1.98 0.32
 -14 4 6 2.37 0.43
 -14 4 6 2.11 0.37
 -14 4 6 2.46 1.08
 14 4 -6 2.15 0.6
 -14 -4 6 1.5 0.36
 -14 -4 6 1.57 0.3
 -14 -4 6 2.11 0.26
 14 -4 -6 2.03 0.35
 -14 -4 6 1.3 0.36
 14 4 -5 -0.24 0.33
 -14 4 5 0.14 0.18
 -14 4 5 0.07 0.61
 14 -4 -5 -0.21 0.14
 -14 -4 5 -0.05 0.2
 -14 -4 5 0.15 0.2
 14 4 -4 23.68 1.46
 -14 4 4 23.42 1.23
 14 -4 -4 23.2 1.12
 -14 -4 4 23.9 1.26
 -14 4 3 1.42 0.32
 14 4 -3 0.97 0.41
 14 4 -3 0.38 0.53
 -14 -4 3 1.21 0.32
 14 4 -2 5.41 1.1
 14 4 -2 6.17 0.71
 14 -4 -2 6.13 1.55
 14 4 -1 0.12 0.32
 14 -4 -1 0.36 0.59
 14 4 0 130.27 5.65
 14 -4 0 149.33 7.63
 14 4 1 1.11 0.38
 14 -4 1 1.37 0.68
 14 4 2 4.68 0.63
 -14 -4 -2 4.2 0.42
 14 4 3 20.12 1.36
 14 4 3 20.11 1.08
 -14 -4 -3 20.56 1.04
 14 4 4 35.78 2.73
 14 4 4 34.37 1.52
 -14 -4 -4 35.65 1.59
 -14 -4 -4 34.62 1.81
 14 -4 4 36.01 1.81
 14 4 5 14.71 1.81
 14 4 5 13.92 0.82
 -14 -4 -5 14.45 1.04
 14 -4 5 14.89 1.01
 -14 -4 -5 14.89 0.86
 14 -4 5 15.38 0.96
 14 4 6 0.28 0.17
 14 4 6 0.29 0.27
 14 4 6 -0.01 0.54
 14 -4 6 0.42 0.28
 -14 -4 -6 0.24 0.2
 14 -4 6 0.32 0.23
 -14 -4 -6 -0.1 0.21
 14 4 7 0.15 0.14
 14 4 7 -0.03 0.22
 14 4 7 -0.04 0.13
 14 -4 7 -0.05 0.24
 14 -4 7 0.1 0.2
 -14 -4 -7 -0.04 0.18
 14 4 8 0.73 0.26
 14 4 8 1.11 0.18
 14 -4 8 1.38 0.32
 -14 -4 -8 0.97 0.24
 14 -4 8 0.8 0.3
 14 4 9 0.91 0.25
 -14 -4 -9 1.4 0.26
 14 -4 9 1.13 0.27
 14 -4 9 1.63 0.32
 14 4 10 10.39 0.62
 14 4 10 11.18 0.58
 14 -4 10 10.76 0.63
 -14 5 11 0.39 0.14
 -14 5 10 0.18 0.15
 -14 5 10 0.11 0.2
 -14 5 10 -0.02 0.2
 14 -5 -10 0.45 0.24
 -14 -5 10 0.33 0.2
 14 -5 -10 0.04 0.2
 -14 5 9 4.81 0.53
 -14 5 9 4.31 0.31
 -14 5 9 4.74 0.57
 -14 5 9 3.67 0.41
 -14 -5 9 4.41 0.54
 14 -5 -9 4.57 0.46
 14 -5 -9 4.11 0.5
 -14 5 8 2.59 0.45
 -14 5 8 2.83 0.27
 -14 5 8 2.73 0.45
 -14 5 8 2.09 0.3
 -14 5 8 3.26 0.43
 -14 -5 8 3.03 0.51
 -14 -5 8 3 0.49
 -14 -5 8 2.85 0.45
 14 -5 -8 3.18 0.41
 14 -5 -8 3.41 0.46
 -14 5 7 7.65 0.56
 -14 5 7 7.28 1.98
 -14 5 7 8.85 0.74
 -14 5 7 7.87 0.72
 -14 5 7 7.59 0.52
 -14 5 7 8.64 0.66
 14 -5 -7 7.93 0.68
 14 -5 -7 7.74 0.61
 -14 -5 7 7.89 0.74
 -14 -5 7 7.46 0.68
 -14 -5 7 8.35 0.67
 -14 5 6 16.26 1.05
 -14 5 6 15.71 0.87
 -14 5 6 15.26 0.88
 -14 5 6 15.85 0.96
 -14 5 6 15.62 0.99
 -14 5 6 14.72 2.24
 14 -5 -6 15.4 0.94
 -14 -5 6 15.47 0.75
 -14 -5 6 15.04 1.04
 -14 -5 6 17.68 1.01
 14 -5 -6 16.09 0.9
 -14 -5 6 14.93 0.98
 -14 5 5 4.13 0.46
 -14 5 5 1.08 0.87
 -14 5 5 3.76 0.52
 -14 -5 5 3.3 0.51
 -14 -5 5 3.44 0.5
 14 -5 -5 3.3 0.41
 -14 -5 5 4.02 0.53
 14 -5 -5 3.79 0.46
 -14 -5 5 2.71 0.32
 -14 5 4 55.49 2.49
 -14 -5 4 58.34 2.35
 -14 -5 4 58.06 2.56
 -14 5 3 5.85 0.54
 14 5 -3 6.13 0.77
 14 -5 -3 3.65 1.63
 14 5 -2 14.06 1.09
 -14 5 2 13.59 0.85
 14 -5 -2 13.84 2.29
 14 5 -1 1.76 0.49
 14 -5 -1 2.11 1.1
 14 5 0 2.51 0.54
 14 -5 0 1.99 0.93
 14 5 1 0.1 0.27
 14 5 1 0.03 0.27
 14 -5 1 0.16 0.4
 14 5 2 17.84 1.08
 14 5 2 18.99 1.28
 14 5 3 8.07 0.85
 14 5 3 7.82 0.65
 -14 -5 -3 7.56 0.58
 14 -5 3 8.74 0.69
 14 5 4 0.05 0.16
 14 5 4 0.68 0.27
 14 -5 4 -0.1 0.26
 14 -5 4 -0.07 0.19
 -14 -5 -4 -0.1 0.17
 14 5 5 40.93 1.84
 14 -5 5 43.63 1.97
 14 -5 5 38.31 2
 -14 -5 -5 43.05 1.86
 14 5 6 6.94 0.52
 14 -5 6 6.77 0.7
 14 -5 6 7.18 0.63
 -14 -5 -6 7.23 0.57
 14 5 7 24.22 1.24
 14 5 7 23.37 1.09
 14 5 7 22.99 0.99
 -14 -5 -7 23.02 1.15
 14 -5 7 22.19 1.23
 14 -5 7 21.07 1.26
 14 5 8 0.12 0.11
 14 5 8 0.04 0.16
 14 5 8 0.05 0.2
 14 -5 8 -0.01 0.17
 -14 -5 -8 0.17 0.18
 14 -5 8 0.2 0.28
 14 5 9 0 0.14
 14 5 9 0.07 0.16
 14 -5 9 0.14 0.16
 -14 6 10 1.47 0.23
 14 -6 -10 1.72 0.24
 -14 6 9 2.36 0.37
 -14 6 9 2.06 0.22
 -14 6 9 2.04 0.3
 -14 6 9 2.26 0.38
 14 -6 -9 2.4 0.34
 14 -6 -9 2.25 0.36
 -14 -6 9 1.96 0.35
 -14 6 8 1.46 0.25
 -14 6 8 2.14 0.22
 -14 6 8 1.52 0.36
 -14 6 8 2.38 0.38
 -14 6 8 1.59 0.36
 -14 -6 8 1.31 0.32
 14 -6 -8 1.95 0.34
 14 -6 -8 1.3 0.36
 -14 6 7 24.46 1.35
 -14 6 7 25.28 1.13
 -14 6 7 23.47 1.33
 -14 6 7 24.3 1.18
 -14 -6 7 24.63 1.33
 14 -6 -7 23.88 1.23
 14 -6 -7 22.98 1.2
 -14 6 6 12.28 0.89
 -14 6 6 12.63 0.86
 -14 6 6 12.53 0.77
 -14 6 6 12 0.74
 -14 6 6 10.37 1.9
 14 -6 -6 10.47 0.76
 -14 -6 6 12.55 0.88
 -14 6 5 2 0.45
 -14 6 5 1.7 0.36
 -14 6 5 1.71 0.98
 -14 6 5 1.36 0.36
 -14 -6 5 1.33 0.36
 -14 -6 5 2.84 0.34
 14 -6 -5 2.16 0.35
 14 -6 -5 1.68 0.45
 -14 6 4 6.29 0.6
 -14 6 4 7.61 0.71
 -14 6 4 6.09 0.64
 -14 -6 4 6.26 0.63
 -14 -6 4 5.95 0.48
 -14 -6 4 5.74 0.47
 14 -6 -4 8.12 0.83
 14 -6 -4 6.11 0.52
 -14 6 3 2.51 0.48
 -14 6 3 2.21 0.4
 14 -6 -3 2.86 0.36
 -14 -6 3 3.48 0.52
 -14 -6 3 2.73 0.38
 14 -6 -3 2.04 1.25
 -14 6 2 1.02 0.3
 14 -6 -2 0.62 0.25
 -14 -6 2 1.13 0.31
 -14 -6 2 1.07 0.56
 14 -6 -2 0.5 0.81
 14 -6 -1 4.8 1.39
 14 6 0 5.5 0.68
 14 6 1 0.47 0.33
 14 6 1 1.27 0.38
 14 -6 1 0.77 0.47
 14 6 2 10.37 0.8
 14 6 2 10.34 0.97
 14 -6 2 14.62 1.66
 14 -6 2 8.58 0.75
 14 6 3 20.55 1.11
 14 -6 3 18.36 1.21
 14 -6 3 20.07 1.13
 14 6 4 0.61 0.27
 14 6 4 0.17 0.18
 14 -6 4 0.26 0.3
 14 -6 4 0.08 0.21
 14 6 5 2.28 0.36
 14 -6 5 2.17 0.47
 14 -6 5 1.74 0.36
 14 6 6 2.73 0.37
 14 6 6 3.02 0.36
 14 -6 6 3.37 0.51
 -14 -6 -6 2.67 0.37
 14 -6 6 2.13 0.37
 14 6 7 19.28 0.92
 14 6 7 18.72 0.83
 -14 -6 -7 17.84 0.95
 14 -6 7 20.62 1.07
 14 6 8 0.19 0.22
 14 6 8 0.05 0.09
 14 -6 8 0.27 0.17
 -14 7 9 0 0.08
 14 -7 -9 0.09 0.16
 14 -7 -9 -0.01 0.13
 -14 7 8 5.93 0.4
 -14 7 8 5.43 0.52
 -14 7 8 5.47 0.31
 14 -7 -8 4.29 0.51
 14 -7 -8 5.73 0.43
 -14 -7 8 5 0.52
 -14 7 7 0.72 0.19
 -14 7 7 0.89 0.31
 -14 7 7 0.73 0.22
 -14 7 7 0.58 0.27
 14 -7 -7 0.72 0.23
 14 -7 -7 0.84 0.29
 -14 -7 7 1.18 0.31
 -14 7 6 85.88 3.66
 -14 7 6 88.1 3.49
 -14 7 6 86.81 3.62
 -14 7 6 87.6 3.52
 -14 -7 6 88.8 3.65
 14 -7 -6 88 3.45
 14 -7 -6 87.31 3.67
 -14 7 5 0.96 0.32
 -14 7 5 0.61 0.76
 -14 7 5 0.85 0.29
 14 -7 -5 0.92 0.24
 14 -7 -5 1.12 0.34
 -14 -7 5 0.77 0.3
 -14 7 4 73.76 3.25
 -14 7 4 78.93 3.29
 14 -7 -4 92.07 6.71
 14 -7 -4 77.51 3.05
 -14 -7 4 71.65 3.26
 14 -7 -4 75.4 3.31
 -14 -7 4 75.24 3.26
 -14 7 3 44.85 2.17
 -14 7 3 48.39 2.21
 14 -7 -3 48.44 1.94
 14 -7 -3 48.86 2.26
 -14 -7 3 46.94 2.22
 14 -7 -3 52.38 4.76
 -14 -7 3 47.65 2.08
 -14 7 2 38.06 1.78
 -14 7 2 38.25 1.84
 -14 -7 2 36.92 1.69
 -14 -7 2 37.38 1.83
 14 -7 -2 35.31 1.81
 -14 -7 2 35.44 1.69
 14 -7 -2 34.93 3.68
 -14 7 1 3.17 0.54
 14 -7 -1 1.94 0.42
 14 -7 -1 1.89 0.97
 -14 -7 1 1.96 0.45
 -14 7 0 0.82 0.38
 14 7 0 1.55 0.41
 14 -7 0 1.08 0.34
 14 -7 0 1.16 0.67
 14 7 1 1.7 0.44
 14 7 1 1.4 0.51
 14 -7 1 1.02 0.35
 14 7 2 0.41 0.3
 14 -7 2 0.04 0.28
 14 -7 2 0.32 0.28
 14 7 3 3.15 0.45
 14 -7 3 3.11 0.5
 14 -7 3 2.1 0.41
 14 7 4 2.34 0.41
 14 -7 4 1.95 0.43
 14 -7 4 1.25 0.31
 14 7 5 1.69 0.34
 14 7 5 2.45 0.36
 14 -7 5 2.3 0.39
 14 7 6 3.05 0.32
 14 7 6 2.7 0.35
 14 -7 6 2.71 0.38
 14 7 7 3.67 0.31
 -14 -7 -7 3.13 0.32
 14 -7 7 2.84 0.36
 14 -7 8 3.35 0.32
 -14 -7 -8 3.61 0.28
 -14 8 8 5.19 0.34
 14 -8 -8 5.31 0.33
 14 -8 -8 6.01 0.46
 -14 8 7 0.06 0.2
 -14 8 7 0.24 0.15
 14 -8 -7 0.24 0.14
 14 -8 -7 0.01 0.17
 -14 8 6 7.98 0.55
 -14 8 6 8.24 0.6
 -14 8 6 7.71 0.62
 14 -8 -6 8.41 0.48
 14 -8 -6 8.32 0.66
 -14 8 5 1.08 0.27
 -14 8 5 0.95 0.29
 -14 -8 5 0.86 0.27
 14 -8 -5 1.3 0.31
 14 -8 -5 1 0.19
 -14 8 4 3.36 0.47
 14 -8 -4 4.42 0.55
 -14 -8 4 3.47 0.48
 -14 8 3 9.78 0.72
 -14 8 3 9.07 0.73
 -14 8 3 4.72 1.48
 14 -8 -3 9.92 0.76
 -14 -8 3 9.33 0.72
 14 -8 -3 6.45 1.68
 -14 8 2 2.32 0.42
 -14 8 2 2.65 0.46
 -14 -8 2 2.16 0.42
 14 -8 -2 1.79 0.4
 14 -8 -2 2.33 1.15
 -14 8 1 0.49 0.35
 14 8 -1 1.06 0.34
 -14 -8 1 0.85 0.29
 14 -8 -1 0.3 0.25
 14 -8 -1 0.29 0.56
 14 8 0 15.81 1.09
 14 8 0 18.14 1.27
 -14 8 0 15.78 1.06
 14 -8 0 16.43 1.03
 -14 -8 0 17.09 1.07
 14 8 1 13.59 0.97
 -14 8 -1 15.51 1.08
 14 -8 1 12.89 0.91
 -14 -8 -1 13.84 0.95
 14 8 2 1.85 0.39
 -14 8 -2 1.75 0.44
 14 -8 2 1.29 0.35
 -14 8 -3 27.79 1.56
 14 -8 3 29.91 1.43
 14 8 4 0.45 0.22
 -14 8 -4 0.55 0.27
 14 -8 4 0.13 0.19
 14 8 5 0.22 0.17
 -14 8 -5 0.01 0.26
 14 8 5 0.08 0.21
 -14 -8 -5 0.25 0.17
 14 -8 5 0.11 0.19
 14 8 6 1.01 0.21
 14 8 6 1.29 0.19
 -14 8 -6 0.64 0.25
 14 -8 6 0.98 0.22
 -14 -8 -6 0.98 0.24
 14 8 7 11.07 0.54
 14 -8 7 12.04 0.63
 -14 9 7 5.77 0.29
 -14 9 7 5.23 0.35
 14 -9 -7 5.05 0.4
 -14 9 6 4.13 0.38
 -14 9 6 4.29 0.33
 -14 9 6 3.72 0.41
 14 -9 -6 3.98 0.41
 -14 9 5 2.19 0.35
 -14 9 5 1.67 0.29
 -14 -9 5 1.46 0.3
 14 -9 -5 1.61 0.31
 -14 9 4 20.2 1.09
 -14 -9 4 20.69 1.09
 14 -9 -4 19.88 1.08
 -14 9 3 0.7 0.25
 14 9 -3 0.73 0.3
 -14 9 3 0.88 0.27
 14 -9 -3 0.66 0.26
 -14 -9 3 0.93 0.28
 -14 9 2 0.04 0.2
 -14 9 2 0.11 0.2
 14 9 -2 0.02 0.23
 14 -9 -2 0.19 0.22
 -14 -9 2 0.28 0.21
 -14 9 1 16.62 1.01
 14 9 -1 17.58 1.09
 14 -9 -1 17.48 1.01
 -14 -9 1 17.21 1.01
 14 9 0 10.76 0.85
 14 9 0 10.29 0.78
 -14 9 0 10.46 0.8
 14 -9 0 11.46 0.76
 -14 -9 0 10.68 0.77
 -14 9 -1 4.19 0.52
 14 9 1 2.85 0.46
 -14 -9 -1 3.95 0.5
 -14 9 -2 0.76 0.29
 -14 -9 -2 1.26 0.3
 -14 9 -3 1.43 0.33
 -14 -9 -3 1.29 0.29
 14 -9 3 1.97 0.3
 14 9 4 13.82 0.74
 -14 -9 -4 13.22 0.78
 14 -9 4 13.1 0.75
 14 9 5 4.8 0.34
 14 9 5 3.48 0.36
 14 -9 5 3.84 0.36
 -14 -9 -5 5.09 0.4
 -14 10 5 2.52 0.25
 14 -10 -5 1.85 0.25
 -14 10 4 2.5 0.29
 14 -10 -4 2.34 0.3
 -14 -10 4 2.2 0.29
 14 10 -3 0.19 0.22
 -14 -10 3 0.47 0.18
 14 -10 -3 0.51 0.18
 -14 10 2 0.98 0.24
 14 10 -2 0.79 0.26
 -14 -10 2 1.19 0.24
 14 -10 -2 1.23 0.26
 14 10 -1 0.15 0.22
 -14 10 1 0.07 0.18
 14 10 -1 0.16 0.26
 -14 -10 1 -0.05 0.16
 14 10 0 7.19 0.6
 14 10 0 7.02 0.56
 -14 10 0 6.57 0.53
 -14 -10 0 7.1 0.52
 -14 10 -1 2.41 0.34
 -14 -10 -1 2.84 0.35
 -14 10 -2 8.72 0.61
 -14 -10 -2 10.03 0.61
 14 10 3 2.16 0.28
 -14 10 -3 2.42 0.32
 -14 -10 -3 2.46 0.29
 -15 0 12 5.69 0.34
 -15 0 11 -0.06 0.12
 -15 0 11 0.14 0.24
 -15 0 10 2.28 0.32
 -15 0 10 2.7 0.51
 -15 0 9 -0.12 0.28
 -15 0 9 0.04 0.16
 -15 0 9 0.09 0.25
 -15 0 8 12.17 0.72
 -15 0 8 12.47 0.92
 -15 0 8 11.07 0.92
 -15 0 8 12.49 0.53
 -15 0 7 -0.12 0.16
 -15 0 7 0.03 0.23
 15 0 -7 -0.08 0.21
 -15 0 7 0.09 0.13
 15 0 -6 23.94 1.14
 -15 0 6 24.6 1.31
 15 0 -5 0.06 0.29
 -15 0 5 -0.1 0.15
 15 0 -5 0.25 0.2
 15 0 -4 2.42 0.69
 15 0 -3 0.1 0.26
 15 0 -2 129.14 5.85
 15 0 -1 0.03 0.25
 15 0 -1 -0.21 0.53
 15 0 0 2.05 0.94
 15 0 1 -0.02 0.42
 15 0 2 261.96 10.68
 15 0 2 282.32 11.96
 15 0 2 294.41 11.63
 15 0 3 -0.08 0.38
 15 0 4 8.41 1.25
 15 0 5 -0.05 0.46
 15 0 6 12.99 1.76
 15 0 6 11.89 0.86
 15 0 6 13.87 0.64
 15 0 6 13.67 0.91
 15 0 7 0.03 0.21
 15 0 7 -0.18 0.22
 15 0 7 0.23 0.62
 15 0 8 12.85 0.91
 15 0 8 12.9 0.87
 15 0 9 0.02 0.19
 15 0 10 15.17 0.86
 -15 1 12 0.28 0.11
 -15 -1 12 0.33 0.12
 -15 1 11 8.64 0.73
 -15 1 11 9.46 0.56
 -15 -1 11 9.33 0.52
 -15 -1 11 8.37 0.7
 -15 1 10 8.87 0.75
 -15 1 10 7.25 0.54
 -15 -1 10 7.9 0.52
 -15 -1 10 8.42 0.74
 15 -1 -10 6.92 0.58
 -15 1 9 42.76 1.9
 -15 1 9 44.95 2.14
 -15 -1 9 44.63 2.14
 -15 -1 9 43.66 2.09
 -15 -1 9 43.89 1.88
 -15 1 8 0.34 0.28
 -15 1 8 0.34 0.19
 -15 1 8 -0.18 0.11
 -15 1 8 -0.13 0.33
 15 -1 -8 0.01 0.22
 -15 -1 8 0.28 0.28
 -15 -1 8 0.54 0.32
 -15 -1 8 -0.13 0.16
 -15 1 7 4.28 0.35
 -15 1 7 3.85 0.54
 -15 1 7 4.04 0.45
 -15 -1 7 3.64 0.39
 -15 -1 7 4.1 0.3
 -15 -1 7 4.81 0.63
 15 -1 -7 3.23 0.41
 -15 1 6 0.28 0.23
 15 1 -6 0.41 0.31
 -15 -1 6 0.66 0.29
 15 -1 -6 0.37 0.22
 -15 1 5 130.89 4.95
 15 1 -5 121.07 5.78
 -15 -1 5 138.3 4.98
 15 -1 -5 114.58 5.87
 15 1 -4 2.47 0.68
 15 -1 -4 2.85 0.8
 15 -1 -4 2.73 0.34
 15 1 -3 102.35 4.8
 15 -1 -3 93.45 4.73
 15 1 -2 37.5 1.85
 15 1 -2 38.5 2.39
 15 -1 -2 33.17 2.28
 15 1 -1 28.15 1.97
 15 1 -1 28.12 1.52
 15 -1 -1 29.15 2.79
 15 1 0 45.74 2.06
 15 -1 0 36.46 3.16
 15 1 1 47.96 2.21
 15 1 1 44.11 3.28
 15 1 1 45.08 2.64
 15 -1 1 43.15 3.28
 15 1 2 8.48 0.77
 15 1 2 7.73 1.03
 15 1 2 6.03 1.2
 15 -1 2 8.17 1.23
 15 1 3 0.22 0.27
 15 1 3 0.11 0.36
 15 1 3 0.08 0.35
 15 -1 3 0.17 0.46
 15 1 4 4.12 1.05
 15 1 4 5.6 0.85
 15 -1 4 5.16 1.02
 15 1 5 12.66 1.62
 15 -1 5 12.93 1.68
 15 1 6 -0.35 0.21
 15 1 6 0.16 0.23
 15 1 6 -0.03 0.48
 15 1 6 0.2 0.15
 15 -1 6 0.06 0.22
 15 -1 6 -0.14 0.54
 15 -1 6 0.4 0.26
 15 1 7 1.28 0.87
 15 1 7 1.4 0.34
 15 -1 7 1.73 0.4
 15 -1 7 2 0.4
 -15 -1 -7 2.42 0.43
 15 -1 7 1.26 0.88
 15 1 8 6.68 0.59
 15 -1 8 5.59 0.58
 15 -1 8 5.84 0.66
 15 1 9 4.5 0.51
 15 -1 9 3.38 0.47
 15 -1 9 3.47 0.46
 15 1 10 4.61 0.43
 15 -1 10 4.19 0.44
 -15 2 12 21.53 0.93
 -15 2 11 0.06 0.13
 -15 2 11 0.09 0.26
 -15 -2 11 0.06 0.13
 -15 -2 11 0.02 0.24
 -15 2 10 2.1 0.31
 -15 2 10 1.24 0.37
 -15 -2 10 2.05 0.4
 -15 -2 10 1.8 0.27
 -15 -2 10 2.26 0.45
 15 -2 -10 1.71 0.32
 -15 2 9 6.69 0.53
 -15 2 9 6.56 0.68
 -15 -2 9 6.11 0.65
 -15 -2 9 7.12 0.68
 -15 -2 9 5.89 0.47
 -15 2 8 0.99 0.26
 -15 2 8 0.99 0.35
 -15 2 8 0.99 0.2
 -15 -2 8 1.33 0.26
 15 -2 -8 0.98 0.29
 -15 -2 8 1.31 0.38
 -15 -2 8 1.83 0.44
 -15 2 7 3.31 0.41
 -15 2 7 2.77 0.33
 -15 2 7 2.99 0.47
 -15 -2 7 3.43 0.54
 -15 -2 7 3.08 0.26
 -15 -2 7 3.06 0.37
 -15 -2 7 2.96 0.49
 15 -2 -7 2.82 0.38
 -15 2 6 0.4 0.24
 15 -2 -6 0.61 0.23
 -15 -2 6 0.24 0.24
 -15 2 5 22.1 2.32
 -15 2 5 21.27 1.1
 15 2 -5 18.1 1.7
 15 -2 -5 18.6 1.82
 -15 -2 5 20.16 1.11
 15 2 -4 21.98 1.81
 15 -2 -4 22.09 1.89
 15 -2 -4 23.4 1.07
 15 2 -3 8.27 0.77
 15 2 -3 8.14 1.07
 15 -2 -3 8.6 1.14
 15 2 -2 44.58 2.16
 15 2 -2 43.73 2.74
 15 -2 -2 43.53 3.72
 15 2 -1 76.07 3.56
 15 2 -1 80.86 4.31
 15 -2 -1 95.12 5.62
 15 2 0 1.22 0.44
 15 -2 0 0.78 0.74
 15 2 1 116.18 4.41
 15 -2 1 92.62 5.6
 15 2 2 0.58 0.48
 15 2 2 0.47 0.51
 15 2 2 0.39 0.32
 -15 -2 -2 0.47 0.24
 15 -2 2 0.57 0.47
 15 2 3 0.78 0.33
 15 2 3 1.05 0.55
 -15 -2 -3 0.61 0.25
 15 2 4 23.58 2.1
 15 2 4 22.3 1.51
 -15 -2 -4 24.56 1.31
 15 2 5 0.75 0.64
 15 -2 5 1.27 0.34
 -15 -2 -5 0.45 0.26
 15 2 6 10.53 0.6
 15 2 6 10.51 1.59
 15 2 6 10.23 0.78
 15 -2 6 10.11 0.8
 15 -2 6 12.03 0.81
 -15 -2 -6 10.04 0.82
 15 2 7 26.69 1.38
 15 2 7 25 2.44
 -15 -2 -7 25.77 1.46
 15 -2 7 26.09 1.39
 15 -2 7 26.2 1.41
 15 2 8 -0.02 0.19
 15 -2 8 0.08 0.21
 15 -2 8 0.13 0.2
 15 2 9 0.95 0.28
 -15 -2 -9 0.61 0.21
 15 -2 9 1 0.28
 15 -2 9 1.06 0.29
 15 2 10 12.76 0.73
 15 -2 10 11.34 0.72
 -15 3 11 7.07 0.46
 -15 3 11 7.27 0.6
 -15 -3 11 6.14 0.44
 -15 -3 11 5.61 0.78
 -15 3 10 28.09 1.5
 -15 3 10 30.42 1.36
 -15 -3 10 26.62 1.3
 -15 -3 10 29.56 1.48
 -15 -3 10 29.08 1.52
 15 -3 -10 30.03 1.35
 -15 3 9 9.67 0.48
 -15 3 9 10.52 0.81
 -15 3 9 9.33 0.67
 -15 -3 9 10.08 0.82
 -15 -3 9 10.31 0.62
 -15 -3 9 9.86 0.78
 15 -3 -9 9.75 0.68
 -15 3 8 0.66 0.32
 -15 3 8 0.74 0.19
 -15 3 8 0.57 0.23
 15 3 -8 0.51 0.52
 15 -3 -8 0.78 0.27
 -15 -3 8 0.67 0.31
 -15 -3 8 0.83 0.31
 -15 -3 8 0.86 0.23
 -15 3 7 17.85 0.89
 -15 3 7 18.72 1.03
 15 3 -7 18.09 1.39
 -15 3 7 19.25 2.57
 -15 3 7 18.88 1.14
 -15 3 7 18.17 0.92
 -15 -3 7 18.59 1.14
 -15 -3 7 20.15 1.17
 -15 -3 7 18.14 0.95
 15 -3 -7 18.75 1.01
 -15 -3 7 19.37 0.8
 -15 3 6 2.72 0.45
 -15 3 6 2.42 0.36
 -15 3 6 2.8 0.43
 15 3 -6 2.68 0.66
 -15 3 6 3.21 1.3
 15 -3 -6 2.05 0.33
 -15 -3 6 3.54 0.52
 -15 -3 6 3.33 0.3
 -15 3 5 32.5 1.58
 15 3 -5 31.2 1.83
 15 -3 -5 34.47 1.49
 -15 -3 5 32.07 1.59
 15 3 -4 9.58 1.3
 15 3 -4 11.53 0.99
 -15 3 4 11.2 0.74
 15 -3 -4 13.54 0.71
 -15 -3 4 13.18 0.81
 15 -3 -4 11.21 1.44
 15 3 -3 8.37 1.19
 15 3 -3 9.12 0.84
 15 3 -2 1.12 0.56
 15 3 -2 2.16 0.51
 15 -3 -2 1.84 1.06
 15 3 -1 6.63 0.74
 15 -3 -1 7.6 1.62
 15 3 0 16.8 1.22
 15 -3 0 22.2 2.42
 15 3 1 18.13 1.22
 15 -3 1 20.2 2.11
 15 3 2 33.41 1.95
 15 -3 2 41.27 2.37
 15 3 3 32.19 1.83
 15 3 3 33.66 2.45
 15 3 3 33.21 2.72
 15 3 3 32.04 1.5
 -15 -3 -3 33.06 1.66
 15 3 4 62.45 3.87
 15 3 4 63.08 2.46
 15 3 4 62.76 3.06
 -15 -3 -4 63.27 2.81
 15 3 5 14.72 1.79
 -15 -3 -5 13.41 0.96
 15 -3 5 12.96 0.88
 15 3 6 103.19 4.28
 15 3 6 104.99 5.91
 15 3 6 107.82 4.08
 15 -3 6 106.44 4.32
 -15 -3 -6 107.72 4.43
 15 -3 6 105.56 4.36
 15 3 7 0.04 0.21
 15 3 7 0.17 0.56
 15 3 7 0.31 0.13
 -15 -3 -7 0.29 0.27
 -15 -3 -7 0.09 0.17
 15 -3 7 -0.4 0.23
 15 -3 7 0.09 0.23
 15 3 8 0.12 0.11
 15 3 8 0.06 0.2
 15 -3 8 0.03 0.21
 -15 -3 -8 0.22 0.19
 15 -3 8 -0.07 0.2
 15 3 9 2.34 0.37
 15 -3 9 2.47 0.39
 -15 -3 -9 2.47 0.32
 15 -3 9 1.32 0.31
 15 3 10 6.35 0.46
 15 -3 10 5.12 0.44
 -15 4 11 1.87 0.24
 -15 -4 11 1.76 0.3
 -15 4 10 0.9 0.22
 -15 4 10 0.66 0.28
 -15 -4 10 0.84 0.27
 -15 -4 10 0.32 0.21
 15 -4 -10 0.34 0.24
 -15 -4 10 0.61 0.29
 -15 4 9 3.75 0.42
 -15 4 9 3.43 0.52
 -15 4 9 4.18 0.53
 -15 4 9 4.06 0.29
 -15 -4 9 4.33 0.61
 -15 -4 9 3.55 0.5
 15 -4 -9 3.69 0.43
 -15 4 8 3.35 0.44
 -15 4 8 4.07 0.55
 -15 4 8 2.93 1.31
 -15 4 8 3.38 0.36
 -15 4 8 2.76 0.26
 -15 4 8 3.37 0.52
 -15 -4 8 2.65 0.39
 -15 -4 8 2.49 0.43
 -15 -4 8 2.91 0.53
 15 -4 -8 2.81 0.42
 -15 4 7 28.28 3.17
 -15 4 7 28.61 1.52
 -15 4 7 28.94 1.3
 -15 4 7 29.97 1.46
 -15 4 7 29.02 1.34
 -15 4 7 28.84 1.55
 -15 -4 7 30.21 1.42
 15 -4 -7 29.58 1.41
 -15 -4 7 28.89 1.56
 -15 -4 7 28.57 1.53
 -15 4 6 0.49 0.21
 -15 4 6 0.71 0.23
 -15 4 6 0.18 0.79
 -15 4 6 -0.23 0.43
 -15 4 6 0.2 0.23
 15 4 -6 0.62 0.46
 -15 4 6 0.27 0.22
 -15 -4 6 0.74 0.18
 -15 -4 6 0.56 0.27
 -15 -4 6 1.1 0.28
 15 -4 -6 0.41 0.24
 -15 -4 6 0.43 0.27
 15 4 -5 7.8 0.87
 -15 4 5 7.05 0.61
 -15 -4 5 7.06 0.49
 15 -4 -5 7.36 0.56
 -15 -4 5 7.35 0.65
 15 4 -4 8.55 0.83
 -15 4 4 8.2 0.64
 -15 -4 4 6.57 0.62
 15 -4 -4 8.61 0.59
 15 4 -3 5.8 1.15
 -15 4 3 6.52 0.55
 15 4 -3 7.15 0.76
 -15 -4 3 6.37 0.6
 15 4 -2 21.41 2.34
 15 4 -2 21.99 1.44
 -15 -4 2 23.84 1.63
 15 -4 -2 23.85 2.89
 15 4 -1 49.23 2.53
 15 -4 -1 54.89 4.27
 15 4 0 4.55 0.72
 15 -4 0 3.98 1.33
 15 4 1 66.21 2.97
 15 -4 1 58.28 3.99
 15 4 2 60.01 2.81
 15 4 2 55.39 2.48
 -15 -4 -2 57.72 2.36
 15 4 3 26.6 1.62
 15 4 3 25.39 1.27
 -15 -4 -3 24.23 1.22
 15 4 4 30.58 1.36
 -15 -4 -4 32.58 1.47
 15 -4 4 30 1.54
 15 4 5 3.91 0.43
 15 4 5 2.55 0.98
 -15 -4 -5 2.77 0.54
 -15 -4 -5 2.81 0.39
 15 -4 5 3.42 0.53
 15 -4 5 2.78 0.46
 15 4 6 0.58 0.67
 15 4 6 -0.26 0.23
 15 4 6 0.55 0.19
 -15 -4 -6 0.57 0.24
 15 -4 6 0.19 0.22
 15 -4 6 0.1 0.24
 -15 -4 -6 0.16 0.2
 15 4 7 0.65 0.28
 15 4 7 0.75 0.19
 15 4 7 0.82 0.17
 15 -4 7 0.76 0.31
 -15 -4 -7 0.59 0.23
 15 -4 7 1.19 0.3
 15 4 8 2.55 0.41
 15 4 8 2.85 0.24
 15 -4 8 2.77 0.42
 -15 -4 -8 2.25 0.33
 15 -4 8 2.11 0.39
 15 4 9 0.46 0.2
 15 -4 9 0.27 0.19
 15 -4 9 0.03 0.18
 -15 5 10 0.64 0.19
 -15 5 10 0.89 0.27
 -15 5 10 1.02 0.29
 -15 -5 10 1.04 0.27
 15 -5 -10 0.69 0.25
 15 -5 -10 1.35 0.27
 -15 5 9 6.73 0.53
 -15 5 9 6.8 0.39
 -15 5 9 6.94 0.63
 -15 5 9 5.78 0.6
 15 -5 -9 7.26 0.59
 -15 -5 9 6.77 0.6
 15 -5 -9 7.01 0.63
 15 -5 -9 6.23 0.56
 -15 5 8 0.22 0.14
 -15 5 8 0.19 0.12
 -15 5 8 0.03 0.22
 -15 5 8 0.27 0.23
 -15 5 8 0.22 0.2
 15 -5 -8 -0.23 0.2
 15 -5 -8 -0.11 0.24
 -15 -5 8 0.34 0.21
 -15 -5 8 0.32 0.29
 -15 -5 8 -0.11 0.2
 -15 5 7 0.46 0.25
 -15 5 7 0.72 0.3
 -15 5 7 0.12 0.2
 -15 5 7 0.45 0.77
 -15 5 7 0.21 0.16
 -15 5 7 0.6 0.21
 -15 -5 7 0.06 0.21
 -15 -5 7 0.58 0.31
 -15 -5 7 0.36 0.23
 15 -5 -7 0.23 0.26
 15 -5 -7 0.13 0.22
 -15 5 6 1.73 0.44
 -15 5 6 2.47 1.14
 -15 5 6 1.91 0.33
 -15 5 6 2.01 0.36
 -15 5 6 1.42 0.36
 -15 5 6 1.76 0.38
 -15 -5 6 1.78 0.26
 -15 -5 6 2.26 0.49
 -15 -5 6 1.75 0.39
 -15 -5 6 2.35 0.42
 15 -5 -6 1.76 0.37
 15 -5 -6 2 0.35
 -15 5 5 3.9 1.33
 -15 5 5 7.19 0.78
 -15 5 5 8.18 0.69
 -15 5 5 7.33 0.63
 -15 5 5 7.15 0.59
 -15 5 5 6.49 0.68
 -15 -5 5 7.54 0.66
 -15 -5 5 7.63 0.49
 -15 -5 5 7.25 0.64
 15 -5 -5 6.55 0.61
 -15 -5 5 6.83 0.45
 15 -5 -5 5.62 0.56
 -15 -5 5 6.49 0.64
 15 5 -4 7.13 0.86
 -15 5 4 5.25 0.56
 -15 -5 4 6.74 0.65
 15 -5 -4 6.27 0.56
 -15 -5 4 6.3 0.49
 -15 -5 4 7.62 0.68
 -15 5 3 14.23 0.9
 15 5 -3 17.82 1.25
 15 -5 -3 13.53 2.45
 -15 5 2 18.09 1.12
 15 5 -2 19.6 1.33
 15 -5 -2 19.08 2.68
 15 5 -1 5.99 0.71
 15 -5 -1 6.41 1.6
 15 5 0 1.92 0.5
 15 -5 0 1.88 0.94
 15 5 1 15.89 1.16
 15 5 1 16.16 1.03
 15 -5 1 14.72 1.71
 15 5 2 2.15 0.43
 15 5 2 1.3 0.43
 15 5 3 35.78 1.71
 15 5 3 36.31 2.07
 15 -5 3 36.84 1.73
 15 5 4 22.33 1.04
 15 5 4 20.43 1.13
 15 -5 4 23 1.22
 -15 -5 -4 22 1.12
 15 -5 4 20.35 1.27
 15 5 5 1.74 0.31
 -15 -5 -5 1.36 0.3
 15 -5 5 1.29 0.39
 15 -5 5 1.54 0.37
 15 5 6 2.22 0.32
 15 -5 6 1.53 0.4
 15 -5 6 2.16 0.39
 -15 -5 -6 1.78 0.33
 15 5 7 5.97 0.37
 15 5 7 6.64 0.47
 15 5 7 5.75 0.55
 15 -5 7 6 0.63
 -15 -5 -7 5.95 0.51
 15 -5 7 6.51 0.57
 15 5 8 12.28 0.75
 15 5 8 12.04 0.71
 15 5 8 11.1 0.54
 15 -5 8 11.92 0.74
 -15 -5 -8 11.39 0.68
 15 -5 8 10.54 0.71
 15 5 9 15.7 0.81
 15 5 9 15.35 0.78
 15 -5 9 15.11 0.81
 -15 6 10 0.28 0.17
 15 -6 -10 0.21 0.15
 15 -6 -10 0.22 0.18
 -15 6 9 9.45 0.62
 -15 6 9 8.73 0.68
 -15 6 9 10.59 0.7
 -15 6 9 10.39 0.49
 -15 -6 9 9.84 0.69
 15 -6 -9 9.51 0.61
 -15 6 8 -0.02 0.21
 -15 6 8 0.08 0.11
 -15 6 8 -0.14 0.2
 -15 6 8 0.17 0.23
 -15 6 8 0.39 0.16
 15 -6 -8 0.08 0.2
 15 -6 -8 0.02 0.23
 -15 -6 8 0.04 0.19
 -15 6 7 124.32 4.81
 -15 6 7 124.2 4.99
 -15 6 7 122.07 4.74
 -15 6 7 125.24 5
 15 -6 -7 123.77 5.01
 -15 -6 7 126.04 4.99
 15 -6 -7 123.39 4.82
 -15 6 6 5.54 0.58
 -15 6 6 4.82 1.55
 -15 6 6 6.1 0.51
 -15 6 6 4.4 0.5
 -15 6 6 6.07 0.71
 15 -6 -6 5.74 0.7
 -15 -6 6 5.69 0.64
 15 -6 -6 6.35 0.56
 -15 6 5 29.57 3.08
 -15 6 5 31.67 1.54
 -15 6 5 32.5 1.62
 -15 6 5 30.97 1.66
 -15 6 5 28.8 1.6
 -15 -6 5 32.05 1.62
 15 -6 -5 33.69 1.5
 -15 -6 5 33.19 1.42
 15 -6 -5 32.89 1.7
 -15 6 4 33.96 1.67
 -15 6 4 33.19 1.66
 -15 -6 4 35.31 1.52
 -15 -6 4 33.48 1.48
 -15 -6 4 31.97 1.66
 15 -6 -4 32.84 1.5
 15 -6 -4 34.12 1.73
 -15 6 3 7.36 0.63
 15 6 -3 6.97 0.64
 -15 6 3 6.9 0.66
 -15 -6 3 7.47 0.57
 15 -6 -3 6.47 0.73
 -15 -6 3 7.21 0.56
 15 -6 -3 5.97 0.49
 15 -6 -3 6.64 1.82
 -15 6 2 -0.13 0.29
 15 6 -2 0.05 0.27
 -15 6 2 -0.16 0.23
 15 -6 -2 1.12 1.03
 15 -6 -2 -0.01 0.18
 -15 -6 2 0.05 0.29
 15 6 -1 0.22 0.31
 -15 6 1 0.7 0.44
 15 -6 -1 -0.16 0.49
 15 6 0 1.36 0.43
 -15 6 0 2.4 0.51
 15 -6 0 1.69 0.88
 15 6 1 0.67 0.37
 15 6 1 0.68 0.32
 15 -6 1 0.67 0.43
 15 6 2 10.33 0.81
 15 6 2 10.4 0.98
 15 -6 2 9.92 0.84
 15 6 3 4.59 0.49
 15 -6 3 4.84 0.65
 15 -6 3 3.82 0.53
 15 6 4 33.5 1.44
 15 6 4 32.1 1.58
 15 -6 4 33.19 1.62
 15 -6 4 32.85 1.72
 15 6 5 8.41 0.61
 15 -6 5 7.74 0.66
 15 -6 5 7.75 0.74
 15 6 6 0.15 0.18
 15 6 6 0.14 0.15
 15 -6 6 -0.06 0.24
 15 -6 6 0.25 0.2
 15 6 7 0.09 0.13
 15 6 7 0 0.1
 15 -6 7 0.13 0.17
 15 6 8 1.01 0.13
 15 -6 8 0.77 0.23
 -15 7 9 0.49 0.1
 15 -7 -9 0.53 0.16
 15 -7 -9 0.51 0.19
 -15 7 8 1.07 0.13
 -15 7 8 1.11 0.19
 -15 7 8 1.33 0.31
 15 -7 -8 1.14 0.28
 15 -7 -8 0.74 0.21
 -15 -7 8 1.38 0.31
 -15 7 7 0.3 0.14
 -15 7 7 0.01 0.21
 -15 7 7 -0.11 0.14
 15 -7 -7 0.11 0.17
 15 -7 -7 -0.14 0.21
 -15 -7 7 -0.4 0.16
 -15 7 6 0.42 0.24
 -15 7 6 -0.06 0.16
 -15 7 6 0.22 0.2
 15 -7 -6 0.23 0.25
 15 -7 -6 0.06 0.18
 -15 -7 6 -0.07 0.2
 -15 7 5 1 0.89
 -15 7 5 1.82 0.35
 -15 7 5 1.48 0.34
 15 -7 -5 1.84 0.39
 15 -7 -5 1.85 0.31
 -15 -7 5 1.96 0.38
 -15 7 4 1.27 0.93
 -15 7 4 3.15 0.51
 -15 7 4 4.01 0.53
 15 -7 -4 3.4 1.55
 15 -7 -4 3.03 0.35
 15 -7 -4 3.98 0.55
 -15 -7 4 2.82 0.46
 -15 7 3 0.59 0.29
 -15 7 3 0.46 0.23
 15 -7 -3 0.18 0.25
 -15 -7 3 0.03 0.26
 -15 -7 3 0.45 0.22
 15 -7 -3 0.18 0.73
 15 -7 -3 0.3 0.27
 -15 7 2 51 2.31
 -15 7 2 51.19 2.25
 15 -7 -2 48.89 2.3
 -15 -7 2 49.76 2.31
 -15 -7 2 49.43 2.18
 -15 -7 2 48.76 2.16
 -15 7 1 20.52 1.23
 -15 -7 1 20.98 1.24
 15 -7 -1 19.18 1.17
 15 7 0 49.6 2.48
 -15 7 0 46.93 2.28
 15 7 0 51.64 2.32
 15 -7 0 44.17 3.2
 15 -7 0 49.69 2.26
 15 7 1 0.78 0.37
 15 7 1 0.36 0.32
 -15 7 -1 0.13 0.33
 15 -7 1 0.39 0.28
 15 7 2 18.22 1.1
 15 -7 2 16.98 1.1
 15 7 3 0.26 0.23
 15 -7 3 0.02 0.3
 15 -7 3 0.21 0.22
 15 7 4 -0.06 0.21
 15 -7 4 -0.02 0.26
 15 -7 4 0.01 0.19
 -15 7 -5 12.31 0.9
 15 7 5 10.44 0.71
 15 7 5 10.91 0.68
 15 -7 5 9.27 0.71
 15 -7 5 10.85 1.05
 15 7 6 8.67 0.52
 15 7 6 8.7 0.57
 15 -7 6 9.28 0.65
 15 7 7 1.84 0.23
 -15 -7 -7 1.99 0.25
 15 -7 7 1.78 0.29
 -15 8 8 2.85 0.24
 15 -8 -8 2.96 0.22
 15 -8 -8 2.79 0.33
 -15 8 7 48.58 1.88
 -15 8 7 47.84 1.95
 -15 8 7 43.12 2.02
 15 -8 -7 48.19 1.84
 15 -8 -7 47.41 2.05
 -15 8 6 1.66 0.31
 -15 8 6 2.02 0.28
 -15 8 6 1.93 0.35
 15 -8 -6 1.86 0.23
 15 -8 -6 1.92 0.35
 -15 8 5 3.99 0.44
 -15 8 5 4.1 0.52
 15 -8 -5 4.48 0.54
 -15 -8 5 3.68 0.48
 -15 8 4 28.93 1.49
 -15 8 4 31.66 1.49
 -15 -8 4 29.1 1.47
 15 -8 -4 29.11 1.52
 -15 8 3 3.05 0.45
 -15 8 3 3.91 0.53
 15 -8 -3 2.92 0.47
 -15 -8 3 3.1 0.47
 15 -8 -3 2.31 1.16
 -15 8 2 0.21 0.24
 -15 8 2 0.26 0.27
 -15 -8 2 0.01 0.21
 15 -8 -2 0.43 0.25
 15 -8 -2 -0.14 0.5
 -15 8 1 18.08 1.12
 15 8 -1 19.7 1.19
 15 -8 -1 18.2 1.09
 15 -8 -1 16.64 1.96
 -15 -8 1 19.16 1.13
 15 8 0 -0.28 0.26
 -15 8 0 -0.05 0.23
 15 8 0 0.27 0.31
 -15 -8 0 0.53 0.27
 15 -8 0 0.01 0.2
 -15 8 -1 8.81 0.8
 15 8 1 8.78 0.76
 15 -8 1 7.89 0.7
 -15 -8 -1 9.06 0.75
 -15 8 -2 15.74 1.05
 15 8 2 13.94 0.93
 15 -8 2 15.99 0.97
 -15 -8 -2 15.1 0.98
 -15 8 -3 0.39 0.31
 15 -8 3 0.11 0.21
 15 -8 3 0.61 0.27
 -15 8 -4 2.23 0.41
 15 8 4 2.72 0.37
 15 -8 4 2.53 0.37
 -15 8 -5 0.15 0.21
 15 8 5 0.43 0.24
 15 8 5 0.61 0.19
 15 -8 5 0.38 0.18
 15 8 6 3.59 0.32
 15 8 6 3.85 0.28
 -15 -8 -6 3 0.35
 15 -8 6 3.9 0.36
 -15 9 7 1 0.18
 -15 9 7 1.03 0.12
 15 -9 -7 0.94 0.19
 -15 9 6 2.93 0.28
 -15 9 6 2.47 0.3
 15 -9 -6 3.46 0.36
 -15 9 5 0.76 0.2
 -15 9 5 1.3 0.27
 15 -9 -5 0.6 0.21
 -15 9 4 3.69 0.45
 15 9 -4 2.59 0.43
 -15 -9 4 2.75 0.39
 15 -9 -4 2.96 0.39
 -15 9 3 0.83 0.28
 -15 9 3 0.68 0.24
 15 9 -3 0.46 0.27
 -15 -9 3 0.75 0.24
 15 -9 -3 0.72 0.25
 -15 9 2 -0.04 0.2
 15 9 -2 -0.2 0.21
 -15 -9 2 0.31 0.2
 15 -9 -2 0.54 0.25
 15 9 -1 23.53 1.31
 -15 9 1 23.05 1.24
 -15 -9 1 24.1 1.25
 15 -9 -1 23.99 1.24
 15 9 0 12.41 0.9
 -15 9 0 12.64 0.85
 15 9 0 11.86 0.85
 -15 -9 0 11.86 0.81
 15 -9 0 12.57 0.8
 -15 9 -1 18.22 1.11
 15 9 1 21.66 1.16
 -15 -9 -1 18.56 1.09
 15 -9 1 21.26 1.08
 -15 9 -2 0.71 0.28
 -15 -9 -2 0.9 0.27
 -15 9 -3 3.82 0.47
 -15 -9 -3 3.5 0.42
 15 9 4 1.73 0.26
 -15 9 -4 0.83 0.27
 15 -9 4 1.8 0.26
 -15 -9 -4 1.64 0.29
 15 9 5 0.1 0.11
 -15 9 -5 0.1 0.17
 -15 -9 -5 0.2 0.16
 15 -9 5 0.13 0.13
 -15 10 5 0.09 0.11
 15 -10 -5 0.1 0.13
 -15 10 4 3.68 0.35
 15 -10 -4 3.23 0.33
 -15 -10 4 2.64 0.3
 -15 -10 3 11.53 0.65
 15 -10 -3 10.03 0.62
 -15 10 2 5.06 0.44
 15 10 -2 5.48 0.5
 15 -10 -2 6.43 0.46
 -15 -10 2 6.09 0.47
 15 10 -1 24.16 1.22
 15 10 -1 23.08 1.26
 -15 10 1 24.44 1.16
 -15 -10 1 24.03 1.17
 15 -10 -1 25.28 1.14
 15 10 0 1.46 0.33
 -15 10 0 1.29 0.28
 -15 -10 0 1.27 0.26
 -15 10 -1 14.27 0.81
 -15 -10 -1 15.31 0.81
 -15 10 -2 2.68 0.33
 -15 -10 -2 3.73 0.35
 -15 10 -3 0.54 0.17
 15 10 3 0.29 0.15
 -15 -10 -3 0.28 0.14
 -16 0 12 22.59 0.95
 -16 0 11 0.21 0.24
 -16 0 11 -0.15 0.1
 -16 0 10 13.81 0.78
 -16 0 10 15.42 1.01
 -16 0 9 0.14 0.29
 -16 0 9 -0.28 0.2
 -16 0 9 -0.05 0.14
 -16 0 8 62.28 2.76
 -16 0 8 58.74 2.52
 -16 0 8 59.67 2.72
 -16 0 8 62.83 2.32
 16 0 -7 0.03 0.21
 -16 0 7 0.1 0.18
 -16 0 7 0.21 0.25
 -16 0 7 0.1 0.14
 16 0 -6 123.93 4.8
 -16 0 6 127.4 5.02
 16 0 -5 0.03 0.36
 -16 0 5 0.05 0.19
 16 0 -4 6.84 0.99
 16 0 -3 -0.06 0.27
 16 0 -2 11.18 0.86
 16 0 -1 -0.05 0.58
 16 0 -1 0.05 0.27
 16 0 0 10.51 1.7
 16 0 0 10.51 0.84
 16 0 1 0.14 0.46
 16 0 1 -0.06 0.29
 16 0 2 118.18 5.54
 16 0 2 112.68 5.86
 16 0 2 103.29 4.63
 16 0 3 0.1 0.4
 16 0 4 0.02 0.41
 16 0 5 -0.02 0.51
 16 0 5 -0.02 0.22
 16 0 6 49.83 3.69
 16 0 6 52.41 2.02
 16 0 6 50.41 2.33
 16 0 6 53.22 2.35
 16 0 7 0.03 0.21
 16 0 7 0.05 0.68
 16 0 7 -0.08 0.22
 16 0 8 1.83 0.41
 16 0 8 1.29 0.33
 16 0 9 0.24 0.19
 16 0 10 14.94 0.84
 -16 1 12 0.07 0.1
 -16 1 11 1.52 0.38
 -16 1 11 1.85 0.26
 -16 -1 11 1.32 0.35
 -16 -1 11 2.18 0.26
 -16 1 10 2.06 0.44
 -16 1 10 1.77 0.29
 -16 -1 10 1.49 0.38
 -16 -1 10 1.45 0.4
 -16 -1 10 1.88 0.28
 -16 1 9 0.42 0.3
 -16 1 9 0.08 0.18
 -16 -1 9 0.46 0.3
 -16 -1 9 0.54 0.2
 16 -1 -9 0.58 0.25
 -16 -1 9 0.63 0.29
 -16 1 8 19.76 1.21
 -16 1 8 18.03 0.84
 -16 1 8 18.15 0.99
 -16 1 8 18.41 1.19
 16 -1 -8 19.11 1
 -16 -1 8 18.75 1.18
 -16 -1 8 18.9 0.97
 -16 -1 8 17.81 1.15
 -16 1 7 27.91 1.32
 -16 1 7 33.61 1.93
 -16 1 7 27.64 1.48
 -16 1 7 27.47 1.22
 -16 -1 7 27.42 1.17
 -16 -1 7 26.65 1.47
 -16 -1 7 26.68 1.47
 16 -1 -7 26.87 1.31
 -16 -1 7 27.41 1.29
 -16 1 6 9.09 0.75
 -16 -1 6 11.31 0.8
 16 -1 -6 12 0.69
 16 1 -5 1.04 0.49
 16 -1 -5 1.33 0.26
 16 -1 -5 1.05 0.55
 16 1 -4 11.92 1.26
 16 -1 -4 11.88 1.33
 16 1 -3 -0.2 0.24
 16 1 -3 -0.11 0.24
 16 -1 -3 0.01 0.3
 16 1 -2 16.15 1.47
 16 1 -2 16.21 1.1
 16 -1 -2 16.96 1.54
 16 1 -1 50.96 2.56
 16 -1 -1 62.72 4.38
 16 1 0 0.75 0.36
 16 -1 0 0.17 0.52
 16 1 1 42.96 3.27
 16 1 1 39.85 1.99
 16 1 1 39.41 2.49
 16 -1 1 34.22 2.99
 16 1 2 77.62 3.64
 16 1 2 84.12 4.37
 16 1 2 79.6 4.86
 16 -1 2 91.38 4.76
 16 1 3 11.82 1.43
 16 1 3 11.89 0.97
 16 1 3 13.93 1.32
 16 1 4 4.27 1.1
 16 1 4 6.23 0.9
 16 -1 4 4.03 1.11
 16 1 5 0.99 0.57
 16 1 5 1.05 0.32
 16 -1 5 0.56 0.27
 16 -1 5 0.66 0.68
 16 1 6 5.76 0.4
 16 1 6 5.5 1.19
 16 1 6 5.42 0.66
 16 1 6 6.15 0.58
 16 -1 6 5.58 0.62
 16 -1 6 2.85 1.02
 16 -1 6 5.82 0.67
 16 1 7 3.78 0.51
 16 1 7 3.24 1.1
 -16 -1 -7 4.52 0.56
 16 -1 7 4.93 0.58
 16 -1 7 4.85 0.59
 16 1 8 1.52 0.33
 16 -1 8 1.38 0.35
 16 -1 8 1.01 0.32
 16 1 9 15.83 0.94
 16 -1 9 15.36 0.91
 16 1 10 0.15 0.14
 16 -1 10 -0.12 0.17
 -16 2 11 0.16 0.26
 -16 2 11 0.23 0.15
 -16 -2 11 0.62 0.28
 -16 -2 11 0.3 0.15
 -16 2 10 0.25 0.25
 -16 2 10 0.26 0.17
 16 2 -10 0.68 0.56
 -16 -2 10 0.22 0.22
 -16 -2 10 0.3 0.17
 16 -2 -10 0.08 0.23
 -16 -2 10 0.28 0.26
 -16 2 9 1.07 0.36
 -16 2 9 0.7 0.22
 -16 -2 9 0.5 0.19
 -16 -2 9 0.14 0.25
 16 -2 -9 0.53 0.26
 -16 -2 9 0.7 0.29
 -16 2 8 43.4 2.11
 -16 2 8 43.43 1.93
 -16 2 8 44.59 1.78
 -16 -2 8 42.2 1.86
 -16 -2 8 43.91 2.13
 -16 -2 8 43.94 2.08
 -16 2 7 1.76 0.33
 -16 2 7 1.33 0.41
 -16 2 7 1.63 0.24
 -16 2 7 1.85 0.28
 -16 2 7 1.43 0.37
 -16 -2 7 1.37 0.27
 -16 -2 7 1.7 0.22
 -16 -2 7 1.21 0.37
 -16 -2 7 1.38 0.36
 16 -2 -7 1.12 0.3
 -16 2 6 26.1 1.22
 -16 2 6 26.69 1.39
 16 -2 -6 26.43 1.27
 -16 -2 6 26.62 1.17
 -16 -2 6 27.53 1.43
 -16 2 5 13.69 0.82
 -16 2 5 13.67 1.87
 16 -2 -5 10.76 1.4
 16 -2 -5 11.64 0.71
 -16 -2 5 12.66 0.83
 16 2 -4 3.72 0.85
 16 2 -4 4.92 0.63
 -16 -2 4 6.8 0.73
 16 -2 -4 5.35 0.46
 16 -2 -4 4.06 0.91
 16 2 -3 4.34 0.72
 16 2 -3 3.5 0.91
 16 -2 -3 3.14 0.88
 16 2 -2 25.71 2.05
 16 2 -2 23.74 1.42
 16 -2 -2 23 2.75
 16 2 -1 5.51 0.67
 16 -2 -1 5.86 1.52
 16 2 0 32.15 1.83
 16 -2 0 36.13 3.18
 16 2 1 84.43 3.54
 16 -2 1 76.02 4.84
 16 2 2 43.81 3.34
 16 2 2 47.1 2.83
 16 2 2 44.41 2.24
 16 -2 2 39.17 2.72
 -16 -2 -2 45.24 2.03
 16 2 3 129.94 6.12
 16 2 3 122.36 6.13
 16 2 3 119.14 5.2
 16 2 3 120.2 4.78
 -16 -2 -3 128.84 4.99
 16 2 4 3.76 1.04
 16 2 4 3.04 0.66
 -16 -2 -4 3.78 0.55
 16 2 5 2.82 1.01
 -16 -2 -5 2.77 0.5
 16 -2 5 2.91 0.46
 16 2 6 3.65 0.36
 16 2 6 2.83 0.45
 16 2 6 2.88 0.97
 -16 -2 -6 3.42 0.56
 16 -2 6 3.41 0.52
 16 -2 6 4.07 0.54
 16 2 7 29.22 1.5
 16 2 7 26.35 2.63
 16 -2 7 31.77 1.55
 -16 -2 -7 30.72 1.63
 16 -2 7 29.29 1.54
 16 2 8 0.33 0.23
 16 -2 8 0.25 0.2
 16 -2 8 0.09 0.22
 16 2 9 4.66 0.49
 -16 -2 -9 4.79 0.44
 16 -2 9 5.35 0.5
 16 -2 9 5.45 0.52
 16 2 10 3.77 0.38
 16 -2 10 4.02 0.41
 -16 3 11 7.15 0.47
 -16 3 11 6.42 0.61
 -16 -3 11 7.1 0.54
 -16 -3 11 6.86 0.47
 -16 3 10 0.18 0.16
 -16 3 10 0.49 0.27
 -16 -3 10 0.15 0.23
 -16 -3 10 0.54 0.19
 16 -3 -10 -0.07 0.22
 -16 -3 10 -0.14 0.22
 -16 3 9 0.93 0.16
 -16 3 9 1.02 0.25
 -16 3 9 0.72 0.3
 16 -3 -9 0.55 0.25
 -16 -3 9 1.58 0.27
 -16 -3 9 1.56 0.4
 -16 -3 9 1.32 0.33
 16 3 -8 0.53 0.48
 -16 3 8 0.18 0.24
 -16 3 8 0.09 0.18
 -16 3 8 0.21 0.15
 -16 -3 8 0.47 0.21
 -16 -3 8 0.25 0.23
 16 -3 -8 0.57 0.25
 -16 -3 8 0.12 0.26
 -16 3 7 2.78 0.53
 -16 3 7 2.86 0.32
 -16 3 7 3.01 0.36
 -16 3 7 2.5 0.45
 -16 3 7 2.95 0.42
 16 3 -7 2.85 0.68
 -16 -3 7 2.88 0.51
 -16 -3 7 2.42 0.44
 -16 -3 7 2.5 0.35
 -16 -3 7 2.78 0.25
 16 -3 -7 2.36 0.37
 -16 3 6 11.02 0.79
 16 3 -6 10.54 0.99
 -16 3 6 10.28 0.71
 -16 3 6 9.71 0.65
 -16 3 6 8.09 2.02
 16 -3 -6 10.39 0.68
 -16 -3 6 10.91 0.8
 -16 -3 6 10.13 0.65
 -16 -3 6 10.45 0.58
 16 3 -5 0.33 0.35
 -16 3 5 0.47 0.23
 16 -3 -5 0.43 0.22
 -16 -3 5 0.73 0.27
 -16 3 4 31.18 1.45
 16 3 -4 33.11 1.78
 16 3 -4 24.03 2.2
 -16 -3 4 31.85 1.49
 16 3 -3 2.22 0.7
 16 3 -3 2.53 0.53
 16 3 -2 110.74 4.69
 16 -3 -2 111.08 7.05
 16 3 -1 75.96 3.54
 16 -3 -1 82.5 5.54
 16 3 0 0.73 0.41
 16 -3 0 1.13 0.82
 16 3 1 45.51 2.25
 16 -3 1 43.68 3.34
 16 3 2 41.48 2.22
 16 -3 2 45.76 2.52
 -16 -3 -2 40.76 1.82
 16 3 3 9.55 0.66
 16 3 3 9.19 0.88
 16 3 3 10.48 1.36
 16 3 3 10.38 1.53
 -16 -3 -3 9.15 0.77
 16 3 4 6.91 0.83
 16 3 4 7.03 1.21
 16 3 4 6.27 0.4
 -16 -3 -4 5.63 0.63
 16 3 5 31.37 2.66
 16 3 5 29.51 1.49
 16 3 5 30.8 1.38
 16 -3 5 27.46 1.53
 16 -3 5 30.65 1.53
 -16 -3 -5 27.76 1.59
 16 3 6 0.24 0.24
 16 3 6 0.4 0.62
 16 3 6 0.08 0.16
 -16 -3 -6 0.15 0.27
 16 -3 6 -0.09 0.25
 16 -3 6 0.19 0.23
 16 3 7 48.53 2.21
 16 3 7 48.06 1.85
 -16 -3 -7 46.64 2.08
 16 -3 7 48.16 2.25
 16 -3 7 51.65 2.23
 16 3 8 9.88 0.73
 16 3 8 9.85 0.48
 16 -3 8 9.72 0.74
 16 -3 8 10.23 0.74
 -16 -3 -8 10.8 0.68
 16 3 9 6.84 0.55
 16 -3 9 6.18 0.54
 -16 -3 -9 6.58 0.48
 16 -3 9 6.98 0.56
 -16 4 11 0.44 0.15
 -16 -4 11 0.35 0.2
 -16 4 10 2.42 0.32
 -16 4 10 2.57 0.44
 -16 -4 10 1.94 0.33
 -16 -4 10 2.19 0.4
 -16 -4 10 3.28 0.44
 -16 4 9 2.1 0.53
 -16 4 9 2.74 0.25
 -16 4 9 2.4 0.35
 -16 4 9 2.55 0.44
 -16 -4 9 2.53 0.36
 -16 -4 9 2.75 0.5
 16 -4 -9 3.17 0.42
 -16 -4 9 2.52 0.44
 -16 4 8 40.42 1.61
 -16 4 8 43.04 1.73
 -16 4 8 41.77 1.96
 -16 4 8 41.06 2
 -16 4 8 40.39 1.85
 -16 -4 8 40.09 2
 -16 -4 8 41.38 1.96
 16 -4 -8 39.68 1.81
 -16 -4 8 38.93 1.85
 -16 4 7 18.58 2.51
 -16 4 7 19.27 1.18
 -16 4 7 20.74 1.23
 -16 4 7 20.03 0.98
 -16 4 7 20.75 1.03
 -16 4 7 21.51 1.13
 -16 -4 7 19.64 1.18
 16 -4 -7 22.46 1.11
 -16 -4 7 19.43 1.22
 -16 -4 7 19.92 1.09
 -16 4 6 0.7 0.23
 -16 4 6 0.7 0.33
 -16 4 6 0.94 0.36
 -16 4 6 0.81 0.28
 -16 4 6 0.63 0.85
 -16 4 6 0.82 0.3
 16 4 -6 0.74 0.49
 -16 4 6 0.75 0.26
 -16 -4 6 1.25 0.35
 16 -4 -6 0.86 0.26
 -16 -4 6 0.38 0.27
 -16 -4 6 0.56 0.24
 -16 -4 6 0.91 0.2
 -16 4 5 8.88 0.69
 -16 4 5 9.45 0.67
 16 4 -5 9.14 0.95
 -16 -4 5 10.2 0.77
 -16 -4 5 10.05 0.72
 16 -4 -5 9.11 0.65
 -16 -4 5 9.74 0.58
 16 4 -4 2.3 0.57
 -16 4 4 2.05 0.37
 -16 -4 4 1.72 0.38
 -16 4 3 9.04 0.67
 16 4 -3 7.66 0.83
 16 4 -3 7.59 1.33
 -16 -4 3 9.47 0.72
 16 4 -2 4.44 0.76
 16 -4 -2 4.26 1.53
 -16 -4 2 3.5 0.51
 16 4 -1 19.34 1.35
 16 -4 -1 20.92 2.58
 16 4 0 233.27 8.97
 16 -4 0 222.46 10.94
 16 4 1 5.56 0.69
 16 -4 1 4.74 1.12
 16 4 2 0.12 0.28
 16 4 2 0.17 0.21
 16 4 3 18.97 1.03
 16 4 3 19.56 1.36
 -16 -4 -3 17.83 0.98
 16 4 4 1.43 0.25
 16 -4 4 1.4 0.4
 -16 -4 -4 1.4 0.29
 16 -4 4 1.21 0.35
 16 4 5 16.14 2.36
 16 4 5 20.48 1.03
 -16 -4 -5 20.54 1.07
 16 -4 5 19.33 1.19
 16 -4 5 20.35 1.15
 16 4 6 35.64 1.52
 16 4 6 37.12 1.73
 16 4 6 33.01 2.89
 16 -4 6 33.37 1.69
 16 -4 6 33.59 1.76
 -16 -4 -6 34.54 1.86
 -16 -4 -6 34.89 1.61
 16 4 7 5.93 0.56
 16 4 7 5.22 0.34
 16 4 7 5.92 0.43
 16 -4 7 4.29 0.53
 16 -4 7 5.48 0.65
 -16 -4 -7 5.72 0.49
 16 4 8 3.72 0.45
 16 4 8 3.67 0.26
 16 -4 8 3.25 0.46
 16 -4 8 3.71 0.47
 -16 -4 -8 4 0.41
 16 4 9 3.91 0.4
 16 -4 9 3.97 0.41
 16 -4 9 3.6 0.42
 -16 5 10 4.79 0.39
 -16 5 10 3.92 0.49
 -16 -5 10 5.09 0.47
 16 -5 -10 5.01 0.41
 -16 5 9 -0.06 0.14
 -16 5 9 0.17 0.23
 -16 5 9 0.26 0.21
 -16 5 9 0.25 0.13
 -16 -5 9 0.08 0.18
 16 -5 -9 0.14 0.22
 16 -5 -9 0.03 0.23
 -16 5 8 6.27 0.66
 -16 5 8 6.64 0.47
 -16 5 8 6.99 0.65
 -16 5 8 6.65 0.57
 -16 5 8 6.65 0.4
 -16 -5 8 6.48 0.64
 16 -5 -8 6.52 0.66
 16 -5 -8 6.02 0.59
 -16 -5 8 7.6 0.64
 -16 5 7 0.36 0.24
 -16 5 7 0.88 0.22
 -16 5 7 1.11 0.88
 -16 5 7 0.59 0.29
 -16 5 7 0.64 0.27
 -16 5 7 0.87 0.25
 -16 -5 7 0.88 0.3
 16 -5 -7 0.26 0.26
 -16 -5 7 0.54 0.24
 -16 -5 7 0.62 0.31
 16 -5 -7 0.51 0.26
 -16 5 6 30.97 3.26
 -16 5 6 35.06 1.63
 -16 5 6 39.45 1.8
 -16 5 6 38.58 1.7
 -16 5 6 35.37 1.83
 -16 5 6 35.52 1.79
 -16 -5 6 36.39 1.85
 -16 -5 6 40.03 1.83
 -16 -5 6 37.62 1.54
 16 -5 -6 36.23 1.85
 16 -5 -6 37.42 1.7
 -16 -5 6 36.2 1.79
 -16 5 5 28.2 1.56
 -16 5 5 31.54 1.51
 -16 5 5 29.26 1.45
 -16 5 5 28.82 1.52
 -16 5 5 30.96 1.61
 16 -5 -5 30.75 1.62
 -16 -5 5 29.21 1.58
 -16 -5 5 28.89 1.3
 -16 -5 5 31.03 1.35
 -16 -5 5 29.88 1.54
 -16 -5 5 31.77 1.58
 16 -5 -5 31.09 1.45
 16 5 -4 0.7 0.43
 -16 5 4 0.68 0.28
 -16 -5 4 0.5 0.23
 16 -5 -4 0.72 0.26
 -16 -5 4 0.96 0.33
 -16 -5 4 0.7 0.29
 -16 5 3 10.66 0.75
 16 5 -3 10.12 0.99
 16 -5 -3 10.01 2.18
 -16 -5 3 11.1 0.7
 16 5 -2 10.56 0.98
 16 -5 -2 12.72 2.22
 16 5 -1 14.28 1.07
 16 -5 -1 10.83 2
 16 5 0 -0.09 0.3
 16 -5 0 0.22 0.51
 16 5 1 48.18 2.11
 16 5 1 49.17 2.36
 16 -5 1 35.74 2.85
 16 5 2 37.8 2.08
 16 5 2 36.57 1.8
 16 5 3 6.37 0.81
 16 5 3 6.6 0.6
 16 -5 3 6.31 0.74
 16 -5 3 7.01 0.63
 16 5 4 2.53 0.38
 16 5 4 2.16 0.29
 16 -5 4 1.62 0.36
 16 -5 4 1.64 0.41
 -16 -5 -4 1.55 0.33
 16 5 5 49.84 2.12
 16 -5 5 51.11 2.25
 -16 -5 -5 51.7 2.15
 16 -5 5 44.15 2.28
 16 5 6 10.12 0.65
 16 -5 6 12.09 0.81
 16 -5 6 12.05 0.88
 -16 -5 -6 11.71 0.73
 16 5 7 0.28 0.23
 16 5 7 0.08 0.1
 16 5 7 -0.04 0.13
 16 -5 7 -0.21 0.22
 -16 -5 -7 0.19 0.17
 16 -5 7 -0.13 0.16
 16 5 8 -0.01 0.08
 16 5 8 -0.03 0.17
 16 5 8 -0.16 0.18
 16 -5 8 0.38 0.21
 16 -5 8 0.27 0.18
 16 5 9 1.06 0.23
 16 -5 9 1.8 0.27
 16 -6 -10 2.22 0.25
 16 -6 -10 2.14 0.28
 -16 6 9 0.89 0.14
 -16 6 9 0.48 0.24
 16 -6 -9 0.89 0.22
 16 -6 -9 0.89 0.26
 -16 -6 9 0.95 0.25
 -16 6 8 1.07 0.31
 -16 6 8 0.99 0.16
 -16 6 8 0.76 0.27
 -16 6 8 1.06 0.21
 16 -6 -8 0.82 0.25
 16 -6 -8 0.95 0.29
 -16 -6 8 0.79 0.27
 -16 6 7 0.42 0.25
 -16 6 7 0.23 0.22
 16 -6 -7 0.12 0.19
 16 -6 -7 0.16 0.27
 -16 -6 7 0.25 0.19
 -16 6 6 8.11 0.62
 -16 6 6 8.47 0.68
 -16 6 6 7.06 0.56
 -16 6 6 4.92 1.61
 -16 6 6 8.24 0.74
 -16 -6 6 8.07 0.69
 16 -6 -6 7.35 0.72
 16 -6 -6 8.42 0.62
 -16 6 5 28.51 1.47
 -16 6 5 27.52 1.48
 -16 6 5 25.12 2.86
 -16 6 5 29.35 1.4
 -16 -6 5 26.11 1.45
 -16 -6 5 28.02 1.27
 16 -6 -5 29.72 1.54
 16 -6 -5 28.86 1.33
 -16 6 4 11.91 0.87
 -16 6 4 10.59 0.81
 16 -6 -4 10.83 0.87
 -16 -6 4 11.5 0.85
 -16 -6 4 11.22 0.7
 16 -6 -4 11.92 0.71
 -16 -6 4 11.85 0.69
 16 6 -3 64.87 2.78
 -16 6 3 67.11 2.92
 -16 6 3 69.02 2.91
 16 -6 -3 80.85 6.14
 -16 -6 3 66.05 2.79
 -16 -6 3 66.96 2.79
 16 -6 -3 65.88 2.96
 16 -6 -3 66.43 2.7
 16 6 -2 11.93 1.01
 -16 6 2 11.77 0.91
 -16 -6 2 10.07 0.89
 16 -6 -2 12.16 0.92
 16 -6 -2 16.17 2.57
 16 6 -1 0.04 0.31
 -16 6 1 -0.16 0.3
 16 -6 -1 0.52 0.34
 16 -6 -1 -0.03 0.56
 -16 6 0 6.4 0.65
 16 6 0 5.53 0.7
 16 -6 0 5 0.64
 -16 6 -1 0.02 0.36
 16 6 1 0.56 0.31
 16 6 1 0.15 0.31
 16 -6 1 0.09 0.28
 16 6 2 0.26 0.34
 -16 6 -2 0.3 0.33
 16 6 2 0.35 0.28
 16 -6 2 0.38 0.33
 16 6 3 4.33 0.48
 16 -6 3 4.78 0.62
 16 -6 3 5.82 0.61
 16 6 4 2.02 0.37
 16 -6 4 2.19 0.39
 16 -6 4 3.18 0.55
 16 6 5 18.61 1.02
 16 -6 5 19.01 1.16
 16 -6 5 20.23 1.11
 16 6 6 0.93 0.25
 16 6 6 0.8 0.2
 16 -6 6 0.77 0.25
 16 -6 6 1.27 0.36
 16 6 7 0.53 0.11
 16 6 7 0.66 0.18
 16 -6 7 0.65 0.23
 16 -6 7 0.99 0.28
 16 -6 8 2.45 0.31
 16 -7 -9 1.66 0.21
 16 -7 -9 1.81 0.27
 -16 7 8 28.27 1.2
 -16 7 8 25.54 1.33
 -16 -7 8 27.5 1.37
 16 -7 -8 29.1 1.37
 16 -7 -8 28.53 1.22
 -16 7 7 1.82 0.25
 -16 7 7 1.88 0.3
 -16 7 7 1.07 0.29
 16 -7 -7 1.66 0.28
 16 -7 -7 2.19 0.4
 -16 -7 7 1.21 0.31
 -16 7 6 15.97 0.85
 -16 7 6 15.38 0.95
 -16 7 6 14.56 0.89
 16 -7 -6 15.51 0.81
 16 -7 -6 14.54 0.97
 -16 -7 6 15.81 0.97
 -16 7 5 3.05 0.46
 -16 7 5 3.72 0.47
 16 -7 -5 3.19 0.52
 16 -7 -5 4.01 0.39
 -16 -7 5 3.62 0.5
 -16 7 4 47.31 2.28
 -16 7 4 52.73 2.34
 -16 -7 4 50.28 2.31
 16 -7 -4 49.32 2.34
 16 -7 -4 52.98 2.08
 16 -7 -4 55.24 5.06
 -16 7 3 9.33 0.73
 -16 7 3 8.4 0.75
 -16 -7 3 8.98 0.64
 16 -7 -3 9.43 0.78
 -16 -7 3 9.25 0.64
 -16 -7 3 9.83 0.79
 16 -7 -3 11.62 2.22
 -16 7 2 0.31 0.28
 16 -7 -2 -0.11 0.48
 -16 -7 2 0.39 0.25
 16 -7 -2 0.37 0.26
 -16 -7 2 0.22 0.22
 -16 -7 2 -0.44 0.22
 -16 7 1 0.65 0.34
 -16 -7 1 0.9 0.35
 16 -7 -1 0.44 0.58
 16 -7 -1 0.4 0.28
 16 7 0 1.05 0.45
 -16 7 0 1.45 0.4
 16 -7 0 1.18 0.63
 16 -7 0 2.04 0.43
 16 7 1 0.77 0.45
 -16 7 -1 1.32 0.38
 16 7 1 0.29 0.31
 16 -7 1 0.62 0.3
 16 7 2 0.16 0.24
 -16 7 -2 -0.27 0.31
 16 -7 2 -0.31 0.22
 16 7 3 1.26 0.31
 -16 7 -3 1.16 0.41
 16 -7 3 0.7 0.33
 -16 -7 -3 1.32 0.24
 16 -7 3 0.93 0.3
 -16 7 -4 -0.17 0.32
 16 7 4 0.11 0.22
 16 -7 4 0.05 0.19
 16 -7 4 -0.14 0.22
 16 7 5 11.2 0.68
 16 7 5 10.87 0.72
 -16 7 -5 10.61 0.81
 16 -7 5 10.32 0.71
 16 -7 5 12.34 0.79
 16 7 6 3 0.35
 16 7 6 2.61 0.28
 16 -7 6 2.42 0.36
 16 7 7 0.08 0.11
 -16 -7 -7 0.15 0.14
 16 -7 7 -0.13 0.13
 -16 8 8 1.41 0.17
 16 -8 -8 0.74 0.2
 -16 8 7 6.97 0.4
 -16 8 7 6.32 0.5
 -16 8 7 6.98 0.45
 16 -8 -7 6.12 0.52
 16 -8 -7 6 0.35
 -16 8 6 0.5 0.17
 -16 8 6 0.46 0.21
 -16 8 6 0.02 0.19
 16 -8 -6 0.67 0.25
 16 -8 -6 0.4 0.15
 -16 8 5 6.16 0.53
 -16 8 5 6.61 0.57
 16 -8 -5 7 0.6
 -16 8 4 0.33 0.23
 -16 8 4 -0.09 0.22
 16 -8 -4 0.26 0.24
 -16 -8 4 0.14 0.21
 -16 8 3 28.56 1.46
 -16 8 3 29.81 1.48
 -16 -8 3 28.36 1.47
 16 -8 -3 29.69 1.5
 -16 8 2 1.39 0.35
 16 -8 -2 0.45 0.64
 16 -8 -2 0.73 0.27
 -16 -8 2 0.78 0.29
 -16 8 1 9.43 0.81
 16 8 -1 11.43 0.88
 -16 -8 1 11.34 0.84
 16 -8 -1 11.74 1.55
 16 -8 -1 11.63 0.84
 -16 8 0 28.09 1.53
 16 8 0 28.89 1.62
 16 -8 0 28.5 1.48
 -16 -8 0 30.76 1.54
 -16 8 -1 12.13 0.9
 -16 -8 -1 13.22 0.89
 16 -8 1 11.93 0.84
 -16 8 -2 6.57 0.63
 16 8 2 6.49 0.59
 -16 -8 -2 6.31 0.61
 16 -8 2 5.92 0.58
 -16 8 -3 1.29 0.33
 16 -8 3 0.89 0.26
 16 -8 3 1.13 0.3
 16 8 4 2.08 0.31
 -16 8 -4 2.11 0.36
 16 -8 4 1.36 0.3
 16 8 5 9.83 0.63
 16 8 5 10.21 0.58
 16 -8 5 9.47 0.63
 16 8 6 2.53 0.28
 16 8 6 2.32 0.22
 -16 -8 -6 2.75 0.33
 16 -8 6 3.04 0.33
 -16 9 6 13.95 0.73
 -16 9 6 14.33 0.69
 16 -9 -6 14.38 0.78
 -16 9 5 7.96 0.59
 -16 9 5 8.69 0.55
 16 -9 -5 9.79 0.62
 16 9 -4 13.02 0.9
 -16 9 4 14.39 0.83
 -16 -9 4 14.62 0.82
 16 -9 -4 15.14 0.85
 -16 9 3 1.8 0.33
 16 9 -3 1.99 0.39
 -16 9 3 1.7 0.31
 -16 -9 3 2.36 0.37
 16 -9 -3 2.08 0.33
 -16 9 2 1.59 0.33
 16 9 -2 0.57 0.28
 -16 -9 2 1.31 0.3
 16 -9 -2 1.34 0.3
 16 9 -1 15.89 0.99
 -16 9 1 15.62 0.93
 -16 -9 1 15.66 0.93
 16 -9 -1 14.63 0.9
 -16 9 0 5.44 0.59
 16 9 0 3.9 0.56
 16 -9 0 4.88 0.48
 -16 -9 0 4.44 0.53
 -16 9 -1 28.33 1.45
 16 9 1 30.4 1.47
 16 -9 1 29.76 1.4
 -16 -9 -1 28.13 1.43
 -16 9 -2 5.48 0.54
 -16 -9 -2 5.4 0.51
 -16 9 -3 -0.08 0.19
 -16 -9 -3 0.33 0.19
 -16 9 -4 0.49 0.21
 16 9 4 1.03 0.22
 16 -9 4 1.04 0.22
 -16 -9 -4 1.01 0.24
 16 9 5 8.58 0.45
 -16 9 -5 8.88 0.52
 -16 -9 -5 8.34 0.52
 -16 10 4 -0.01 0.12
 16 -10 -4 -0.1 0.13
 -16 -10 3 0.52 0.18
 16 -10 -3 0.03 0.15
 -16 10 2 4.1 0.37
 16 -10 -2 3.94 0.38
 -16 -10 2 4.89 0.41
 -16 10 1 0.68 0.2
 16 10 -1 0.42 0.26
 16 -10 -1 0.39 0.19
 -16 -10 1 0.48 0.2
 16 10 0 33.01 1.49
 -16 10 0 31.24 1.42
 -16 -10 0 30.96 1.42
 -16 10 -1 14.65 0.8
 -16 -10 -1 15.63 0.8
 -16 10 -2 0.61 0.19
 -16 -10 -2 0.29 0.15
 -17 0 12 1.97 0.21
 -17 0 11 -0.17 0.19
 -17 0 11 -0.16 0.1
 -17 0 10 11.44 0.68
 -17 0 10 11.15 0.87
 -17 0 9 0.13 0.27
 -17 0 9 0.09 0.14
 -17 0 9 -0.09 0.24
 -17 0 8 7.21 0.4
 -17 0 8 7.8 0.73
 -17 0 8 7.48 0.57
 -17 0 8 7.26 0.73
 -17 0 7 0.13 0.21
 -17 0 7 -0.3 0.13
 -17 0 7 0 0.13
 -17 0 7 0.11 0.27
 -17 0 6 37.5 1.76
 -17 0 6 33.07 1.66
 -17 0 5 -0.06 0.2
 17 0 -5 0.13 0.35
 17 0 -4 61.04 3.54
 17 0 -3 0.01 0.3
 17 0 -2 302.16 11.54
 17 0 -2 302 12.43
 17 0 -1 0 0.59
 17 0 -1 0.48 0.34
 17 0 0 5.71 0.69
 17 0 0 6.44 1.44
 17 0 1 0.01 0.44
 17 0 1 0.19 0.34
 17 0 2 41.12 3.04
 17 0 2 34.84 1.98
 17 0 3 -0.16 0.46
 17 0 4 60.46 3.9
 17 0 5 0.06 0.48
 17 0 5 -0.2 0.21
 17 0 6 3.77 0.53
 17 0 6 2.56 1.07
 17 0 6 3.39 0.3
 17 0 6 3.3 0.49
 17 0 7 -0.13 0.22
 17 0 7 -0.34 0.57
 17 0 7 0.02 0.18
 17 0 8 21.99 1.21
 17 0 9 0.27 0.19
 17 0 10 23.13 1.11
 -17 1 12 2.58 0.23
 -17 1 11 15.84 1
 -17 1 11 17.94 0.87
 -17 -1 11 16.61 1.02
 -17 -1 11 19.23 0.85
 -17 1 10 8.48 0.74
 -17 1 10 8.21 0.58
 -17 -1 10 9.08 0.72
 -17 -1 10 9.44 0.76
 -17 -1 10 9.14 0.56
 -17 1 9 45.01 1.96
 -17 1 9 43.88 2.15
 -17 1 9 44.08 2.16
 -17 -1 9 45.82 1.94
 -17 -1 9 45.47 2.2
 17 -1 -9 47.1 1.99
 -17 -1 9 45.58 2.14
 -17 1 8 61.55 2.39
 -17 1 8 63.64 2.79
 -17 1 8 59.94 2.56
 -17 1 8 60.77 2.74
 17 -1 -8 59.64 2.54
 -17 -1 8 59.55 2.52
 -17 -1 8 63.67 2.76
 -17 -1 8 62.14 2.78
 -17 1 7 0.54 0.17
 -17 1 7 0.01 0.18
 -17 1 7 0.12 0.15
 -17 1 7 0.82 0.3
 -17 1 7 0.83 0.33
 -17 -1 7 0.34 0.19
 -17 -1 7 1.05 0.34
 -17 -1 7 0.71 0.3
 17 -1 -7 0.35 0.23
 -17 -1 7 0.37 0.17
 -17 1 6 19.88 1.14
 -17 1 6 20.02 0.97
 -17 -1 6 19.99 1.16
 -17 -1 6 19.86 0.94
 17 -1 -6 19.63 1.01
 -17 1 5 17.01 0.96
 17 -1 -5 14.36 1.61
 -17 -1 5 16 0.96
 17 1 -4 19.36 1.74
 17 -1 -4 19.65 1.8
 17 1 -3 11.07 0.91
 17 1 -3 10.48 1.25
 17 -1 -3 11.77 1.35
 17 1 -2 16.09 1.1
 17 -1 -2 15.5 1.07
 17 1 -1 102.65 4.57
 17 -1 -1 124.29 6.84
 17 -1 -1 105.38 4.54
 17 1 0 56.16 3.98
 17 1 0 50.45 2.53
 17 -1 0 52.91 3.99
 17 1 1 62.57 2.91
 17 1 1 71.39 4.53
 17 -1 1 57.59 4.15
 17 1 2 12.81 1.75
 17 1 2 14.17 1.11
 17 1 2 17.04 1.61
 17 -1 2 13.71 1.65
 17 1 3 6 0.49
 17 1 3 6.25 0.74
 17 1 3 7.28 1.18
 17 1 3 7.64 0.99
 17 1 4 14.56 1.71
 17 1 4 13.42 1.16
 17 1 5 3.54 0.52
 17 1 5 2.68 1.03
 17 -1 5 3.37 0.49
 17 1 6 1.04 0.33
 17 1 6 1.34 0.85
 17 1 6 1.01 0.21
 17 1 6 0.54 0.31
 17 -1 6 1.05 0.33
 -17 -1 -6 0.78 0.32
 17 -1 6 1.03 0.3
 17 1 7 13.44 0.9
 17 1 7 11.38 1.77
 -17 -1 -7 14.13 0.98
 17 -1 7 13.51 0.92
 17 -1 7 14.69 0.94
 17 1 8 0.17 0.21
 17 -1 8 -0.19 0.18
 17 -1 8 -0.29 0.19
 17 1 9 -0.18 0.18
 17 -1 9 0.22 0.2
 17 1 10 0.98 0.2
 17 -1 10 0.74 0.21
 -17 2 11 2.45 0.4
 -17 2 11 2.43 0.3
 -17 -2 11 2.4 0.29
 -17 -2 11 2.48 0.42
 -17 2 10 3.36 0.52
 -17 2 10 2.69 0.35
 17 2 -10 1.92 0.67
 -17 -2 10 2.96 0.34
 -17 -2 10 4.21 0.52
 -17 -2 10 3.25 0.51
 17 2 -9 5.23 0.86
 -17 2 9 3.95 0.43
 -17 2 9 3.88 0.57
 -17 -2 9 3.5 0.52
 -17 -2 9 3.4 0.37
 -17 -2 9 3.59 0.55
 17 -2 -9 3.45 0.45
 -17 2 8 5.18 0.68
 -17 2 8 4.08 0.35
 -17 2 8 4.42 0.46
 -17 2 8 4.76 0.64
 17 -2 -8 3.62 0.46
 -17 -2 8 4.62 0.43
 -17 -2 8 4.36 0.61
 -17 -2 8 5.29 0.64
 -17 2 7 3.14 0.33
 -17 2 7 3.06 0.34
 -17 2 7 3.19 0.53
 -17 2 7 2.9 0.5
 -17 2 7 3.34 0.44
 -17 -2 7 2.89 0.51
 -17 -2 7 3.03 0.53
 17 -2 -7 2.74 0.4
 -17 -2 7 2.64 0.36
 -17 -2 7 2.95 0.3
 -17 2 6 5.17 0.62
 -17 2 6 5.35 0.51
 -17 2 6 4.74 0.44
 17 -2 -6 5.64 0.5
 -17 -2 6 5.24 0.47
 -17 -2 6 5.35 0.41
 -17 -2 6 5.33 0.58
 17 2 -5 56.6 2.82
 -17 2 5 57.88 2.5
 -17 -2 5 56.01 2.51
 17 -2 -5 59.24 2.39
 17 2 -4 0.42 0.34
 -17 2 4 -0.02 0.2
 17 2 -4 0.29 0.35
 -17 -2 4 0 0.23
 17 -2 -4 0.19 0.46
 17 2 -3 2.25 0.73
 17 2 -3 3.86 0.67
 17 2 -2 0.03 0.39
 17 2 -2 -0.39 0.22
 17 -2 -2 0.52 0.77
 17 2 -1 34.94 1.97
 17 -2 -1 42.91 3.71
 17 2 0 0.84 0.38
 17 -2 0 0.97 0.79
 17 2 1 6.08 0.71
 17 2 2 25.27 2.6
 17 2 2 30.99 2.3
 17 2 2 30.69 1.79
 -17 -2 -2 31.57 1.59
 17 -2 2 36.66 2.44
 17 2 3 2.82 0.38
 17 2 3 2.31 0.86
 17 2 3 2.53 0.57
 17 2 3 3.31 0.89
 -17 -2 -3 3.16 0.49
 17 2 4 40.32 2.93
 17 2 4 35.65 2.11
 -17 -2 -4 37.24 1.87
 17 2 5 80.59 4.82
 17 2 5 76.89 3.31
 17 2 5 80.45 3.19
 -17 -2 -5 86.86 3.52
 17 -2 5 77.98 3.09
 17 -2 5 80.05 3.36
 17 -2 5 78.12 3.38
 17 2 6 16.29 1.99
 17 2 6 14.55 0.95
 17 2 6 15.01 0.77
 17 -2 6 14.8 0.97
 17 -2 6 16.01 1.01
 -17 -2 -6 14.98 1.05
 17 2 7 0.61 0.27
 17 2 7 0.27 0.71
 17 -2 7 0.94 0.33
 17 -2 7 0.86 0.3
 -17 -2 -7 0.77 0.53
 17 2 8 1.9 0.36
 17 -2 8 1.47 0.32
 17 -2 8 1.6 0.35
 17 2 9 4.59 0.46
 17 -2 9 4.35 0.49
 -17 -2 -9 4.27 0.41
 17 -2 9 3.76 0.47
 17 2 10 10.36 0.6
 17 -2 10 10.26 0.61
 -17 3 11 12.03 0.62
 -17 -3 11 11.6 0.68
 -17 -3 11 9.33 0.6
 -17 3 10 -0.19 0.19
 -17 3 10 0.05 0.13
 -17 -3 10 -0.02 0.2
 -17 -3 10 -0.15 0.14
 -17 -3 10 -0.01 0.23
 -17 3 9 0.91 0.25
 -17 3 9 1.39 0.18
 -17 3 9 1.41 0.37
 17 -3 -9 1.03 0.31
 -17 -3 9 1.45 0.35
 -17 -3 9 1.26 0.26
 -17 -3 9 0.69 0.33
 -17 3 8 3.13 0.42
 -17 3 8 3.74 0.34
 -17 3 8 4.5 0.6
 17 3 -8 3.03 0.76
 -17 -3 8 4.87 0.67
 17 -3 -8 3.87 0.47
 -17 -3 8 3.95 0.4
 -17 -3 8 4.05 0.57
 -17 3 7 13.95 0.86
 -17 3 7 14.25 0.77
 -17 3 7 11.69 0.94
 -17 3 7 14.24 0.96
 17 3 -7 14.13 1.25
 -17 3 7 12.74 0.72
 -17 -3 7 13.39 0.95
 -17 -3 7 14.16 0.66
 -17 -3 7 14.44 0.81
 17 -3 -7 14.26 0.84
 -17 -3 7 14.03 0.98
 -17 3 6 19.65 1.14
 -17 3 6 19.38 2.46
 -17 3 6 19.76 1.19
 -17 3 6 19.62 1
 17 3 -6 20.11 1.44
 -17 3 6 18.61 1.06
 17 -3 -6 20.24 1.04
 -17 -3 6 19.99 1.16
 -17 -3 6 19.1 1.01
 -17 -3 6 19.63 0.93
 -17 -3 6 20.74 1.17
 17 3 -5 41.27 2.23
 -17 3 5 41.45 1.9
 -17 -3 5 38.98 1.91
 -17 -3 5 40.03 1.72
 17 -3 -5 41.54 1.79
 17 3 -4 0.02 0.36
 -17 3 4 0.04 0.21
 -17 -3 4 -0.19 0.21
 17 3 -3 76.68 3.45
 17 3 -3 73.17 4.29
 -17 -3 3 75.79 3.12
 17 3 -2 25.29 1.56
 17 -3 -2 29.44 3.31
 17 3 -1 4.52 0.72
 17 -3 -1 4.72 1.55
 17 3 0 190.19 7.88
 17 -3 0 206.1 10.04
 17 3 1 1.37 0.41
 17 -3 1 0.94 0.64
 17 3 2 63.12 3.06
 17 3 2 63.23 2.72
 -17 -3 -2 62.49 2.61
 17 -3 2 61.43 2.59
 17 -3 2 69.93 3.26
 17 3 3 0.17 0.52
 17 3 3 0.42 0.37
 17 3 3 0.96 0.27
 17 3 4 0.81 0.46
 17 3 4 0.63 0.6
 17 3 4 0.63 0.17
 -17 -3 -4 0.52 0.29
 17 -3 4 0.9 0.3
 17 3 5 0.46 0.21
 17 3 5 0.26 0.58
 17 3 5 0.6 0.29
 17 -3 5 0.8 0.32
 17 -3 5 0.6 0.18
 17 -3 5 0.54 0.25
 -17 -3 -5 0.61 0.3
 17 3 6 1.77 0.88
 17 3 6 2.41 0.31
 17 3 6 1.7 0.35
 -17 -3 -6 1.89 0.33
 17 -3 6 3.06 0.48
 -17 -3 -6 2.49 0.52
 17 -3 6 2.11 0.43
 17 3 7 8.87 0.72
 -17 -3 -7 9.79 0.65
 17 -3 7 8.32 0.7
 17 -3 7 10.07 0.77
 17 3 8 1.34 0.3
 17 3 8 0.97 0.14
 -17 -3 -8 0.66 0.23
 17 -3 8 0.68 0.29
 17 -3 8 1.17 0.3
 17 3 9 1.02 0.26
 17 -3 9 1.91 0.32
 17 -3 9 1.09 0.27
 -17 4 11 5.87 0.4
 -17 -4 11 6.15 0.46
 -17 4 10 0.05 0.13
 -17 4 10 0.05 0.21
 -17 -4 10 0.24 0.17
 -17 -4 10 0.08 0.2
 -17 4 9 10.42 0.51
 -17 4 9 9.45 0.76
 -17 4 9 10.23 0.68
 -17 -4 9 10.61 0.78
 -17 -4 9 10.3 0.82
 -17 4 8 3 0.49
 -17 4 8 2.94 0.26
 -17 4 8 3.7 0.54
 -17 4 8 2.92 0.34
 -17 4 8 2.23 0.37
 -17 -4 8 2.8 0.46
 17 -4 -8 2.14 0.39
 -17 -4 8 1.8 0.4
 17 -4 -8 1.76 0.42
 -17 -4 8 2.79 0.49
 -17 4 7 17.84 1.1
 -17 4 7 16.1 0.84
 -17 4 7 17.02 1.06
 -17 4 7 14.66 2.25
 17 4 -7 17.17 1.34
 -17 4 7 16.75 0.97
 -17 4 7 17.18 0.89
 -17 -4 7 16.11 1.03
 -17 -4 7 16.14 0.72
 17 -4 -7 16.44 0.94
 -17 -4 7 16.56 1.08
 -17 -4 7 14.5 0.94
 -17 4 6 1.29 0.3
 17 4 -6 1.42 0.55
 -17 4 6 2.1 0.33
 -17 4 6 2.38 0.43
 -17 4 6 1.82 0.38
 -17 4 6 1.17 0.4
 -17 4 6 1.87 0.46
 -17 4 6 1.7 1.11
 -17 -4 6 1.92 0.41
 -17 -4 6 1.66 0.36
 17 -4 -6 1.55 0.46
 -17 -4 6 2.16 0.42
 -17 -4 6 2.05 0.28
 -17 -4 6 1.92 0.2
 17 -4 -6 2.16 0.41
 17 -4 -6 1.82 0.38
 -17 4 5 4.71 0.55
 -17 4 5 3.83 0.49
 -17 4 5 6.16 1.05
 17 4 -5 3.22 0.67
 -17 4 5 5.14 0.53
 -17 -4 5 4.48 0.38
 -17 -4 5 4.74 0.5
 -17 -4 5 4.68 0.59
 17 -4 -5 3.32 0.46
 -17 -4 5 2.87 0.48
 -17 4 4 22.38 1.21
 17 4 -4 24.2 1.54
 -17 -4 4 23.9 1.13
 -17 -4 4 21.98 1.26
 -17 4 3 5.35 0.52
 17 4 -3 4.74 0.75
 -17 -4 3 5.75 0.66
 17 4 -2 81.97 3.58
 17 -4 -2 70.09 5.53
 17 4 -1 43.04 2.34
 17 -4 -1 47.79 4.06
 17 4 0 0.16 0.31
 17 -4 0 0.15 0.55
 17 4 1 8.25 0.86
 17 4 1 7.52 0.71
 17 -4 1 7.69 1.36
 17 4 2 273.75 10.72
 17 4 2 274.21 10.33
 17 -4 2 272.78 10.11
 17 4 3 0.79 0.26
 17 4 3 0.5 0.38
 17 4 3 0.36 0.61
 17 -4 3 1.03 0.33
 -17 -4 -3 0.74 0.25
 17 4 4 35.67 1.67
 17 4 4 35.77 1.5
 -17 -4 -4 39.78 1.69
 17 -4 4 36.69 1.76
 17 -4 4 34.28 1.8
 17 4 5 0.74 0.23
 -17 -4 -5 0.62 0.23
 17 -4 5 0.39 0.27
 17 -4 5 0.11 0.25
 17 4 6 1.85 0.39
 17 4 6 1.64 0.27
 17 -4 6 1.75 0.37
 -17 -4 -6 0.96 0.27
 17 -4 6 2.86 0.51
 17 4 7 16.4 0.83
 17 4 7 18.37 1
 17 4 7 15.88 0.7
 17 -4 7 16.29 0.98
 -17 -4 -7 16.28 0.9
 17 -4 7 16.57 1.04
 17 4 8 15.84 0.67
 17 4 8 16.59 0.92
 17 -4 8 17.39 0.94
 -17 -4 -8 14.74 0.84
 17 -4 8 15.46 0.93
 17 4 9 5.73 0.43
 17 4 9 6.1 0.47
 17 -4 9 6.69 0.49
 17 -4 9 6.16 0.46
 -17 5 10 0.13 0.14
 -17 5 10 -0.18 0.16
 17 -5 -10 0.18 0.2
 17 -5 -10 -0.14 0.15
 -17 -5 10 -0.14 0.15
 -17 5 9 3.34 0.41
 -17 5 9 4.15 0.28
 -17 5 9 3.93 0.52
 17 -5 -9 2.93 0.43
 17 -5 -9 4.06 0.44
 -17 -5 9 4.11 0.52
 -17 5 8 1.26 0.35
 -17 5 8 1.72 0.2
 -17 5 8 1.58 0.31
 -17 5 8 1.28 0.33
 -17 5 8 1.51 0.24
 17 -5 -8 1.35 0.32
 -17 -5 8 1.16 0.34
 17 -5 -8 1.55 0.38
 -17 -5 8 1.57 0.34
 -17 5 7 0.85 0.22
 -17 5 7 0.76 0.23
 -17 5 7 1.24 0.34
 -17 5 7 0.87 0.33
 -17 5 7 1.17 0.3
 -17 5 7 0.45 0.83
 17 -5 -7 1.08 0.32
 -17 -5 7 1.3 0.36
 17 -5 -7 0.69 0.32
 -17 -5 7 1.04 0.3
 -17 -5 7 0.43 0.25
 -17 5 6 6 0.53
 -17 5 6 6.81 0.75
 -17 5 6 6.92 0.66
 -17 5 6 6.77 1.8
 -17 5 6 7.87 0.6
 -17 5 6 8.28 0.74
 -17 -5 6 7.23 0.47
 -17 -5 6 7.89 0.68
 -17 -5 6 7.69 0.71
 17 -5 -6 7.21 0.62
 -17 -5 6 8.17 0.68
 17 -5 -6 6.84 0.72
 -17 5 5 2.15 0.45
 -17 5 5 1.2 0.32
 -17 5 5 1.41 0.41
 -17 5 5 1.14 0.92
 17 5 -5 1.71 0.58
 -17 5 5 1.87 0.36
 -17 -5 5 1.85 0.41
 -17 -5 5 1.42 0.25
 -17 -5 5 1.12 0.34
 -17 -5 5 0.54 0.27
 17 -5 -5 0.51 0.26
 -17 -5 5 1.05 0.25
 17 -5 -5 1.85 0.44
 17 5 -4 4.09 0.81
 -17 5 4 5.01 0.63
 -17 5 4 3.48 0.51
 -17 -5 4 4.36 0.46
 -17 -5 4 4.78 0.59
 17 -5 -4 3.79 0.47
 -17 -5 4 4.69 0.63
 17 -5 -4 5.6 0.68
 -17 -5 4 3.93 0.45
 -17 5 3 75.65 3.19
 17 5 -3 78.4 3.62
 17 -5 -3 77.63 3.03
 -17 -5 3 76.02 3.1
 17 -5 -3 73.03 5.92
 17 -5 -2 0.26 0.66
 17 5 -1 8.98 0.87
 17 -5 -1 6.09 1.57
 17 5 0 13.74 1.14
 17 5 1 5.27 0.6
 17 5 1 3.23 0.6
 17 -5 1 3.41 0.88
 17 5 2 2.42 0.61
 17 5 2 2.16 0.42
 -17 5 -2 1.95 0.55
 17 5 3 59.94 4.16
 17 5 3 62.95 2.64
 17 5 3 62.96 3.09
 17 -5 3 61.44 2.66
 17 -5 3 61.41 2.76
 17 5 4 3.57 0.46
 17 5 4 2.55 0.29
 17 -5 4 2.28 0.42
 -17 -5 -4 2.44 0.38
 17 -5 4 2.18 0.46
 17 5 5 7.54 0.56
 -17 -5 -5 7.11 0.57
 17 -5 5 6.49 0.68
 17 -5 5 7.39 0.65
 17 5 6 19.52 0.93
 17 -5 6 16.04 1.09
 -17 -5 -6 18.85 0.99
 17 -5 6 18.15 1.06
 17 5 7 1.37 0.15
 17 5 7 1.36 0.23
 -17 -5 -7 1.61 0.28
 17 -5 7 1.67 0.31
 17 -5 7 1.04 0.31
 17 5 8 16.26 0.88
 17 -5 8 16.32 0.9
 17 -5 8 17.3 0.91
 17 -6 -10 0.23 0.13
 17 -6 -10 0.14 0.16
 -17 6 9 5.15 0.3
 -17 6 9 4.46 0.46
 17 -6 -9 5.08 0.4
 -17 -6 9 5 0.47
 -17 6 8 21.48 1.18
 -17 6 8 21.38 0.9
 -17 6 8 22.44 1.01
 -17 -6 8 21.05 1.17
 17 -6 -8 21.6 1.17
 17 -6 -8 21.39 1.05
 -17 6 7 16.36 0.85
 -17 6 7 16.88 0.9
 -17 6 7 17.75 1.04
 17 -6 -7 16.69 1.06
 17 -6 -7 17.22 0.92
 -17 -6 7 17.09 1.04
 -17 6 6 -0.16 0.19
 -17 6 6 0.16 0.18
 -17 6 6 0.01 0.22
 -17 6 6 -0.21 0.67
 17 -6 -6 0.18 0.21
 17 -6 -6 -0.24 0.24
 -17 -6 6 -0.01 0.21
 -17 6 5 0.35 0.29
 -17 6 5 0.6 0.26
 -17 6 5 0.67 0.27
 -17 6 5 1.38 0.96
 -17 -6 5 0.79 0.21
 -17 -6 5 0.86 0.34
 17 -6 -5 0.91 0.26
 17 -6 -5 1.19 0.34
 -17 6 4 0.76 0.29
 -17 6 4 0.91 0.35
 -17 -6 4 0.64 0.23
 17 -6 -4 1.7 0.41
 17 -6 -4 0.95 0.26
 -17 -6 4 1.08 0.26
 -17 -6 4 0.95 0.35
 -17 6 3 17.79 1.05
 -17 6 3 17.55 1.09
 17 6 -3 15.86 1.24
 17 6 -3 17.32 0.97
 17 -6 -3 20.39 2.98
 -17 -6 3 17.45 0.96
 -17 -6 3 17.33 0.95
 17 -6 -3 16.5 0.86
 17 -6 -3 16.32 1.08
 17 6 -2 7.61 0.81
 -17 6 2 8.16 0.73
 17 -6 -2 8.31 1.96
 -17 -6 2 7.07 0.78
 17 -6 -2 7.49 0.72
 -17 -6 2 8.05 0.68
 -17 6 1 1.35 0.4
 17 6 -1 2.1 0.57
 17 -6 -1 2.72 0.46
 17 -6 -1 0.93 0.8
 -17 6 0 1.04 0.38
 17 6 0 0.91 0.4
 17 -6 0 0.48 0.56
 17 -6 0 0.68 0.32
 17 6 1 2.31 0.48
 -17 6 -1 2.43 0.52
 17 6 1 1.53 0.5
 17 -6 1 1.73 0.43
 17 6 2 1.95 0.58
 17 6 2 2.69 0.48
 -17 6 -2 2.78 0.57
 17 -6 2 2.52 0.47
 -17 6 -3 9.69 0.91
 17 6 3 8.94 0.67
 17 6 3 8.07 1.44
 17 -6 3 8.37 0.7
 17 -6 3 10.34 0.81
 -17 6 -4 0.54 0.37
 17 6 4 0.56 0.25
 17 -6 4 0.36 0.28
 17 -6 4 0.4 0.27
 17 6 5 2.47 0.37
 17 -6 5 3.3 0.51
 17 -6 5 2.95 0.43
 17 6 6 5.05 0.39
 17 6 6 4.71 0.48
 17 -6 6 5.57 0.51
 17 -6 6 4.86 0.56
 17 6 7 4.97 0.37
 17 -6 7 5.37 0.49
 17 -6 7 5.66 0.47
 17 -6 8 0.18 0.14
 17 -7 -9 1.37 0.23
 17 -7 -9 1.22 0.18
 -17 7 8 18.17 0.86
 -17 7 8 18.21 1
 -17 -7 8 19.72 1.04
 17 -7 -8 19.68 0.88
 17 -7 -8 19.16 1.01
 -17 7 7 3.23 0.43
 -17 7 7 2.18 0.31
 -17 7 7 2.42 0.29
 17 -7 -7 3.26 0.35
 17 -7 -7 2.43 0.4
 -17 -7 7 2.26 0.37
 -17 7 6 41.05 1.96
 -17 7 6 42.68 1.88
 -17 7 6 41.97 1.82
 17 -7 -6 42.57 1.77
 17 -7 -6 42.38 1.99
 -17 -7 6 43.21 1.97
 -17 7 5 0.95 0.32
 -17 7 5 1 0.32
 -17 7 5 0.69 0.25
 17 -7 -5 0.98 0.22
 -17 -7 5 1.08 0.3
 17 -7 -5 1.1 0.33
 -17 7 4 1.58 0.34
 -17 7 4 2.24 0.41
 -17 7 4 1.07 0.94
 -17 -7 4 1.46 0.36
 17 -7 -4 1.6 1.23
 17 -7 -4 2.12 0.28
 17 -7 -4 1.84 0.39
 -17 7 3 0.37 0.24
 -17 7 3 -0.15 0.24
 17 -7 -3 0.1 0.24
 -17 -7 3 0.45 0.19
 17 -7 -3 0.24 0.75
 -17 -7 3 0.5 0.28
 -17 -7 3 0.04 0.17
 -17 7 2 17.44 1.09
 -17 -7 2 17.86 1.01
 -17 -7 2 17.89 1.01
 -17 -7 2 19.52 1.14
 17 -7 -2 16.54 1.08
 -17 7 1 1.16 0.38
 17 -7 -1 0.59 0.62
 -17 -7 1 0.93 0.35
 -17 -7 1 0.82 0.33
 17 -7 -1 1.24 0.35
 17 7 0 29.36 1.64
 -17 7 0 29.3 1.57
 17 7 0 28.02 1.74
 17 -7 0 29.51 2.13
 17 -7 0 27.03 1.49
 17 7 1 1.91 0.45
 17 7 1 1.17 0.47
 -17 7 -1 2.46 0.46
 17 -7 1 1.11 0.32
 -17 7 -2 2.46 0.47
 17 7 2 2.3 0.42
 17 -7 2 2.21 0.44
 17 7 3 6.21 0.52
 -17 7 -3 7.19 0.7
 17 -7 3 5.85 0.62
 -17 -7 -3 6.31 0.43
 17 -7 3 6.04 0.57
 17 7 4 4.88 0.52
 -17 7 -4 6.58 0.62
 17 -7 4 5.41 0.56
 17 -7 4 4.87 0.55
 17 7 5 0.29 0.21
 17 7 5 0.2 0.17
 -17 7 -5 0.09 0.27
 17 -7 5 0.25 0.23
 17 -7 5 -0.3 0.14
 17 7 6 12.99 0.68
 17 7 6 12.97 0.62
 -17 -7 -6 11.19 0.6
 17 -7 6 10.85 0.69
 17 7 7 0.17 0.11
 -17 -7 -7 -0.02 0.11
 17 -7 7 0.04 0.14
 -17 8 8 1.67 0.18
 17 -8 -8 1.38 0.23
 -17 8 7 30.91 1.23
 -17 8 7 27.15 1.36
 -17 8 7 30.1 1.3
 17 -8 -7 31.31 1.4
 -17 8 6 -0.1 0.12
 -17 8 6 -0.18 0.16
 -17 8 6 0.02 0.19
 17 -8 -6 -0.14 0.19
 -17 8 5 1.83 0.3
 -17 8 5 1.81 0.35
 17 -8 -5 1.43 0.33
 -17 8 4 3.37 0.46
 -17 8 4 3.01 0.44
 17 -8 -4 3.29 0.47
 -17 8 3 4.45 0.54
 -17 8 3 5.48 0.55
 17 -8 -3 4.16 0.52
 -17 -8 3 4.35 0.52
 -17 8 2 7.05 0.62
 17 -8 -2 6.9 0.61
 -17 -8 2 5.97 0.62
 -17 8 1 0.77 0.3
 17 8 -1 0.55 0.31
 -17 -8 1 0.55 0.26
 17 -8 -1 0.31 0.25
 17 8 0 0.23 0.31
 -17 8 0 0.27 0.29
 -17 -8 0 0.35 0.24
 17 -8 0 0.09 0.24
 17 8 1 2.44 0.47
 -17 8 -1 2.93 0.48
 -17 -8 -1 2.87 0.47
 17 -8 1 1.27 0.32
 -17 8 -2 0.74 0.32
 17 8 2 0.57 0.26
 -17 -8 -2 0.74 0.29
 17 -8 2 1.21 0.31
 -17 8 -3 0.18 0.26
 17 -8 3 0.61 0.26
 -17 8 -4 5.9 0.57
 17 8 4 6.29 0.51
 17 -8 4 7.54 0.58
 17 -8 4 6.87 0.52
 -17 8 -5 5.1 0.47
 17 8 5 5.5 0.39
 17 8 5 4.84 0.44
 -17 -8 -5 5.29 0.46
 17 -8 5 5.3 0.43
 17 8 6 0.79 0.12
 17 8 6 0.93 0.17
 17 -8 6 0.25 0.14
 -17 -8 -6 1 0.22
 -17 9 6 3.92 0.35
 -17 9 6 4.2 0.31
 17 -9 -6 4.56 0.38
 -17 9 5 0.26 0.15
 17 9 -5 0.13 0.21
 17 -9 -5 -0.04 0.14
 17 9 -4 0.74 0.26
 -17 9 4 0.26 0.21
 17 -9 -4 0.38 0.19
 -17 9 3 19.63 1.02
 -17 -9 3 19.35 1.02
 17 -9 -3 19.54 1.05
 17 9 -2 11.08 0.78
 -17 9 2 10.56 0.71
 17 -9 -2 10.36 0.71
 -17 -9 2 10.98 0.73
 -17 9 1 7.3 0.59
 17 9 -1 7.66 0.75
 17 9 -1 6.69 0.62
 -17 -9 1 7.8 0.61
 17 -9 -1 8.65 0.61
 17 9 0 13.43 0.88
 -17 9 0 13.15 0.81
 -17 -9 0 11.61 0.78
 17 -9 0 11.28 0.75
 17 9 1 8.26 0.64
 -17 9 -1 8.44 0.65
 17 -9 1 9.63 0.63
 -17 -9 -1 8.07 0.63
 -17 9 -2 19.28 1.07
 -17 -9 -2 20.56 1.07
 17 -9 2 20.76 1.02
 17 9 3 22.16 1.08
 -17 9 -3 21.88 1.12
 -17 -9 -3 21.64 1.09
 -17 9 -4 0.31 0.18
 17 9 4 0.11 0.14
 -17 -9 -4 0.1 0.13
 -17 10 4 -0.04 0.12
 17 -10 -4 0.08 0.14
 -17 -10 3 0.86 0.2
 17 -10 -3 0.74 0.18
 -17 10 2 14.43 0.76
 -17 -10 2 14.48 0.76
 17 -10 -2 14.87 0.76
 -17 10 1 10.79 0.65
 17 -10 -1 11.79 0.64
 -17 -10 1 11.39 0.66
 -17 10 0 -0.18 0.15
 -17 -10 0 0.42 0.17
 -17 -10 -1 15.24 0.79
 -17 -10 -2 29.78 1.29
 -18 0 11 -0.1 0.2
 -18 0 11 0.05 0.11
 -18 0 10 1.31 0.38
 -18 0 10 0.94 0.22
 -18 0 10 0.93 0.36
 -18 0 9 -0.14 0.24
 -18 0 9 0.06 0.16
 -18 0 9 -0.22 0.24
 -18 0 8 58.35 2.25
 -18 0 8 57.46 2.45
 -18 0 8 60.47 2.67
 -18 0 8 57.05 2.62
 -18 0 7 -0.02 0.14
 -18 0 7 0.18 0.27
 -18 0 7 0.09 0.16
 -18 0 7 -0.36 0.22
 -18 0 7 0.03 0.14
 -18 0 6 11.65 0.82
 -18 0 6 10.32 0.63
 -18 0 5 0.09 0.23
 18 0 -4 0.21 0.41
 -18 0 4 0.44 0.26
 18 0 -3 -0.04 0.35
 18 0 -3 0.99 0.28
 18 0 -2 30.96 1.72
 18 0 -1 -0.05 0.59
 18 0 -1 0.05 0.33
 18 0 0 55.52 4.19
 18 0 0 50.44 2.54
 18 0 1 0.03 0.41
 18 0 1 0.16 0.35
 18 0 2 9.53 1.5
 18 0 2 7.27 0.84
 18 0 3 -0.1 0.16
 18 0 3 -0.27 0.4
 18 0 4 35.66 2.87
 18 0 5 -0.06 0.22
 18 0 5 0.04 0.16
 18 0 5 0.25 0.23
 18 0 5 -0.25 0.54
 18 0 6 1.63 0.81
 18 0 6 3 0.28
 18 0 6 2.59 0.47
 18 0 6 2.79 0.47
 18 0 7 0.18 0.18
 18 0 7 0.27 0.26
 18 0 8 26.44 1.36
 18 0 9 0.28 0.2
 18 0 10 1.41 0.23
 -18 1 11 2.43 0.4
 -18 1 11 2.99 0.3
 -18 -1 11 3.25 0.3
 -18 -1 11 3.19 0.45
 -18 1 10 0.94 0.23
 -18 1 10 0.65 0.29
 -18 -1 10 0.88 0.28
 -18 -1 10 0.52 0.18
 -18 -1 10 0.94 0.32
 -18 1 9 2.52 0.47
 -18 1 9 2.76 0.38
 -18 1 9 3.4 0.53
 -18 -1 9 2.51 0.34
 -18 -1 9 3.46 0.58
 -18 -1 9 3.44 0.51
 -18 1 8 17.77 1.13
 -18 1 8 17.92 0.81
 -18 1 8 16.64 0.94
 -18 1 8 17.15 1.12
 -18 -1 8 16.97 0.93
 -18 -1 8 17.07 0.71
 -18 -1 8 18.24 1.14
 -18 -1 8 14.55 1.06
 -18 1 7 45.57 1.87
 -18 1 7 49.26 2.24
 -18 1 7 48.09 2.05
 -18 1 7 45.2 1.93
 -18 1 7 44.75 2.17
 -18 -1 7 48.05 2.22
 -18 -1 7 44.85 2.01
 -18 -1 7 48.6 2.21
 -18 -1 7 48.26 1.9
 -18 1 6 0.75 0.25
 -18 1 6 0.63 0.21
 -18 1 6 1.02 0.29
 -18 -1 6 0.67 0.22
 -18 -1 6 1.33 0.24
 -18 -1 6 0.71 0.3
 -18 1 5 8.91 0.7
 -18 -1 5 9.05 0.71
 -18 1 4 35.6 1.59
 18 1 -4 29.13 2.36
 18 1 -4 35.94 1.9
 -18 -1 4 36.2 1.61
 18 -1 -4 29.91 2.43
 18 1 -3 5.31 0.68
 18 1 -3 4.86 0.92
 18 1 -2 99.57 4.17
 18 -1 -2 103.43 4.13
 18 -1 -2 85.52 6.11
 18 1 -1 26.74 1.59
 18 -1 -1 25.79 1.54
 18 -1 -1 32.15 3.19
 18 1 0 2.78 0.6
 18 1 0 2.24 1.02
 18 -1 0 2.64 1.11
 18 1 1 15.68 1.13
 18 1 1 14.99 2.03
 18 -1 1 15.79 2.02
 18 1 2 4.18 1.1
 18 1 2 3.44 1.13
 18 1 2 4.53 0.73
 18 -1 2 4.27 1.08
 18 1 3 13.73 0.75
 18 1 3 14.42 1.13
 18 1 3 14.58 1.68
 18 -1 3 12.49 0.64
 18 1 4 2.29 0.96
 18 1 4 4.11 0.81
 18 1 5 32.15 2.76
 18 1 5 30.11 1.57
 18 1 5 28.76 1.35
 18 1 5 28.75 1.52
 18 -1 5 31.42 1.58
 18 -1 5 31 1.32
 18 -1 5 29.59 1.53
 18 1 6 2.83 0.44
 18 1 6 2.09 1.02
 18 1 6 2.8 0.3
 18 -1 6 2.9 0.48
 -18 -1 -6 2.55 0.49
 18 -1 6 2.6 0.46
 18 1 7 63.19 2.7
 18 -1 7 62.82 2.71
 18 -1 7 59.03 2.69
 18 1 8 4.12 0.51
 18 -1 8 4.23 0.54
 18 -1 8 5.45 0.53
 18 1 9 1.69 0.32
 18 -1 9 1.56 0.3
 -18 -1 -9 1.76 0.28
 -18 2 11 2.56 0.4
 -18 2 11 2.89 0.29
 -18 -2 11 2.26 0.39
 -18 -2 11 2.42 0.3
 -18 -2 11 2.98 0.55
 -18 2 10 11.45 0.84
 -18 2 10 11.6 0.7
 -18 -2 10 11.78 0.8
 -18 -2 10 11.58 0.85
 -18 -2 10 11.86 0.67
 18 2 -9 15.5 1.32
 -18 2 9 15.44 1.03
 -18 2 9 14.77 0.86
 -18 -2 9 16.1 1.05
 -18 -2 9 14.98 0.83
 -18 -2 9 16 1.03
 -18 2 8 18.41 1.19
 -18 2 8 19.17 0.91
 18 2 -8 20.85 1.5
 -18 2 8 20.06 1.06
 -18 2 8 21.18 1.23
 18 -2 -8 17.93 1.04
 -18 -2 8 19.23 1.01
 -18 -2 8 19.96 1.19
 -18 -2 8 18.56 1.2
 -18 2 7 0.63 0.19
 -18 2 7 0.34 0.3
 -18 2 7 0.49 0.18
 18 2 -7 0.23 0.43
 -18 2 7 0.53 0.23
 -18 2 7 0.82 0.31
 -18 -2 7 1.19 0.37
 -18 -2 7 0.78 0.23
 -18 -2 7 0.68 0.18
 -18 -2 7 0.63 0.29
 18 -2 -7 0.66 0.27
 -18 2 6 1.24 0.33
 18 2 -6 1.16 0.52
 -18 2 6 0.98 0.27
 -18 2 6 1.6 0.29
 -18 -2 6 0.92 0.34
 -18 -2 6 1.1 0.39
 -18 -2 6 1.78 0.31
 -18 -2 6 1.24 0.24
 18 2 -5 2.85 0.61
 -18 2 5 4.49 0.48
 -18 -2 5 2.94 0.49
 18 2 -4 0.87 0.55
 -18 2 4 1.16 0.32
 18 2 -4 1.39 0.47
 -18 -2 4 1.11 0.33
 18 2 -3 139.61 5.8
 18 2 -3 140.22 6.79
 18 2 -2 5.78 0.71
 18 -2 -2 5.6 1.6
 18 2 -1 170.51 7.07
 18 -2 -1 182.09 9.5
 18 2 0 44.32 2.49
 18 -2 0 58.27 4.32
 18 2 1 118.45 6.45
 18 2 1 107.66 4.57
 18 -2 1 95.34 5.96
 18 2 2 23.27 1.5
 18 2 2 22.77 2.44
 18 2 2 21.77 1.19
 18 -2 2 23.97 1.14
 18 -2 2 23.23 1.92
 18 2 3 3.88 0.4
 18 2 3 4.08 0.73
 18 2 3 4.52 1.17
 18 2 3 3.54 0.9
 -18 -2 -3 3.17 0.54
 18 2 4 1.69 0.82
 18 2 4 1.08 0.48
 18 -2 4 0.9 0.32
 -18 -2 -4 1.13 0.37
 18 2 5 3.02 0.38
 18 2 5 3.08 0.46
 18 2 5 3.51 1.11
 18 -2 5 3.29 0.34
 18 -2 5 3.2 0.47
 18 -2 5 2.45 0.44
 -18 -2 -5 2.87 0.51
 18 2 6 5.95 0.43
 18 2 6 5.76 0.59
 18 2 6 5.29 1.41
 18 -2 6 5.84 0.6
 -18 -2 -6 6.19 0.64
 18 -2 6 5.78 0.66
 18 2 7 4.58 0.54
 18 -2 7 4.99 0.57
 18 -2 7 4.96 0.59
 18 2 8 0.75 0.26
 18 -2 8 0.45 0.24
 -18 -2 -8 0.56 0.21
 18 -2 8 0.44 0.24
 18 2 9 -0.05 0.15
 18 -2 9 0.33 0.18
 -18 3 11 3.58 0.31
 -18 -3 11 2.95 0.34
 -18 -3 11 3 0.36
 -18 3 10 0.94 0.3
 -18 3 10 1.69 0.28
 -18 -3 10 1.17 0.26
 -18 -3 10 1.08 0.33
 -18 -3 10 1.47 0.31
 -18 3 9 -0.02 0.22
 -18 3 9 0.28 0.18
 -18 3 9 0.38 0.13
 -18 -3 9 0.38 0.24
 -18 -3 9 0.44 0.2
 -18 -3 9 0.61 0.3
 -18 3 8 2.06 0.28
 -18 3 8 1.75 0.4
 -18 3 8 2.02 0.36
 18 3 -8 2.02 0.66
 -18 3 8 2.91 0.67
 -18 -3 8 1.9 0.41
 -18 -3 8 2.06 0.46
 -18 -3 8 2.8 0.38
 18 3 -7 0.05 0.43
 -18 3 7 0 0.18
 -18 3 7 0 0.15
 -18 3 7 0.14 0.29
 -18 3 7 0.01 0.15
 -18 3 7 0.13 0.23
 -18 -3 7 -0.04 0.23
 -18 -3 7 0.11 0.18
 18 -3 -7 -0.15 0.21
 -18 -3 7 -0.06 0.23
 -18 -3 7 0.08 0.12
 -18 3 6 0.3 0.19
 18 3 -6 0.31 0.45
 -18 3 6 0.45 1.03
 -18 3 6 0.32 0.26
 -18 3 6 -0.07 0.2
 -18 3 6 0.06 0.17
 -18 3 6 0.2 0.29
 -18 -3 6 0.25 0.18
 -18 -3 6 -0.13 0.22
 -18 -3 6 0.1 0.14
 -18 -3 6 0.28 0.16
 -18 -3 6 0.27 0.25
 -18 3 5 2.4 0.36
 18 3 -5 1.45 0.54
 -18 3 5 2.2 0.4
 -18 -3 5 1.65 0.39
 -18 -3 5 2.47 0.34
 -18 -3 5 1.81 0.33
 18 3 -4 56.31 2.73
 -18 3 4 52.68 2.34
 -18 -3 4 52.74 2.38
 18 3 -3 1.31 0.71
 18 3 -3 3.07 0.63
 -18 -3 3 1.99 0.39
 18 3 -2 32.61 1.86
 18 -3 -2 33.17 3.61
 18 3 -1 78.9 3.88
 18 -3 -1 96.93 6.24
 18 3 0 0.25 0.3
 18 -3 0 0.15 0.59
 18 3 1 110.69 4.37
 18 -3 1 87.98 5.51
 18 3 2 56.25 2.77
 18 3 2 54.28 2.41
 -18 -3 -2 58.79 2.32
 18 -3 2 53.2 2.27
 18 3 3 5.63 1.21
 18 3 3 7.33 0.56
 18 3 3 6.75 0.82
 18 3 4 81.03 4.7
 18 3 4 75.27 3.14
 18 -3 4 73.86 3.22
 18 -3 4 73.14 3.26
 -18 -3 -4 86.26 4.3
 18 3 5 4.03 1.25
 18 3 5 4.53 0.46
 18 -3 5 3.13 0.51
 18 -3 5 3.49 0.33
 -18 -3 -5 3.56 0.59
 18 -3 5 3.8 0.52
 18 3 6 4.79 0.41
 18 3 6 6.25 1.53
 18 3 6 5.77 0.63
 -18 -3 -6 4.93 0.71
 -18 -3 -6 4.64 0.48
 18 -3 6 5.96 0.58
 18 -3 6 4.64 0.61
 18 3 7 1.82 0.37
 18 -3 7 1.35 0.33
 -18 -3 -7 1.95 0.33
 18 -3 7 1.51 0.36
 18 3 8 5.78 0.53
 18 -3 8 5.27 0.52
 -18 -3 -8 5.49 0.47
 18 -3 8 5.76 0.53
 18 3 9 1.42 0.26
 18 -3 9 1.8 0.32
 18 -3 9 1.22 0.25
 -18 4 11 0.88 0.17
 -18 -4 11 0.79 0.2
 -18 4 10 6.53 0.58
 -18 4 10 7.51 0.52
 -18 -4 10 8.13 0.6
 -18 -4 10 6.13 0.52
 18 -4 -10 8.37 0.55
 -18 4 9 -0.01 0.11
 -18 4 9 0.15 0.17
 -18 4 9 0.09 0.21
 -18 -4 9 -0.01 0.16
 18 -4 -9 0.01 0.22
 -18 -4 9 0.35 0.24
 -18 -4 9 -0.18 0.24
 -18 4 8 5.77 0.61
 -18 4 8 5.56 0.43
 -18 4 8 5.62 0.35
 -18 4 8 5.91 0.54
 18 -4 -8 6.38 0.62
 -18 -4 8 5.83 0.6
 -18 -4 8 6.22 0.65
 18 -4 -8 5.27 0.65
 -18 4 7 13.15 0.73
 -18 4 7 13.26 0.96
 -18 4 7 12.92 0.77
 -18 4 7 13.53 0.85
 -18 4 7 14.12 0.95
 18 4 -7 13.69 1.2
 -18 4 7 15.73 2.59
 -18 4 7 14.66 0.98
 -18 -4 7 12.37 0.86
 -18 -4 7 12.43 0.62
 18 -4 -7 12.42 0.88
 -18 -4 7 13.78 0.93
 -18 -4 7 14.46 0.98
 18 -4 -7 13.76 0.99
 -18 4 6 75.87 3.09
 -18 4 6 79.13 3.19
 -18 4 6 75.15 3.18
 -18 4 6 73.42 3.19
 -18 4 6 74.49 3.01
 -18 4 6 68.19 5.06
 -18 4 6 73.36 2.97
 18 4 -6 74.73 3.53
 -18 -4 6 71.87 2.79
 -18 -4 6 75.71 3.17
 -18 -4 6 73.16 2.9
 -18 -4 6 74.02 3.19
 -18 -4 6 66.83 3.1
 18 -4 -6 74.49 3.06
 18 -4 -6 73.13 3.2
 18 4 -5 2.75 0.62
 -18 4 5 3.13 0.51
 -18 4 5 3.71 0.52
 -18 4 5 3.96 0.68
 -18 4 5 3.06 0.44
 -18 -4 5 3.74 0.53
 -18 -4 5 3.13 0.51
 18 -4 -5 4.2 0.89
 -18 -4 5 3.82 0.52
 -18 -4 5 4.46 0.44
 18 -4 -5 2.77 0.43
 -18 -4 5 3.2 0.37
 18 4 -4 33.12 1.97
 -18 4 4 32.81 1.62
 18 -4 -4 32.51 1.53
 -18 -4 4 36.43 1.7
 -18 -4 4 33.5 1.51
 -18 -4 4 33.88 1.69
 18 4 -3 10.86 1.01
 18 -4 -3 12 2.58
 -18 -4 3 10.37 0.79
 18 4 -2 0.88 0.45
 18 -4 -2 0.64 0.86
 18 4 -1 9.65 0.97
 18 -4 -1 11.71 2.04
 18 4 0 1.85 0.55
 18 -4 0 0.48 0.63
 18 4 1 23.62 1.5
 18 4 1 22.5 1.24
 18 -4 1 17.6 2.02
 18 4 2 0.44 0.22
 18 4 2 0.32 0.34
 18 -4 2 0.39 0.17
 18 4 3 65.62 2.74
 18 4 3 60.95 4.13
 18 4 3 66.75 3.21
 18 -4 3 66.29 2.79
 18 -4 3 66.56 2.89
 -18 -4 -3 65.41 2.68
 18 4 4 35.34 1.64
 18 4 4 32.86 1.38
 18 -4 4 36.49 1.73
 -18 -4 -4 37.68 1.64
 18 -4 4 35.91 1.78
 18 4 5 41.45 1.75
 18 -4 5 39.44 1.88
 -18 -4 -5 38.91 1.77
 18 -4 5 40.26 1.94
 18 -4 5 37.64 1.56
 18 4 6 11.1 0.64
 -18 -4 -6 10.44 0.69
 18 -4 6 11.03 0.79
 18 -4 6 10.42 0.82
 18 4 7 1.99 0.27
 18 4 7 2.54 0.4
 18 -4 7 1.71 0.38
 18 -4 7 1.63 0.33
 -18 -4 -7 1.63 0.3
 18 4 8 3.77 0.43
 18 -4 8 3.4 0.41
 18 -4 8 3.5 0.43
 -18 -4 -8 4.32 0.41
 18 4 9 1.7 0.26
 18 4 9 1.72 0.26
 18 -4 9 1.48 0.24
 18 -4 9 1.86 0.29
 -18 5 10 1.85 0.26
 18 -5 -10 2.05 0.27
 -18 -5 10 2.09 0.32
 -18 5 9 0.69 0.23
 -18 5 9 1.03 0.28
 -18 5 9 0.65 0.13
 18 -5 -9 0.45 0.22
 18 -5 -9 0.85 0.28
 -18 -5 9 0.88 0.26
 -18 5 8 0.4 0.21
 -18 5 8 0.33 0.17
 -18 5 8 0.15 0.11
 -18 5 8 0.45 0.25
 18 -5 -8 0.61 0.24
 18 -5 -8 0.09 0.27
 -18 -5 8 0.28 0.25
 -18 -5 8 0.42 0.24
 -18 5 7 11.26 0.85
 -18 5 7 10.49 0.8
 -18 5 7 11.51 0.77
 -18 5 7 12.26 0.7
 -18 5 7 10.37 0.64
 -18 -5 7 11.67 0.87
 18 -5 -7 11.33 0.85
 -18 -5 7 10.87 0.81
 18 -5 -7 11.08 0.75
 -18 -5 7 8.09 0.75
 -18 5 6 2.76 0.47
 -18 5 6 3.59 0.45
 -18 5 6 2.84 1.27
 -18 5 6 2.5 0.35
 -18 5 6 2.66 0.47
 -18 -5 6 2.33 0.29
 -18 -5 6 2.69 0.47
 -18 -5 6 2.52 0.45
 -18 -5 6 2.16 0.4
 18 -5 -6 2.67 0.43
 18 -5 -6 2.36 0.48
 -18 5 5 0.27 0.28
 -18 5 5 0.09 0.63
 18 5 -5 -0.85 0.37
 -18 5 5 0.27 0.24
 -18 5 5 0.34 0.23
 -18 -5 5 -0.13 0.14
 -18 -5 5 0.26 0.28
 18 -5 -5 0.44 0.3
 18 -5 -5 0.71 0.26
 -18 -5 5 0.17 0.15
 -18 -5 5 -0.04 0.22
 -18 -5 5 0.3 0.23
 -18 5 4 3.97 0.56
 18 5 -4 4.36 0.8
 -18 5 4 4.24 0.55
 18 -5 -4 3.23 0.53
 18 -5 -4 3.63 0.44
 -18 -5 4 3.79 0.46
 -18 -5 4 2.96 0.51
 -18 -5 4 5.55 0.67
 -18 -5 4 4.69 0.47
 18 5 -3 1.13 0.51
 18 5 -3 0.59 0.29
 -18 5 3 1.25 0.37
 -18 5 3 1.29 0.37
 -18 -5 3 0.61 0.27
 18 -5 -3 0.76 0.22
 18 -5 -3 0.33 0.75
 18 5 -2 26.25 1.3
 18 5 -2 29.25 1.76
 18 -5 -2 35.09 3.66
 18 -5 -2 25.01 1.2
 18 -5 -1 53.81 4.56
 18 5 0 3.99 0.74
 18 -5 0 2.22 1.01
 -18 5 -1 30.18 1.53
 18 5 1 26.42 1.69
 18 5 1 29.12 1.51
 18 -5 1 25.36 2.09
 18 5 2 16.15 1.04
 -18 5 -2 18.45 1.15
 18 5 2 17.12 1.31
 18 -5 2 16.58 1.08
 18 5 3 11.83 1.09
 -18 5 -3 13.47 0.98
 18 5 3 11.75 1.72
 18 5 3 12.14 0.79
 18 -5 3 11.01 0.87
 18 -5 3 10.49 0.82
 18 5 4 -0.01 0.22
 18 -5 4 -0.01 0.24
 18 -5 4 0.26 0.27
 18 5 5 22.47 1.08
 -18 -5 -5 19.46 1.07
 18 -5 5 21.17 1.24
 18 -5 5 20.46 1.16
 18 5 6 2.32 0.29
 -18 -5 -6 1.77 0.31
 18 -5 6 2.08 0.37
 18 -5 6 1.3 0.35
 18 5 7 0.72 0.18
 -18 -5 -7 0.94 0.24
 18 -5 7 0.98 0.26
 18 -5 7 0.99 0.28
 18 -5 8 2.82 0.35
 18 -5 8 3.98 0.43
 -18 6 9 11.26 0.47
 -18 6 9 8.03 0.63
 18 -6 -9 9.53 0.64
 18 -6 -9 10.92 0.58
 -18 -6 9 10.27 0.68
 -18 6 8 0.03 0.13
 -18 6 8 0.21 0.23
 -18 6 8 0.46 0.12
 -18 -6 8 0.05 0.19
 18 -6 -8 0.06 0.22
 18 -6 -8 0.26 0.18
 -18 6 7 0.96 0.22
 -18 6 7 1.01 0.3
 -18 6 7 0.64 0.21
 18 -6 -7 0.67 0.29
 -18 -6 7 1 0.32
 18 -6 -7 0.87 0.25
 -18 6 6 18.15 1.08
 -18 6 6 18.85 1.01
 -18 6 6 17.49 1.06
 -18 6 6 17.42 0.94
 -18 -6 6 17.78 1.07
 18 -6 -6 18.42 1.12
 18 -6 -6 17.45 0.94
 -18 6 5 0.47 0.23
 -18 6 5 0.1 0.22
 -18 6 5 -0.52 0.57
 -18 6 5 0.25 0.24
 -18 -6 5 0.14 0.27
 18 -6 -5 0.07 0.2
 -18 -6 5 -0.04 0.15
 18 -6 -5 0.02 0.22
 -18 6 4 0.02 0.23
 18 6 -4 0.33 0.28
 -18 6 4 0.41 0.26
 18 -6 -4 0.5 0.21
 -18 -6 4 0.28 0.28
 -18 -6 4 0.39 0.19
 -18 -6 4 0.41 0.21
 18 -6 -4 0.38 0.27
 18 -6 -4 1.26 1.72
 18 6 -3 17.73 1.04
 -18 6 3 21.28 1.22
 -18 6 3 18.06 1.15
 18 6 -3 19.26 1.36
 -18 -6 3 19.7 1.07
 18 -6 -3 19.66 1.19
 -18 -6 3 19.83 1.05
 18 -6 -3 19.69 0.93
 18 -6 -3 26.64 3.38
 18 6 -2 0.42 0.33
 -18 6 2 0.25 0.28
 18 -6 -2 -0.06 0.62
 18 -6 -2 0.18 0.22
 -18 -6 2 0.18 0.3
 -18 -6 2 -0.01 0.27
 18 6 -1 0.62 0.41
 -18 6 1 0.41 0.32
 18 -6 -1 0.32 0.66
 18 -6 -1 0.69 0.31
 18 6 0 3.04 0.61
 18 6 0 3.26 0.93
 -18 6 0 2.68 0.48
 18 -6 0 1.64 0.83
 18 -6 0 2.74 0.47
 18 6 1 1.89 0.43
 -18 6 -1 2.14 0.44
 18 6 1 1.89 0.54
 18 -6 1 2.47 0.45
 18 6 2 0.45 0.28
 18 6 2 0.51 0.37
 -18 6 -2 0.25 0.31
 18 -6 2 0.09 0.26
 18 6 3 0.2 0.66
 -18 6 -3 0.51 0.32
 18 6 3 0.22 0.22
 18 -6 3 0.09 0.25
 18 -6 3 0.13 0.26
 -18 6 -4 0.66 0.32
 18 6 4 -0.02 0.19
 18 -6 4 -0.17 0.25
 18 -6 4 0.17 0.21
 18 6 5 40.4 1.79
 18 -6 5 42.26 1.95
 18 -6 5 39.87 1.86
 18 6 6 1.3 0.25
 18 6 6 1.34 0.21
 18 -6 6 2.2 0.35
 18 -6 6 1.92 0.36
 18 6 7 1.38 0.2
 18 -6 7 0.8 0.22
 18 -6 7 1.09 0.26
 18 -7 -9 0.27 0.15
 18 -7 -9 0.37 0.12
 -18 7 8 0.45 0.2
 -18 7 8 0.64 0.16
 18 -7 -8 0.54 0.17
 18 -7 -8 0.98 0.24
 -18 -7 8 0.4 0.22
 -18 7 7 2.06 0.37
 -18 7 7 1.97 0.25
 -18 7 7 2.14 0.3
 18 -7 -7 1.54 0.33
 -18 -7 7 1.93 0.35
 18 -7 -7 1.36 0.23
 -18 7 6 -0.01 0.22
 -18 7 6 0.36 0.22
 -18 7 6 0.04 0.17
 -18 -7 6 0.35 0.22
 18 -7 -6 -0.08 0.16
 18 -7 -6 0.11 0.21
 -18 7 5 2.85 0.44
 -18 7 5 2.14 0.36
 -18 7 5 3.16 0.45
 18 -7 -5 2.69 0.31
 18 -7 -5 1.85 0.38
 -18 -7 5 2.22 0.4
 -18 7 4 4.13 0.55
 -18 7 4 2.38 1.67
 -18 7 4 3.72 0.51
 18 -7 -4 3.66 0.33
 18 -7 -4 3.18 0.48
 -18 -7 4 3.15 0.38
 18 -7 -4 4.57 1.8
 -18 7 3 4.46 0.58
 18 -7 -3 4.94 0.59
 18 -7 -3 4.97 1.69
 -18 -7 3 5.06 0.51
 -18 -7 3 5.54 0.5
 -18 7 2 0.41 0.27
 -18 -7 2 -0.05 0.21
 18 -7 -2 0.11 0.21
 -18 -7 2 -0.09 0.24
 18 -7 -2 0.35 0.66
 -18 -7 2 0.17 0.22
 -18 7 1 0.06 0.27
 18 7 -1 0.14 0.36
 -18 -7 1 0.6 0.28
 -18 -7 1 0.12 0.26
 18 -7 -1 0.38 0.28
 18 -7 -1 0.13 0.51
 -18 7 0 1.39 0.4
 18 7 0 0.68 0.37
 18 7 0 0.61 0.42
 18 -7 0 1.12 0.35
 -18 7 -1 1.26 0.38
 18 7 1 0.69 0.42
 18 7 1 0.92 0.34
 18 -7 1 0.69 0.31
 -18 7 -2 23.91 1.33
 18 7 2 22.93 1.25
 18 -7 2 21.7 1.26
 -18 7 -3 6.35 0.64
 18 7 3 6.02 0.5
 18 -7 3 6.65 0.62
 -18 7 -4 0.86 0.32
 18 7 4 0.3 0.21
 -18 -7 -4 0.65 0.17
 18 -7 4 0.42 0.24
 18 -7 4 0.71 0.25
 18 7 5 0.59 0.23
 18 7 5 1.26 0.24
 18 -7 5 1.07 0.28
 18 -7 5 1.08 0.26
 -18 -7 -5 1 0.2
 18 7 6 -0.06 0.14
 18 7 6 0.07 0.1
 18 -7 6 0.24 0.18
 18 -7 6 0.33 0.26
 -18 -7 -6 0.13 0.13
 18 7 7 0.18 0.1
 18 -7 7 0.37 0.15
 -18 8 7 0.32 0.11
 -18 8 7 0.27 0.14
 18 -8 -7 0.29 0.16
 -18 8 6 3.04 0.35
 -18 8 6 2.68 0.3
 -18 8 6 2.93 0.39
 18 -8 -6 2.86 0.38
 -18 8 5 9.27 0.67
 -18 8 5 8.74 0.6
 18 -8 -5 10.04 0.7
 -18 8 4 2.04 0.36
 -18 8 4 1.54 0.33
 18 -8 -4 1.82 0.34
 -18 8 3 6.12 0.57
 -18 -8 3 5.85 0.57
 18 -8 -3 5.03 0.53
 18 8 -2 3.18 0.52
 -18 8 2 3.01 0.46
 18 -8 -2 2.64 0.43
 -18 -8 2 3.03 0.46
 -18 8 1 4.95 0.57
 -18 -8 1 5.13 0.61
 18 -8 -1 5.99 0.56
 18 8 0 0.72 0.33
 -18 8 0 0.28 0.26
 -18 -8 0 0.23 0.24
 18 -8 0 0.67 0.25
 -18 8 -1 0.73 0.29
 18 8 1 0.61 0.3
 18 -8 1 0.6 0.27
 -18 -8 -1 0.89 0.31
 -18 8 -2 -0.04 0.25
 18 8 2 0.83 0.26
 18 -8 2 0.74 0.28
 -18 -8 -2 1.11 0.29
 -18 8 -3 10.84 0.78
 18 -8 3 11.01 0.73
 18 8 4 0.13 0.17
 -18 8 -4 0.39 0.22
 18 -8 4 -0.28 0.14
 18 -8 4 0.07 0.18
 18 8 5 23.95 1.02
 -18 8 -5 23.96 1.08
 18 8 5 22.59 1.06
 -18 -8 -5 21.52 1.1
 18 -8 5 22.25 1.06
 -18 9 6 4.01 0.28
 18 -9 -6 4.32 0.35
 -18 9 5 0.78 0.19
 18 -9 -5 0.8 0.21
 -18 9 4 3.04 0.43
 -18 9 4 3.32 0.37
 18 9 -4 2.33 0.39
 18 -9 -4 3.31 0.41
 18 9 -3 3.76 0.5
 -18 9 3 4.14 0.43
 -18 -9 3 4.5 0.42
 18 -9 -3 4.97 0.46
 -18 9 2 17.81 0.97
 18 9 -2 16.57 1.03
 18 -9 -2 17.75 0.97
 -18 -9 2 18.45 0.98
 18 9 -1 27.65 1.47
 -18 9 1 27.6 1.35
 -18 -9 1 27 1.34
 18 -9 -1 27.79 1.34
 -18 9 0 0.65 0.25
 18 9 0 1.23 0.34
 18 -9 0 1.11 0.27
 -18 -9 0 0.91 0.26
 -18 9 -1 9.9 0.68
 18 9 1 9.63 0.67
 18 -9 1 9.79 0.64
 -18 -9 -1 10.54 0.69
 -18 9 -2 0.65 0.21
 -18 -9 -2 0.75 0.24
 18 -9 2 0.99 0.23
 18 9 3 0.49 0.2
 -18 9 -3 0.61 0.19
 -18 -9 -3 0.1 0.15
 18 9 4 1.08 0.18
 -18 9 -4 0.67 0.19
 -18 -9 -4 0.84 0.2
 18 -10 -3 19.54 0.91
 -18 10 2 2.07 0.28
 -18 -10 2 2.09 0.26
 18 -10 -2 2.12 0.26
 -18 10 1 4.8 0.4
 -18 -10 1 5.14 0.41
 18 -10 -1 6.02 0.41
 -18 10 0 0.99 0.2
 18 -10 0 0.57 0.26
 -18 -10 0 0.77 0.19
 -18 10 -1 2.02 0.27
 -18 -10 -1 2.43 0.29
 -19 0 11 -0.17 0.22
 -19 0 11 0.12 0.13
 -19 0 10 56.33 2.51
 -19 0 10 55.51 2.29
 -19 0 10 55 2.44
 -19 0 9 0.29 0.17
 -19 0 9 0.42 0.26
 -19 0 9 -0.36 0.22
 -19 0 8 12.34 0.95
 -19 0 8 14.25 0.99
 -19 0 8 13.95 0.67
 -19 0 8 14.67 0.84
 -19 0 7 -0.33 0.22
 -19 0 7 -0.05 0.14
 -19 0 7 -0.29 0.13
 -19 0 7 -0.04 0.23
 -19 0 7 -0.02 0.16
 -19 0 6 35.39 1.56
 -19 0 6 34.62 1.63
 -19 0 6 37.63 1.79
 -19 0 5 0.17 0.22
 19 0 -4 3.72 1.02
 -19 0 4 4.4 0.52
 19 0 -3 0.17 0.3
 19 0 -2 53.33 2.58
 19 0 -1 0.14 0.69
 19 0 -1 0.13 0.27
 19 0 0 5.8 1.51
 19 0 0 5.18 0.79
 19 0 1 -0.4 0.3
 19 0 1 -0.08 0.39
 19 0 2 24.84 1.21
 19 0 2 25.04 2.4
 19 0 3 0.07 0.16
 19 0 4 200.12 7.68
 19 0 5 -0.2 0.21
 19 0 5 -0.13 0.23
 19 0 5 0.11 0.16
 19 0 6 5.63 0.37
 19 0 6 5.82 0.65
 19 0 6 5 0.59
 19 0 7 -0.22 0.18
 19 0 8 17.68 1.01
 19 0 9 0.17 0.17
 -19 1 11 15.75 0.79
 -19 1 11 15.11 0.92
 -19 -1 11 17.31 0.8
 -19 -1 11 16.08 0.94
 19 1 -10 17.36 1.37
 -19 1 10 19.12 0.97
 -19 1 10 18.51 1.13
 -19 -1 10 19.86 1.13
 -19 -1 10 19.8 1.1
 -19 -1 10 18.99 0.95
 -19 1 9 3.21 0.53
 -19 1 9 3.24 0.41
 -19 1 9 2.71 0.47
 -19 -1 9 3.21 0.47
 -19 -1 9 2.89 0.37
 -19 -1 9 3.52 0.57
 -19 1 8 0.05 0.14
 -19 1 8 0.16 0.23
 -19 1 8 0.31 0.19
 -19 1 8 -0.01 0.25
 -19 -1 8 0.24 0.28
 -19 -1 8 -0.06 0.22
 -19 -1 8 0.08 0.16
 -19 -1 8 0.15 0.11
 -19 1 7 10.42 0.82
 -19 1 7 9.34 0.55
 -19 1 7 9.51 0.59
 -19 1 7 10.13 0.68
 -19 1 7 10.64 0.82
 -19 -1 7 10.22 0.67
 -19 -1 7 9.16 0.8
 -19 -1 7 9.51 0.8
 -19 -1 7 9.45 0.56
 -19 1 6 3.96 0.48
 -19 1 6 3.98 0.43
 -19 1 6 3.89 0.57
 -19 1 6 3.72 0.63
 -19 -1 6 3.63 0.53
 -19 -1 6 3.71 0.44
 -19 -1 6 4.11 0.42
 -19 -1 6 4 0.64
 -19 1 5 7.4 0.63
 -19 -1 5 7.59 0.65
 19 1 -4 3.01 0.65
 19 1 -4 1.86 0.7
 -19 1 4 2.57 0.42
 19 -1 -4 3 0.96
 -19 -1 4 2.13 0.4
 19 1 -3 4.9 0.78
 19 1 -3 5.27 0.94
 19 -1 -3 4.78 0.66
 19 1 -2 12.06 1
 19 -1 -2 13.27 1.02
 19 -1 -2 12.99 2.29
 19 1 -1 14.87 2.18
 19 1 -1 13.97 1.1
 19 -1 -1 14.25 1.07
 19 -1 -1 17.78 2.42
 19 1 0 0.04 0.67
 19 1 0 0.14 0.36
 19 -1 0 0.96 0.81
 19 1 1 8.66 0.87
 19 1 1 9.7 1.71
 19 -1 1 8.77 1.57
 19 1 2 0.38 0.34
 19 1 2 0.11 0.44
 19 1 2 0.35 0.21
 19 -1 2 0.25 0.49
 19 -1 2 0 0.17
 19 1 3 8.6 0.56
 19 1 3 8.08 0.89
 19 1 3 8.85 1.37
 19 -1 3 7.99 0.45
 19 1 4 10.94 0.83
 19 1 4 12.04 1.63
 19 -1 4 11.45 0.82
 19 1 5 2.61 0.45
 19 1 5 2.11 1
 19 1 5 2.93 0.36
 19 -1 5 2.71 0.47
 19 -1 5 2.56 0.45
 19 -1 5 2.58 0.32
 19 1 6 1.63 0.33
 19 1 6 1.43 0.23
 19 1 6 2.21 0.99
 -19 -1 -6 1.74 0.42
 19 -1 6 1.12 0.35
 19 -1 6 1.67 0.38
 19 1 7 1.88 0.38
 19 -1 7 1.46 0.35
 19 -1 7 2.03 0.39
 19 1 8 5.49 0.52
 19 -1 8 5.53 0.53
 19 1 9 20.29 1.03
 19 -1 9 18.79 1
 -19 2 11 1.18 0.2
 -19 -2 11 0.44 0.23
 -19 -2 11 0.54 0.18
 -19 2 10 3 0.36
 -19 2 10 3.12 0.47
 -19 -2 10 2.8 0.42
 -19 -2 10 2.22 0.31
 -19 -2 10 2.98 0.48
 -19 2 9 1.19 0.36
 19 2 -9 0.52 0.47
 -19 2 9 0.98 0.25
 -19 2 9 1.21 0.42
 -19 -2 9 0.9 0.31
 -19 -2 9 1.15 0.25
 -19 -2 9 1.36 0.38
 -19 2 8 3.62 0.37
 -19 2 8 3.72 0.58
 -19 2 8 3.15 0.54
 -19 2 8 3.29 0.44
 19 2 -8 3.99 0.74
 -19 -2 8 5.24 0.64
 -19 -2 8 3.25 0.42
 -19 -2 8 3.5 0.55
 -19 2 7 12.71 0.9
 -19 2 7 13.09 0.81
 -19 2 7 12.79 0.93
 -19 2 7 12.86 0.72
 19 2 -7 12.28 1.16
 -19 2 7 11.36 0.66
 -19 -2 7 12.35 0.92
 -19 -2 7 12.8 0.65
 -19 -2 7 12.34 0.92
 -19 -2 7 12.14 0.76
 -19 2 6 0.96 0.24
 -19 2 6 0.94 0.29
 -19 2 6 0.71 0.32
 19 2 -6 0.16 0.33
 -19 2 6 0.52 0.29
 -19 2 6 0.32 0.21
 -19 -2 6 0.68 0.3
 -19 -2 6 0.94 0.33
 -19 -2 6 0.58 0.2
 -19 -2 6 0.72 0.31
 -19 -2 6 0.4 0.22
 19 2 -5 20.45 1.45
 -19 2 5 19.54 1.13
 -19 2 5 21.78 1.19
 -19 -2 5 22.55 1.23
 -19 -2 5 22.83 1.06
 19 2 -4 30.33 1.81
 -19 2 4 30.19 1.48
 -19 -2 4 30.56 1.51
 19 2 -3 2.07 0.53
 -19 -2 3 3.42 0.45
 19 2 -2 68.67 3.21
 19 -2 -2 69.11 5.38
 19 2 -1 48.54 2.69
 19 -2 -1 65.05 4.82
 19 2 0 1.53 0.52
 19 -2 0 0.89 0.84
 19 2 1 89.27 5.85
 19 2 1 98.4 4.21
 19 -2 1 99.35 5.82
 19 2 2 4.07 0.78
 19 2 2 3.2 1.17
 19 2 2 3.85 0.49
 19 -2 2 4.51 0.88
 19 -2 2 3.89 0.46
 19 2 3 0.49 0.38
 19 2 3 0.49 0.6
 19 2 3 0.79 0.23
 19 2 3 0.7 0.57
 -19 -2 -3 0.64 0.34
 19 2 4 26.63 2.45
 19 2 4 25.37 1.43
 19 2 4 22.09 1.6
 19 -2 4 22.38 1.25
 19 -2 4 23.02 1.32
 -19 -2 -4 22.37 1.37
 19 2 5 0.21 0.7
 19 2 5 -0.01 0.25
 19 2 5 -0.02 0.16
 19 -2 5 -0.05 0.2
 -19 -2 -5 0 0.24
 19 -2 5 0.19 0.15
 19 -2 5 0.19 0.24
 19 2 6 21.08 1.18
 19 2 6 19.29 2.31
 19 2 6 21.5 0.98
 -19 -2 -6 21.78 1.33
 19 -2 6 21.51 1.21
 19 -2 6 21.27 1.22
 19 2 7 13.68 0.88
 19 -2 7 13.43 0.91
 19 -2 7 13.78 0.9
 19 2 8 0.89 0.3
 19 -2 8 1.42 0.33
 19 -2 8 1.17 0.31
 -19 -2 -8 1.05 0.24
 19 2 9 9.54 0.61
 19 -2 9 8.88 0.6
 -19 3 11 7.58 0.45
 -19 -3 11 7.35 0.51
 -19 -3 11 5.96 0.45
 -19 3 10 7.44 0.64
 -19 3 10 8.17 0.55
 -19 -3 10 7.98 0.63
 -19 -3 10 8.08 0.67
 19 3 -9 6.43 1.02
 -19 3 9 6.88 0.53
 -19 3 9 5.59 0.62
 -19 3 9 6.71 0.36
 -19 -3 9 7.54 0.65
 -19 -3 9 5.93 0.62
 -19 -3 9 6.1 0.51
 -19 3 8 2.57 0.49
 -19 3 8 1.95 0.28
 -19 3 8 2.55 0.45
 -19 3 8 2.06 0.34
 19 3 -8 2.27 0.66
 -19 -3 8 2.64 0.37
 -19 -3 8 2.18 0.42
 -19 -3 8 1.87 0.43
 -19 3 7 10.45 0.64
 -19 3 7 10.08 0.61
 -19 3 7 10.4 0.8
 -19 3 7 10.26 0.73
 19 3 -7 8.55 1
 -19 3 7 9.34 0.82
 -19 -3 7 9.87 0.79
 -19 -3 7 12.01 0.86
 -19 -3 7 10.33 0.69
 -19 -3 7 11.28 0.57
 -19 3 6 6.88 0.61
 -19 3 6 6.65 0.53
 -19 3 6 6.28 0.7
 -19 3 6 8.16 0.68
 19 3 -6 6.34 0.88
 -19 3 6 6.77 0.53
 -19 -3 6 7.17 0.67
 -19 -3 6 5.68 0.69
 -19 -3 6 6.39 0.55
 -19 -3 6 6.69 0.43
 -19 -3 6 5.98 0.45
 -19 3 5 5.36 0.87
 19 3 -5 6.52 0.96
 -19 3 5 5.64 0.57
 -19 3 5 5.92 0.53
 -19 3 5 5.98 0.6
 -19 -3 5 6.59 0.63
 -19 -3 5 6.38 0.81
 -19 -3 5 6.56 0.5
 -19 -3 5 6.52 0.55
 19 -3 -5 5.92 0.6
 -19 3 4 66.28 2.84
 19 3 -4 68.95 3.25
 -19 -3 4 66.72 2.89
 19 3 -3 13.64 1.13
 -19 -3 3 15.14 0.92
 19 3 -2 113.59 4.74
 19 -3 -2 102.32 7.13
 19 3 -1 14.47 1.2
 19 -3 -1 18.4 2.62
 19 3 0 81.48 3.69
 19 -3 0 80.07 5.42
 19 3 1 9.87 0.77
 19 3 1 8.95 0.89
 19 -3 1 9.83 1.55
 19 3 2 3.17 0.48
 19 3 2 2.69 0.61
 19 -3 2 2.88 0.37
 -19 -3 -2 2.71 0.37
 19 3 3 81.77 3.66
 19 3 3 67.88 4.29
 19 3 3 78.57 3.12
 19 -3 3 80.22 3.21
 -19 -3 -3 76.86 3.1
 19 3 4 20.33 1.05
 19 -3 4 18.82 1.12
 19 -3 4 18.43 1.13
 -19 -3 -4 18.98 1.02
 19 3 5 30.82 1.43
 19 3 5 24.7 2.84
 19 -3 5 32.97 1.58
 19 -3 5 30.25 1.6
 19 -3 5 32.11 1.31
 -19 -3 -5 32.85 1.48
 19 3 6 1.03 0.22
 19 3 6 1.33 0.33
 -19 -3 -6 0.91 0.25
 19 -3 6 1.02 0.31
 19 -3 6 1.47 0.35
 19 3 7 1.34 0.35
 19 -3 7 1.69 0.37
 -19 -3 -7 1.45 0.3
 19 -3 7 1.16 0.3
 19 3 8 12.5 0.75
 -19 -3 -8 10.79 0.67
 19 -3 8 12.17 0.77
 19 -3 8 11.15 0.74
 19 3 9 16.01 0.83
 19 -3 9 16.66 0.85
 -19 4 10 4.54 0.38
 -19 4 10 3.68 0.47
 19 -4 -10 4.14 0.39
 -19 -4 10 3.62 0.44
 -19 -4 10 3.46 0.43
 -19 4 9 7.18 0.39
 -19 4 9 7.87 0.66
 -19 4 9 6.44 0.53
 -19 -4 9 5.3 0.52
 -19 -4 9 7.62 0.67
 -19 -4 9 7.21 0.62
 19 -4 -9 7.29 0.58
 -19 4 8 1.52 0.39
 -19 4 8 1.42 0.24
 -19 4 8 1.58 0.31
 -19 4 8 1.86 0.21
 -19 -4 8 1 0.28
 -19 -4 8 1.88 0.42
 -19 -4 8 1.64 0.36
 19 -4 -8 1.2 0.31
 -19 4 7 6.3 0.58
 -19 4 7 5.74 0.62
 19 4 -7 6.07 0.95
 -19 4 7 7.77 0.78
 -19 4 7 6.38 0.5
 -19 4 7 6.16 0.46
 -19 -4 7 5.8 0.38
 -19 -4 7 6.57 0.63
 19 -4 -7 6.39 0.7
 -19 -4 7 6.48 0.65
 -19 -4 7 5.17 0.61
 19 -4 -7 6.42 0.61
 -19 4 6 5.23 1.66
 -19 4 6 5.23 0.49
 -19 4 6 5.08 0.56
 -19 4 6 5.28 0.49
 -19 4 6 6.34 0.7
 19 4 -6 6.12 0.84
 -19 4 6 5.46 0.58
 -19 -4 6 5.32 0.42
 -19 -4 6 5.24 0.67
 19 -4 -6 5.86 0.56
 -19 -4 6 5.24 0.55
 -19 -4 6 5.9 0.37
 -19 -4 6 5.17 0.61
 19 -4 -6 4.2 0.6
 -19 4 5 2.94 0.43
 -19 4 5 2.9 0.42
 -19 4 5 2.63 0.47
 19 4 -5 2.32 0.61
 -19 4 5 2.46 0.42
 19 -4 -5 2.8 0.51
 19 -4 -5 2.59 0.41
 -19 -4 5 2.54 0.45
 -19 -4 5 2.06 0.42
 -19 -4 5 2.35 0.34
 -19 -4 5 2.99 0.46
 -19 -4 5 2.67 0.33
 -19 4 4 25.53 1.35
 19 4 -4 26.16 1.67
 -19 4 4 24.33 1.38
 -19 -4 4 27.22 1.43
 19 -4 -4 25.19 1.25
 -19 -4 4 25.53 1.4
 -19 -4 4 25.35 1.23
 19 4 -3 5.83 0.79
 19 -4 -3 5.28 0.49
 -19 -4 3 4.65 0.52
 19 -4 -3 6.01 2.18
 -19 -4 3 5.92 0.69
 19 4 -2 200.02 8.61
 19 -4 -2 229.01 11.66
 19 4 -1 15.43 1.24
 19 -4 -1 15.7 2.36
 19 4 0 -0.1 0.29
 19 -4 0 0.44 0.6
 19 4 1 6.49 0.65
 19 4 1 6.71 0.82
 19 -4 1 4.12 1.04
 19 4 2 9.74 0.96
 19 4 2 9.54 0.73
 19 -4 2 9.53 0.54
 19 4 3 1.69 0.58
 19 4 3 1.38 0.31
 19 4 3 1.09 0.75
 19 -4 3 0.81 0.32
 19 -4 3 1.5 0.41
 19 4 4 0.18 0.22
 19 -4 4 0.74 0.3
 -19 -4 -4 0.63 0.24
 19 -4 4 0.7 0.28
 19 4 5 15.32 0.84
 19 -4 5 14.32 0.68
 19 -4 5 15.19 0.97
 -19 -4 -5 15.35 0.87
 19 -4 5 14.85 1.01
 19 4 6 8.21 0.53
 19 -4 6 8.81 0.73
 19 -4 6 7.87 0.66
 -19 -4 -6 7.99 0.6
 19 4 7 0.07 0.21
 19 4 7 0.35 0.15
 19 -4 7 0.03 0.2
 -19 -4 -7 0.23 0.19
 19 -4 7 0.1 0.18
 19 4 8 0.8 0.23
 19 -4 8 0.78 0.23
 19 -4 8 0.94 0.25
 -19 5 10 1.13 0.21
 -19 -5 10 1.18 0.25
 19 -5 -10 1.69 0.24
 -19 5 9 14.83 0.84
 -19 5 9 16.43 0.69
 -19 5 9 14.23 0.91
 19 -5 -9 16.15 0.83
 19 -5 -9 15.59 0.89
 -19 -5 9 16.43 0.94
 -19 5 8 3.61 0.44
 -19 5 8 3.07 0.47
 -19 5 8 4.09 0.35
 -19 5 8 3.98 0.27
 19 -5 -8 3.84 0.51
 19 -5 -8 3.45 0.43
 -19 -5 8 3.31 0.47
 -19 5 7 0.53 0.32
 -19 5 7 0.37 0.18
 -19 5 7 0.47 0.19
 -19 5 7 0.31 0.27
 19 -5 -7 0.41 0.24
 19 -5 -7 0.44 0.29
 -19 -5 7 0.17 0.22
 -19 -5 7 0.7 0.28
 -19 5 6 2.24 0.44
 -19 5 6 1.91 0.32
 -19 5 6 2.15 0.36
 -19 5 6 2.78 1.15
 -19 5 6 2.07 0.38
 -19 -5 6 1.69 0.37
 19 -5 -6 1.94 0.43
 19 -5 -6 1.26 0.31
 -19 -5 6 1.46 0.38
 -19 -5 6 2.26 0.29
 -19 -5 6 1.85 0.41
 -19 5 5 11.68 0.87
 -19 5 5 12.28 0.78
 -19 5 5 11.73 0.84
 -19 5 5 10.48 1.89
 19 5 -5 13.36 1.19
 19 -5 -5 11.03 0.9
 -19 -5 5 12.05 0.92
 -19 -5 5 11.98 0.85
 -19 -5 5 12.35 0.71
 19 -5 -5 10.96 0.73
 -19 -5 5 11.81 0.67
 -19 5 4 4.92 0.59
 -19 5 4 5.5 0.64
 19 5 -4 4.69 0.84
 19 -5 -4 4.3 0.47
 -19 -5 4 4.77 0.6
 19 -5 -4 5.55 0.69
 -19 -5 4 4.83 0.46
 -19 -5 4 5.85 0.49
 19 5 -3 0.15 0.4
 -19 5 3 0.47 0.26
 19 5 -3 0.24 0.28
 19 -5 -3 -0.08 0.73
 -19 -5 3 0.71 0.29
 -19 -5 3 0.6 0.26
 19 -5 -3 0.72 0.34
 19 -5 -3 0.2 0.2
 -19 5 2 2.43 0.45
 19 5 -2 1.8 0.33
 19 5 -2 1.98 0.58
 19 -5 -2 2.05 0.5
 19 -5 -2 2.23 1.21
 19 -5 -2 2.25 0.27
 -19 5 1 3.81 0.52
 19 5 -1 3.46 0.68
 19 5 0 37 2.07
 -19 5 0 34.72 1.75
 19 -5 0 33.21 3.18
 19 -5 0 34 1.78
 -19 5 -1 17.2 1.08
 19 5 1 16.9 1.25
 19 5 1 15.78 1.04
 19 -5 1 14.65 1.38
 19 -5 1 15.19 1.02
 -19 5 -2 10.86 0.9
 19 5 2 9.99 1
 19 5 2 11.92 0.82
 19 -5 2 9.72 0.82
 19 5 3 3.67 0.78
 19 5 3 4.58 1.16
 19 5 3 3.71 0.48
 -19 5 -3 4.19 0.62
 19 -5 3 4.61 0.56
 19 -5 3 4.22 0.6
 19 5 4 2.29 0.38
 19 -5 4 2.6 0.45
 19 -5 4 2.34 0.41
 19 5 5 0.51 0.2
 19 -5 5 0.6 0.25
 19 -5 5 0.99 0.33
 19 5 6 4.23 0.37
 19 -5 6 4.17 0.49
 19 -5 6 4.04 0.54
 19 5 7 12.48 0.62
 19 -5 7 11.47 0.73
 19 -5 7 11.81 0.78
 19 -5 8 9.37 0.58
 19 -5 8 8.46 0.55
 -19 6 9 6.69 0.32
 -19 6 9 5.35 0.59
 19 -6 -9 6.6 0.43
 19 -6 -9 6.77 0.5
 -19 -6 9 6.52 0.5
 -19 6 8 0.23 0.2
 -19 6 8 0.38 0.15
 19 -6 -8 0.12 0.16
 -19 -6 8 0.08 0.19
 19 -6 -8 0.33 0.23
 -19 6 7 11.32 0.63
 -19 6 7 10.54 0.77
 -19 6 7 11.12 0.68
 19 -6 -7 10.48 0.66
 -19 -6 7 11.75 0.8
 19 -6 -7 11.51 0.81
 -19 6 6 6.99 0.54
 -19 6 6 6.52 0.56
 -19 6 6 7.33 0.65
 -19 6 6 6.24 0.6
 19 -6 -6 6.71 0.65
 -19 -6 6 6.7 0.63
 19 -6 -6 6.92 0.52
 -19 6 5 12.48 0.77
 -19 6 5 10.56 0.81
 -19 6 5 8 1.71
 -19 6 5 12.83 0.87
 19 -6 -5 11.2 0.68
 -19 -6 5 11.18 0.66
 -19 -6 5 10.66 0.81
 19 -6 -5 12.44 0.87
 19 6 -4 27.18 1.35
 -19 6 4 27.12 1.41
 -19 6 4 26.63 1.44
 19 -6 -4 27.89 1.25
 -19 -6 4 28.05 1.32
 19 -6 -4 32.03 3.91
 -19 -6 4 27.72 1.45
 19 -6 -4 26.5 1.47
 -19 -6 4 26.4 1.28
 19 6 -3 0.61 0.26
 -19 6 3 0.43 0.26
 19 6 -3 0.47 0.42
 -19 -6 3 0.63 0.27
 19 -6 -3 0.44 0.83
 -19 -6 3 1.07 0.28
 19 -6 -3 0.65 0.21
 19 -6 -3 0.52 0.3
 -19 6 2 0.28 0.27
 19 6 -2 0.02 0.3
 19 -6 -2 0.69 0.81
 -19 -6 2 0.58 0.28
 19 -6 -2 0.23 0.26
 -19 6 1 3.22 0.47
 19 6 -1 3.54 0.7
 19 -6 -1 2.16 0.42
 19 -6 -1 1.91 1.02
 19 6 0 0.22 0.32
 -19 6 0 0.35 0.31
 19 6 0 0.16 0.28
 19 -6 0 -0.05 0.26
 19 -6 0 -0.04 0.39
 -19 6 -1 10.54 0.83
 19 6 1 9.54 0.97
 19 6 1 7.9 0.75
 19 -6 1 9.91 0.79
 19 6 2 8.87 0.95
 -19 6 -2 9.09 0.79
 19 6 2 8.68 0.71
 19 -6 2 7.1 0.7
 19 6 3 7.43 0.59
 -19 6 -3 7.38 0.73
 19 -6 3 8.06 0.71
 -19 6 -4 -0.1 0.29
 19 6 4 0.33 0.22
 19 -6 4 0.06 0.22
 19 -6 4 0.28 0.23
 19 6 5 4.53 0.43
 19 -6 5 5.59 0.5
 19 -6 5 3.81 0.51
 19 6 6 0.44 0.16
 19 6 6 0.53 0.19
 19 -6 6 0.82 0.27
 19 -6 6 0.83 0.23
 19 6 7 12.72 0.6
 19 -6 7 12.84 0.71
 19 -6 7 12.62 0.71
 -19 7 8 8.11 0.44
 -19 -7 8 7.86 0.57
 19 -7 -8 8.1 0.56
 19 -7 -8 7.55 0.43
 -19 7 7 0.19 0.13
 -19 7 7 0.68 0.18
 -19 7 7 0.55 0.22
 19 -7 -7 0.55 0.23
 19 -7 -7 0.24 0.15
 -19 -7 7 0.6 0.25
 -19 7 6 24.49 1.17
 -19 7 6 21.02 1.19
 -19 7 6 23.14 1.11
 19 -7 -6 22.05 1.02
 19 -7 -6 23.74 1.24
 -19 -7 6 25.04 1.24
 -19 7 5 3.09 0.47
 -19 7 5 2.73 0.38
 -19 7 5 2.98 0.45
 19 -7 -5 3.25 0.31
 19 -7 -5 3.22 0.48
 -19 -7 5 3.01 0.45
 -19 7 4 2.4 0.43
 -19 7 4 2.48 0.41
 -19 -7 4 2.25 0.33
 19 -7 -4 2.06 0.4
 -19 7 3 1.34 0.33
 19 -7 -3 1.17 0.33
 -19 -7 3 1.31 0.29
 -19 -7 3 0.97 0.26
 19 -7 -3 1.16 0.99
 -19 7 2 2.26 0.43
 19 -7 -2 1.4 0.92
 -19 -7 2 2.21 0.38
 19 -7 -2 3.08 0.46
 -19 -7 2 2.33 0.38
 -19 -7 2 2.25 0.42
 -19 7 1 1.34 0.34
 19 7 -1 0.15 0.3
 19 -7 -1 0.01 0.22
 -19 -7 1 -0.2 0.24
 -19 -7 1 0.02 0.27
 19 -7 -1 0.11 0.53
 19 7 0 27.77 1.76
 -19 7 0 29.5 1.53
 19 7 0 30.58 1.64
 19 -7 0 28.04 1.5
 -19 -7 0 29.73 1.55
 19 7 1 0.64 0.35
 -19 7 -1 0.23 0.26
 19 7 1 0.43 0.38
 19 -7 1 0.51 0.27
 19 7 2 13.78 0.89
 -19 7 -2 14.35 0.98
 19 -7 2 14.86 0.94
 -19 7 -3 0.04 0.24
 19 7 3 0.02 0.17
 19 -7 3 0.33 0.24
 19 7 4 4.2 0.48
 -19 7 -4 5.12 0.57
 19 -7 4 4.61 0.53
 19 -7 4 4.52 0.49
 19 7 5 0.96 0.25
 19 7 5 1.16 0.22
 19 -7 5 1.19 0.28
 19 -7 5 1.01 0.26
 -19 -7 -5 0.84 0.17
 19 7 6 47.77 1.84
 19 7 6 47.38 1.92
 19 -7 6 48.48 1.96
 19 -7 6 46.31 1.96
 -19 8 7 0.19 0.1
 -19 8 7 0.03 0.12
 19 -8 -7 0.21 0.16
 -19 8 6 0.24 0.21
 -19 8 6 -0.02 0.12
 -19 8 6 0.04 0.17
 19 -8 -6 0.04 0.17
 -19 8 5 0.79 0.25
 -19 8 5 1.23 0.3
 -19 8 5 1.1 0.24
 19 -8 -5 1.04 0.29
 -19 8 4 7.88 0.97
 -19 8 4 9.5 0.68
 19 -8 -4 10.07 0.7
 -19 8 3 -0.12 0.18
 -19 -8 3 0.15 0.28
 19 -8 -3 0.06 0.18
 19 8 -2 0.8 0.31
 -19 8 2 1.73 0.36
 -19 -8 2 1.14 0.32
 19 -8 -2 0.94 0.27
 -19 8 1 2.65 0.42
 19 -8 -1 2.95 0.43
 -19 -8 1 2.99 0.46
 -19 8 0 0.54 0.27
 19 8 0 0.98 0.36
 19 -8 0 0.47 0.25
 -19 -8 0 0.79 0.3
 19 8 1 6.21 0.6
 -19 8 -1 6.7 0.61
 -19 -8 -1 6.16 0.61
 19 -8 1 5.85 0.55
 19 8 2 4.71 0.46
 -19 8 -2 5 0.56
 19 -8 2 4.45 0.49
 -19 -8 -2 3.26 0.46
 -19 8 -3 1.46 0.31
 19 8 3 2.22 0.35
 19 -8 3 2.15 0.34
 -19 -8 -3 1.59 0.33
 19 8 4 0.87 0.21
 -19 8 -4 0.61 0.23
 -19 -8 -4 0.79 0.24
 19 -8 4 0.63 0.21
 19 8 5 0.44 0.17
 19 8 5 0.24 0.12
 -19 -8 -5 0.09 0.16
 19 -8 5 0.41 0.16
 19 -9 -6 0 0.12
 -19 9 5 2.68 0.28
 19 -9 -5 2.04 0.29
 -19 9 4 0.53 0.21
 -19 9 4 0.05 0.17
 19 9 -4 0.3 0.22
 19 -9 -4 0.76 0.22
 -19 9 3 5.33 0.46
 19 9 -3 3.63 0.49
 19 -9 -3 5.03 0.45
 -19 -9 3 4.84 0.42
 -19 9 2 6.2 0.5
 19 9 -2 3.01 0.52
 19 -9 -2 5.44 0.48
 -19 -9 2 6.22 0.5
 19 9 -1 4.86 0.58
 -19 9 1 5.15 0.48
 19 -9 -1 5.33 0.48
 -19 -9 1 4.73 0.46
 19 9 0 8.44 0.63
 -19 9 0 7 0.55
 19 -9 0 7.23 0.55
 -19 -9 0 7.11 0.56
 19 9 1 11.82 0.72
 -19 9 -1 11.99 0.74
 -19 -9 -1 11.39 0.72
 19 -9 1 12.36 0.71
 -19 9 -2 17.01 0.89
 -19 -9 -2 15.81 0.88
 19 -9 2 16.52 0.84
 -19 9 -3 3.2 0.33
 19 9 3 2.13 0.28
 -19 -9 -3 2.24 0.32
 -19 10 2 31.59 1.34
 19 -10 -2 32.14 1.34
 -19 10 1 0.73 0.19
 -19 -10 1 0.79 0.19
 19 -10 -1 0.79 0.18
 -19 10 0 1.1 0.21
 19 -10 0 1.31 0.23
 -19 -10 0 1.32 0.22
 -20 0 11 0.31 0.24
 -20 0 11 0.1 0.13
 -20 0 10 1.8 0.4
 -20 0 10 2.11 0.3
 -20 0 10 2.32 0.41
 -20 0 9 0.33 0.26
 -20 0 9 0.66 0.28
 -20 0 9 -0.06 0.15
 -20 0 8 1.76 0.41
 -20 0 8 1.78 0.32
 -20 0 8 1.21 0.37
 -20 0 8 1.51 0.21
 -20 0 7 -0.19 0.21
 -20 0 7 0.21 0.18
 -20 0 7 0.15 0.16
 -20 0 7 0.02 0.14
 -20 0 7 0.17 0.26
 -20 0 6 28.93 1.5
 -20 0 6 28.84 1.49
 -20 0 6 27.56 1.37
 -20 0 6 28.28 1.31
 -20 0 5 -0.16 0.16
 -20 0 5 -0.22 0.18
 -20 0 4 3.48 0.49
 20 0 -4 4.86 0.78
 20 0 -4 3.66 1.44
 20 0 -3 -0.38 0.28
 20 0 -2 5.89 0.86
 20 0 -1 -0.35 0.28
 20 0 -1 -0.07 0.71
 20 0 0 4.65 1.53
 20 0 0 5.33 0.82
 20 0 1 -0.16 0.32
 20 0 1 0.08 0.45
 20 0 1 -0.18 0.21
 20 0 2 2.32 0.37
 20 0 2 2.8 1.05
 20 0 3 0.05 0.16
 20 0 4 0.91 0.24
 20 0 4 0.62 0.45
 20 0 4 0.21 0.25
 20 0 5 -0.07 0.16
 20 0 5 -0.12 0.25
 20 0 5 0.25 0.26
 20 0 6 48.9 2.22
 20 0 6 49.93 2.26
 20 0 6 47.43 1.9
 20 0 7 0.06 0.2
 20 0 8 16.74 0.97
 20 0 9 0.09 0.17
 -20 1 11 0.17 0.27
 -20 1 11 0.01 0.11
 -20 -1 11 0.16 0.13
 -20 1 10 5.26 0.57
 -20 1 10 5.78 0.45
 -20 -1 10 5.3 0.42
 -20 -1 10 5.44 0.54
 -20 -1 10 4.98 0.6
 -20 1 9 6.97 0.69
 20 1 -9 8.25 0.95
 -20 1 9 7.61 0.68
 -20 1 9 7.33 0.56
 -20 -1 9 6.79 0.53
 -20 -1 9 7.71 0.68
 -20 -1 9 8.14 0.72
 -20 1 8 1.9 0.43
 -20 1 8 1.36 0.39
 -20 1 8 1.72 0.33
 -20 1 8 2.02 0.26
 -20 -1 8 2.49 0.23
 -20 -1 8 1.24 0.28
 -20 -1 8 1.61 0.4
 -20 -1 8 1.85 0.43
 -20 1 7 1.9 0.29
 -20 1 7 2.41 0.47
 -20 1 7 1.96 0.35
 -20 1 7 1.87 0.26
 -20 1 7 2.2 0.43
 -20 -1 7 1.7 0.41
 -20 -1 7 1.35 0.29
 -20 -1 7 1.48 0.25
 -20 -1 7 1.64 0.4
 -20 1 6 0.98 0.33
 -20 1 6 0.96 0.24
 -20 1 6 0.52 0.22
 -20 1 6 0.62 0.25
 -20 1 6 0.17 0.3
 -20 -1 6 0.72 0.25
 -20 -1 6 0.86 0.22
 -20 -1 6 0.56 0.31
 -20 -1 6 0.34 0.31
 -20 -1 6 1.09 0.25
 -20 1 5 0.56 0.23
 -20 1 5 0.36 0.23
 20 1 -5 0.67 0.38
 -20 -1 5 0.72 0.25
 -20 -1 5 0.51 0.3
 -20 1 4 12.12 0.81
 20 1 -4 12.22 1.08
 -20 -1 4 12.06 0.84
 20 1 -3 11.23 1.01
 20 -1 -3 12.76 1.02
 20 1 -2 0.71 0.37
 20 -1 -2 0.15 0.74
 20 -1 -2 0.29 0.35
 20 1 -1 3.13 1.4
 20 1 -1 4.26 0.73
 20 -1 -1 4.32 1.57
 20 -1 -1 2.64 0.57
 20 1 0 1.6 0.53
 20 1 0 0.86 0.9
 20 -1 0 1.19 0.91
 20 1 1 33.73 1.84
 20 1 1 25.83 2.89
 20 1 1 33.43 1.55
 20 -1 1 30.22 2.94
 20 -1 1 33.31 1.55
 20 1 2 0.57 0.43
 20 1 2 0.35 0.54
 20 1 2 0.55 0.24
 20 -1 2 0.34 0.2
 20 -1 2 0.26 0.48
 20 1 3 13.74 1.16
 20 1 3 13.97 0.77
 20 1 4 4.76 0.67
 20 1 4 4.26 0.49
 20 1 4 3.39 1.14
 20 -1 4 2.97 0.47
 20 -1 4 5.64 0.64
 20 -1 4 5.53 0.51
 20 1 5 9.25 0.61
 20 1 5 9.82 0.75
 -20 -1 -5 9.2 0.83
 20 -1 5 9.23 0.76
 20 -1 5 8.84 0.74
 20 -1 5 9.35 0.58
 20 1 6 1.7 0.23
 20 1 6 1.6 0.38
 -20 -1 -6 1.57 0.43
 20 -1 6 1.77 0.37
 20 -1 6 1.59 0.37
 20 1 7 19.38 1.09
 20 -1 7 19.35 1.13
 20 -1 7 18.74 1.09
 20 1 8 7.39 0.59
 20 -1 8 7.12 0.58
 20 1 9 0.27 0.17
 20 -1 9 0.64 0.2
 -20 2 11 1.11 0.2
 -20 -2 11 1.02 0.25
 -20 -2 11 1.12 0.21
 -20 2 10 15.7 0.84
 -20 2 10 16.35 0.98
 -20 -2 10 15.94 0.98
 -20 -2 10 15.12 0.93
 -20 -2 10 16.17 0.84
 -20 2 9 6.28 0.62
 -20 2 9 6.52 0.7
 -20 2 9 6.87 0.54
 20 2 -9 6.05 0.96
 -20 -2 9 6.54 0.51
 -20 -2 9 6.47 0.66
 -20 -2 9 6.77 0.64
 -20 2 8 0.16 0.28
 -20 2 8 0.03 0.24
 -20 2 8 0.08 0.19
 -20 2 8 0.27 0.16
 20 2 -8 0.42 0.46
 -20 -2 8 0.17 0.25
 -20 -2 8 -0.22 0.19
 -20 -2 8 0.06 0.16
 -20 2 7 32.44 1.43
 20 2 -7 33.56 2.04
 -20 2 7 32.98 1.48
 -20 2 7 33.46 1.72
 -20 2 7 34.1 1.72
 -20 2 7 33.76 1.6
 -20 -2 7 33.33 1.41
 -20 -2 7 34.66 1.73
 -20 -2 7 32.7 1.71
 -20 -2 7 32.9 1.54
 -20 2 6 28.42 1.55
 -20 2 6 29.09 1.35
 -20 2 6 30.82 1.55
 -20 2 6 30.12 1.38
 20 2 -6 29.2 1.88
 -20 2 6 29.21 1.46
 -20 -2 6 28.2 1.4
 -20 -2 6 31.65 1.59
 -20 -2 6 29.93 1.56
 -20 -2 6 31.21 1.34
 -20 2 5 18.22 0.98
 -20 2 5 17.98 1.03
 20 2 -5 16.35 1.33
 -20 2 5 19.11 1.09
 -20 -2 5 17.79 0.99
 -20 -2 5 18.92 1.1
 -20 -2 5 18.56 0.95
 20 2 -4 12.78 1.1
 -20 2 4 10.83 0.78
 -20 -2 4 11.38 0.81
 20 2 -3 33.39 1.92
 20 -2 -3 32.76 1.83
 20 2 -2 6.59 0.77
 20 -2 -2 7.05 1.88
 20 2 -1 8.3 0.89
 20 -2 -1 9.86 1.96
 20 2 0 13.74 2.13
 20 2 0 11.58 1.03
 20 -2 0 9.88 1.86
 20 2 1 5.72 1.46
 20 2 1 9.02 0.88
 20 2 1 8.45 0.7
 20 -2 1 7.52 1.47
 20 2 2 1.69 0.36
 20 2 2 2.54 0.61
 20 -2 2 2.03 0.68
 20 -2 2 1.72 0.31
 20 2 3 5.96 0.8
 20 2 3 5.34 0.48
 20 -2 3 6.36 0.64
 20 2 4 0.22 0.65
 20 2 4 0.12 0.21
 20 -2 4 -0.04 0.24
 -20 -2 -4 0.14 0.28
 20 -2 4 0.21 0.24
 20 2 5 4.53 0.43
 20 2 5 4.09 1.28
 20 2 5 5.42 0.6
 20 -2 5 4.7 0.39
 20 -2 5 5.23 0.64
 20 -2 5 5.24 0.58
 -20 -2 -5 3.06 0.56
 20 2 6 13.22 0.68
 20 2 6 14.12 0.88
 20 -2 6 12.44 0.87
 20 -2 6 12.49 0.88
 20 2 7 1.95 0.35
 20 -2 7 1.84 0.35
 20 -2 7 1.9 0.37
 20 2 8 25.83 1.31
 20 -2 8 28.39 1.36
 -20 -2 -8 26.52 1.24
 20 -2 8 25.8 1.32
 20 2 9 1.96 0.29
 20 -2 9 1.9 0.29
 -20 3 11 12.67 0.64
 -20 -3 11 12.43 0.69
 -20 3 10 15.43 0.78
 -20 3 10 13.71 0.87
 -20 -3 10 14.17 0.8
 -20 -3 10 13.8 0.85
 -20 -3 10 12.6 0.87
 20 3 -9 11.87 1.15
 -20 3 9 11.52 0.84
 -20 3 9 12.52 0.55
 -20 3 9 12.52 0.75
 -20 -3 9 11.57 0.82
 -20 -3 9 10.23 0.72
 -20 -3 9 12.35 0.88
 -20 3 8 2.98 0.51
 20 3 -8 3.42 0.75
 -20 3 8 2.59 0.4
 -20 3 8 2.21 0.43
 -20 3 8 2.25 0.3
 -20 -3 8 3.57 0.53
 -20 -3 8 2.36 0.44
 -20 -3 8 2.48 0.38
 -20 3 7 9.73 0.58
 -20 3 7 9.19 0.69
 -20 3 7 10.14 0.81
 -20 3 7 8.41 0.74
 20 3 -7 8.11 0.98
 -20 3 7 8.43 0.6
 -20 -3 7 9.85 0.54
 -20 -3 7 9.5 0.8
 -20 -3 7 10.3 0.79
 -20 -3 7 9.65 0.67
 -20 3 6 16.47 1.03
 -20 3 6 16.03 0.91
 20 3 -6 16.57 1.31
 -20 3 6 16.35 0.99
 -20 3 6 16.08 0.88
 -20 3 6 15.77 1.06
 -20 -3 6 16.21 0.78
 20 -3 -6 16.62 0.99
 -20 -3 6 16.79 0.85
 -20 -3 6 16.11 1.04
 -20 -3 6 16.24 0.94
 -20 -3 6 15.86 1.04
 -20 3 5 2.41 0.39
 -20 3 5 2.93 0.46
 20 3 -5 2.59 0.63
 -20 3 5 3.13 0.45
 -20 3 5 1.99 0.42
 -20 -3 5 3.65 0.49
 -20 -3 5 2.9 0.38
 -20 -3 5 2.59 0.47
 -20 -3 5 3.18 0.51
 20 -3 -5 2.74 0.43
 -20 -3 5 2.15 0.31
 -20 3 4 1.02 0.33
 20 3 -4 1.85 0.56
 20 -3 -4 1.57 0.34
 -20 -3 4 1.59 0.3
 -20 -3 4 1.81 0.41
 -20 -3 4 1.68 0.38
 20 3 -3 4.55 0.84
 -20 -3 3 4.33 0.58
 20 3 -2 71.37 3.6
 20 -3 -2 85.66 6.22
 20 3 -1 133.18 6.2
 20 -3 -1 165.72 9.02
 20 3 0 -0.1 0.32
 20 3 0 -0.01 0.3
 20 -3 0 0.08 0.5
 20 3 1 27.44 1.44
 20 3 1 26.47 1.69
 20 3 2 36.78 2.06
 20 3 2 35.54 1.7
 20 -3 2 34.24 1.54
 20 3 3 25.38 1.23
 20 3 3 23.49 1.63
 20 3 3 26.27 2.08
 20 3 3 25.01 1.67
 20 -3 3 25.79 1.34
 20 -3 3 23.91 1.36
 -20 -3 -3 23.83 1.22
 20 3 4 0.11 0.2
 20 -3 4 0.42 0.25
 -20 -3 -4 0.43 0.23
 20 -3 4 0.48 0.25
 20 3 5 9.47 0.64
 20 -3 5 10.31 0.75
 -20 -3 -5 9.43 0.66
 20 -3 5 8.75 0.75
 20 -3 5 9.55 0.53
 20 3 6 3.41 0.47
 20 3 6 3.15 0.33
 -20 -3 -6 3.27 0.4
 20 -3 6 3.08 0.47
 20 -3 6 2.65 0.45
 20 3 7 -0.26 0.21
 20 -3 7 0.26 0.23
 -20 -3 -7 0.14 0.16
 20 -3 7 -0.11 0.19
 20 3 8 8.22 0.57
 -20 -3 -8 7.81 0.59
 20 -3 8 7.17 0.56
 20 -3 8 7.2 0.58
 20 3 9 0.45 0.16
 20 -3 9 0.79 0.2
 -20 4 10 0.39 0.23
 -20 4 10 0.25 0.15
 -20 -4 10 0.18 0.18
 20 -4 -10 0.55 0.2
 -20 4 9 -0.13 0.2
 -20 4 9 0.29 0.12
 -20 4 9 0.2 0.17
 -20 -4 9 0.36 0.28
 20 -4 -9 0.07 0.22
 -20 -4 9 0.44 0.23
 -20 -4 9 -0.19 0.12
 -20 4 8 9.33 0.73
 -20 4 8 9.22 0.45
 -20 4 8 9.65 0.86
 -20 4 8 7.88 0.52
 -20 4 8 7.59 0.62
 -20 -4 8 8.23 0.66
 20 -4 -8 8.2 0.64
 -20 -4 8 8.06 0.73
 -20 -4 8 8.11 0.69
 -20 4 7 1.69 0.3
 -20 4 7 1.64 0.39
 -20 4 7 1.76 0.36
 20 4 -7 1.06 0.54
 -20 4 7 1.65 0.27
 -20 4 7 1.8 0.4
 -20 -4 7 2.25 0.24
 20 -4 -7 1.24 0.4
 -20 -4 7 2.18 0.42
 -20 -4 7 1.61 0.4
 20 -4 -7 1.57 0.33
 -20 -4 7 1.39 0.33
 -20 4 6 2.04 0.42
 -20 4 6 1.67 0.33
 -20 4 6 1.93 0.41
 20 4 -6 2.31 0.62
 -20 4 6 2.17 0.47
 -20 4 6 2.16 0.33
 -20 4 6 2.93 1.29
 20 -4 -6 2.42 0.5
 -20 -4 6 1.78 0.37
 -20 -4 6 2.65 0.46
 -20 -4 6 2.31 0.46
 -20 -4 6 2.17 0.24
 20 -4 -6 2.18 0.4
 -20 -4 6 2.39 0.31
 -20 4 5 14.48 0.9
 -20 4 5 15.73 0.97
 -20 4 5 15.35 1.03
 -20 4 5 15.03 0.89
 20 4 -5 15.41 1.27
 -20 -4 5 14.33 1
 -20 -4 5 14.4 0.98
 -20 -4 5 16.4 1.01
 20 -4 -5 14.38 1.02
 -20 -4 5 13.55 0.78
 -20 -4 5 15.4 0.83
 20 -4 -5 14.77 0.89
 -20 4 4 2.62 0.45
 20 4 -4 1.87 0.59
 -20 4 4 2.62 0.48
 -20 -4 4 3.37 0.5
 -20 -4 4 3.37 0.41
 -20 -4 4 2.76 0.47
 -20 -4 4 3.45 0.4
 20 -4 -4 2.6 0.39
 20 -4 -4 3.7 0.59
 -20 -4 4 2.69 0.51
 20 4 -3 41.62 2.25
 20 4 -3 37.04 1.73
 -20 4 3 35.91 1.83
 -20 -4 3 38.04 1.85
 20 -4 -3 37.32 1.65
 20 4 -2 31.47 1.91
 20 4 -2 27.82 1.39
 20 -4 -2 27.22 1.31
 20 -4 -2 37.49 3.81
 20 4 -1 10.78 1
 20 4 -1 10.09 0.63
 20 -4 -1 7.21 1.74
 20 4 0 239.05 9.27
 20 4 0 241.59 9.55
 20 4 1 2.71 0.48
 20 4 1 2.53 0.65
 20 -4 1 1.51 0.75
 20 4 2 11.02 1.93
 20 4 2 16.71 1.26
 20 4 2 14.53 0.93
 20 -4 2 16.1 1
 20 4 3 5.31 1.13
 20 4 3 3.6 0.84
 20 4 3 4.37 0.47
 20 4 3 5.55 0.93
 20 -4 3 3.93 0.58
 20 -4 3 4.45 0.56
 20 4 4 9.68 0.7
 20 -4 4 9.27 0.75
 -20 -4 -4 9.03 0.65
 20 -4 4 10.46 0.81
 20 4 5 0.85 0.22
 20 -4 5 0.49 0.25
 20 -4 5 0.81 0.15
 -20 -4 -5 0.79 0.23
 20 -4 5 0.7 0.29
 20 4 6 4.61 0.39
 -20 -4 -6 5.17 0.47
 20 -4 6 3.66 0.49
 20 -4 6 5.41 0.6
 20 4 7 6.02 0.4
 -20 -4 -7 5.84 0.49
 20 -4 7 6.66 0.55
 20 -4 7 5.8 0.56
 20 4 8 0.38 0.19
 20 -4 8 -0.1 0.15
 20 -4 8 0.15 0.19
 20 -5 -10 2.68 0.26
 -20 -5 10 2.15 0.31
 -20 5 9 1.55 0.27
 -20 5 9 1.72 0.33
 -20 5 9 2.13 0.19
 20 -5 -9 1.99 0.28
 -20 -5 9 1.96 0.33
 -20 5 8 9.35 0.7
 -20 5 8 8.66 0.43
 -20 5 8 8.95 0.53
 20 -5 -8 8.66 0.68
 20 -5 -8 8.05 0.59
 -20 -5 8 7.53 0.66
 -20 5 7 11.11 0.69
 -20 5 7 11.17 0.82
 -20 5 7 11.97 0.82
 -20 5 7 12.26 0.66
 20 -5 -7 11.05 0.72
 20 -5 -7 12.5 0.87
 -20 -5 7 12 0.83
 -20 -5 7 10.56 0.83
 -20 5 6 -0.01 0.23
 -20 5 6 0.04 0.2
 -20 5 6 0.29 0.28
 -20 5 6 0.44 0.21
 -20 5 6 0.13 0.72
 20 -5 -6 0.25 0.27
 -20 -5 6 0.21 0.19
 -20 -5 6 0.37 0.23
 20 -5 -6 -0.02 0.19
 -20 -5 6 -0.01 0.13
 -20 5 5 74.85 3.29
 -20 5 5 82.84 3.31
 -20 5 5 79.05 3.2
 -20 5 5 61.59 4.93
 20 5 -5 81.36 3.76
 20 -5 -5 74.92 3.12
 20 -5 -5 79.85 3.34
 -20 -5 5 76.65 3.29
 -20 -5 5 79.59 3.12
 -20 -5 5 78.5 3.06
 -20 -5 5 85.97 3.46
 20 5 -4 1.11 0.34
 -20 5 4 1.6 0.4
 20 5 -4 1.09 0.5
 -20 5 4 0.9 0.36
 -20 -5 4 1.5 0.35
 -20 -5 4 1.63 0.3
 -20 -5 4 1.44 0.3
 20 -5 -4 1.08 0.27
 20 -5 -4 1.6 0.4
 20 5 -3 31.15 1.49
 -20 5 3 31.63 1.61
 20 5 -3 33.64 2
 20 -5 -3 36.1 3.99
 20 -5 -3 30.5 1.38
 -20 -5 3 29.99 1.51
 20 -5 -3 31.08 1.63
 -20 -5 3 31.39 1.5
 20 5 -2 8.47 0.92
 20 5 -2 8.24 0.62
 -20 5 2 7.24 0.7
 20 -5 -2 10.17 2.06
 -20 -5 2 8.35 0.76
 20 -5 -2 8.07 0.72
 -20 5 1 9.81 0.76
 20 5 -1 8.98 0.91
 20 -5 -1 9.16 0.75
 20 -5 -1 5.44 1.49
 -20 5 0 0.14 0.32
 20 5 0 0.72 0.38
 20 5 0 0.28 0.36
 20 -5 0 0.47 0.3
 20 -5 0 0.43 0.59
 -20 5 -1 18.14 1.15
 20 5 1 17.76 1.34
 20 5 1 16.41 1.09
 20 -5 1 18.83 1.13
 20 5 2 5.61 1.41
 20 5 2 4.12 0.76
 -20 5 -2 6.37 0.74
 20 5 2 5.42 0.57
 20 -5 2 5.25 0.66
 20 5 3 0.55 0.24
 20 5 3 0.39 0.4
 20 -5 3 0.03 0.24
 20 5 4 15.43 0.91
 20 -5 4 14.97 0.95
 20 -5 4 16.6 1.04
 20 5 5 3.19 0.38
 20 -5 5 2.4 0.42
 20 -5 5 2.05 0.37
 20 5 6 1.69 0.24
 20 -5 6 2.1 0.38
 20 -5 6 1.56 0.31
 20 5 7 4.66 0.32
 20 -5 7 4.11 0.41
 20 -5 7 4.47 0.46
 20 -5 8 2.13 0.28
 20 -5 8 2.5 0.28
 -20 -6 9 0.04 0.14
 20 -6 -9 0.29 0.15
 20 -6 -9 0.33 0.18
 -20 6 8 5.16 0.5
 -20 6 8 4.71 0.36
 -20 -6 8 6.19 0.52
 20 -6 -8 5.47 0.5
 20 -6 -8 5.32 0.41
 -20 6 7 17.66 0.84
 -20 6 7 14.68 0.96
 -20 6 7 16.75 0.88
 -20 -6 7 17.62 1.01
 20 -6 -7 18.69 1.03
 20 -6 -7 16.45 0.86
 -20 6 6 0.09 0.21
 -20 6 6 0.18 0.23
 -20 6 6 -0.09 0.19
 -20 6 6 -0.08 0.16
 20 -6 -6 0.36 0.19
 -20 -6 6 0.72 0.27
 20 -6 -6 -0.03 0.22
 -20 6 5 10.36 0.73
 20 6 -5 11.07 0.75
 -20 6 5 10.84 0.79
 -20 6 5 10.36 0.78
 20 -6 -5 9.17 0.78
 20 -6 -5 10.86 0.65
 -20 -6 5 10.15 0.78
 -20 -6 5 11.06 0.64
 20 6 -4 0.69 0.28
 -20 6 4 0.97 0.35
 -20 6 4 0.92 0.34
 -20 -6 4 0.74 0.24
 20 -6 -4 1.38 1.17
 20 -6 -4 0.92 0.32
 20 -6 -4 1.3 0.25
 -20 -6 4 0.86 0.25
 20 6 -3 1.68 0.55
 -20 6 3 1.1 0.34
 -20 -6 3 1.13 0.28
 20 -6 -3 0.58 0.91
 -20 -6 3 1.23 0.29
 20 -6 -3 0.61 0.28
 -20 6 2 0.61 0.28
 20 6 -2 0.59 0.4
 -20 -6 2 1.15 0.32
 20 -6 -2 0.95 0.3
 20 -6 -2 0.1 0.63
 -20 6 1 3.16 0.49
 20 6 -1 2.55 0.65
 20 -6 -1 2.42 0.45
 20 -6 -1 2.05 1.06
 -20 6 0 0.3 0.29
 20 6 0 0.23 0.28
 20 6 0 0.19 0.34
 20 -6 0 0.03 0.24
 20 -6 0 0.23 0.42
 20 6 1 19.89 1.44
 -20 6 -1 20.97 1.22
 20 6 1 18.78 1.19
 20 -6 1 20.14 1.18
 20 6 2 2.87 0.65
 -20 6 -2 2.42 0.48
 20 6 2 2.86 0.46
 20 6 2 2.12 1.03
 20 -6 2 2.41 0.44
 -20 6 -3 37.63 1.87
 20 6 3 38.44 1.69
 20 -6 3 39.4 1.88
 20 6 4 0.98 0.26
 20 -6 4 1.49 0.34
 20 -6 4 1.41 0.34
 20 6 5 37.98 1.67
 20 -6 5 40.22 1.82
 20 -6 5 37.55 1.74
 20 6 6 0.85 0.2
 20 6 6 1.09 0.18
 20 -6 6 1.66 0.31
 20 -6 6 1.15 0.26
 20 6 7 0.33 0.11
 20 -6 7 0.46 0.18
 20 -6 7 0.03 0.14
 -20 7 8 34.91 1.4
 -20 -7 8 35.74 1.56
 20 -7 -8 34.25 1.51
 20 -7 -8 34.43 1.36
 -20 7 7 0.17 0.12
 -20 7 7 -0.04 0.15
 -20 7 7 0 0.19
 20 -7 -7 0.14 0.14
 20 -7 -7 0.12 0.19
 -20 -7 7 0.12 0.17
 -20 7 6 6.22 0.56
 -20 7 6 5.79 0.49
 -20 7 6 5.91 0.44
 -20 7 6 5.01 0.51
 20 -7 -6 5.46 0.37
 20 -7 -6 4.46 0.53
 -20 -7 6 5.3 0.52
 -20 7 5 6.82 0.55
 -20 7 5 6.28 0.59
 -20 7 5 6.74 0.6
 -20 -7 5 6.47 0.59
 20 -7 -5 6.7 0.6
 20 -7 -5 6.87 0.41
 -20 7 4 0.07 0.21
 20 -7 -4 0.15 0.2
 -20 -7 4 0.11 0.16
 -20 7 3 1.11 0.32
 -20 -7 3 1 0.24
 -20 -7 3 1.36 0.28
 20 -7 -3 0.41 0.73
 20 -7 -3 0.78 0.27
 -20 7 2 23.39 1.28
 -20 -7 2 25.29 1.3
 -20 -7 2 24.93 1.21
 -20 -7 2 25.13 1.23
 20 -7 -2 18.08 2.4
 20 -7 -2 23.46 1.28
 20 7 -1 1.27 0.45
 -20 7 1 1.03 0.34
 20 -7 -1 0.87 0.29
 -20 -7 1 1.42 0.37
 -20 -7 1 1.55 0.38
 20 -7 -1 0.52 0.6
 20 7 0 0.63 0.35
 -20 7 0 0.33 0.26
 20 7 0 0.29 0.4
 20 -7 0 0.34 0.24
 -20 -7 0 1.05 0.33
 20 7 1 4.18 0.57
 -20 7 -1 4.87 0.59
 20 7 1 3.03 0.65
 20 -7 1 5.91 0.57
 -20 7 -2 3.94 0.55
 20 7 2 3.89 0.5
 20 -7 2 3.82 0.5
 -20 7 -3 0.13 0.22
 20 7 3 0.08 0.16
 20 -7 3 0.06 0.21
 -20 7 -4 51.34 2.25
 20 7 4 54.28 2.22
 20 -7 4 50.3 2.21
 20 -7 4 54.72 2.29
 20 7 5 -0.09 0.15
 20 7 5 0.24 0.14
 20 -7 5 0.11 0.18
 20 -7 5 -0.16 0.15
 20 7 6 0.21 0.08
 20 7 6 -0.03 0.12
 20 -7 6 0.14 0.15
 20 -7 6 0.31 0.17
 -20 8 7 5.29 0.36
 -20 8 7 5.7 0.29
 20 -8 -7 4.84 0.39
 -20 8 6 5.15 0.36
 -20 8 6 4.52 0.4
 20 -8 -6 4.36 0.41
 -20 8 5 0.86 0.25
 -20 8 5 0.88 0.23
 -20 8 5 0.55 0.22
 20 -8 -5 0.61 0.22
 -20 8 4 0.07 0.18
 20 -8 -4 -0.02 0.18
 -20 8 3 0.54 0.23
 20 -8 -3 0.32 0.22
 -20 8 2 0.04 0.17
 20 -8 -2 0.06 0.2
 -20 -8 2 0.08 0.2
 -20 8 1 3.77 0.47
 20 8 -1 4.64 0.66
 20 -8 -1 3.37 0.45
 -20 -8 1 4.72 0.52
 20 8 0 12.62 0.89
 -20 8 0 11 0.78
 -20 -8 0 11.87 0.81
 20 -8 0 12.39 0.8
 20 8 1 4.43 0.51
 -20 8 -1 4.05 0.49
 20 -8 1 4.85 0.49
 -20 -8 -1 3.7 0.5
 -20 8 -2 3.9 0.49
 20 8 2 3.47 0.38
 20 -8 2 3.31 0.44
 -20 -8 -2 3.21 0.44
 -20 8 -3 17.28 0.94
 20 8 3 17.48 0.93
 20 -8 3 17.05 0.91
 -20 -8 -3 16.69 0.94
 20 8 4 4.17 0.36
 -20 8 -4 4.26 0.39
 -20 -8 -4 3.47 0.4
 20 -8 4 4.01 0.38
 20 8 5 6.5 0.36
 -20 -8 -5 5.62 0.43
 -20 9 5 21.53 0.98
 20 -9 -5 22.65 1.04
 -20 9 4 0.07 0.16
 -20 9 4 -0.06 0.15
 20 -9 -4 0.12 0.15
 -20 9 3 2.82 0.36
 20 -9 -3 3.27 0.38
 -20 9 2 2.31 0.33
 -20 -9 2 3.1 0.37
 20 -9 -2 3.21 0.37
 20 9 -1 1.24 0.34
 -20 9 1 1.43 0.28
 20 -9 -1 1.73 0.3
 -20 -9 1 1.55 0.28
 -20 9 0 0.17 0.17
 20 9 0 -0.02 0.19
 20 -9 0 -0.03 0.14
 -20 -9 0 0.14 0.17
 -20 9 -1 3.49 0.41
 20 -9 1 4.33 0.4
 -20 -9 -1 4.07 0.41
 -20 9 -2 2.66 0.33
 20 -9 2 3.12 0.31
 -20 -9 -2 2.66 0.34
 -20 9 -3 0.79 0.2
 20 9 3 1.05 0.2
 -20 -9 -3 0.58 0.19
 -21 0 11 -0.01 0.11
 -21 0 10 15.34 0.82
 -21 0 10 15.97 0.94
 -21 0 10 15.51 0.98
 -21 0 9 -0.11 0.23
 -21 0 9 -0.1 0.22
 -21 0 9 -0.02 0.15
 -21 0 8 12.07 0.76
 -21 0 8 11.03 0.88
 -21 0 8 11.63 0.6
 -21 0 8 13.27 0.91
 -21 0 7 0.19 0.25
 -21 0 7 -0.04 0.15
 -21 0 7 -0.07 0.25
 -21 0 7 -0.12 0.14
 -21 0 7 0.01 0.17
 -21 0 6 3.22 0.38
 -21 0 6 2.73 0.41
 -21 0 6 3.28 0.39
 -21 0 6 3.65 0.52
 -21 0 6 4.83 0.62
 -21 0 5 -0.07 0.23
 -21 0 5 0.04 0.19
 -21 0 5 0.06 0.21
 21 0 -4 76.09 3.55
 -21 0 4 75.72 3.17
 21 0 -3 -0.34 0.28
 21 0 -2 12.51 2.65
 21 0 -2 17.2 1.22
 21 0 -1 0.08 0.36
 21 0 -1 0.21 0.76
 21 0 0 3.3 0.67
 21 0 0 2.15 1.15
 21 0 1 0.06 0.47
 21 0 1 0.2 0.37
 21 0 1 -0.31 0.21
 21 0 2 6.21 0.55
 21 0 2 7.42 1.38
 21 0 3 0.1 0.16
 21 0 3 0.18 0.29
 21 0 4 20.03 1.21
 21 0 4 22.35 1.1
 21 0 4 22.11 1.22
 21 0 5 -0.1 0.21
 21 0 5 -0.1 0.23
 21 0 5 -0.3 0.21
 21 0 6 18.9 1.09
 21 0 6 17.56 0.78
 21 0 7 0.31 0.2
 21 0 8 7.81 0.58
 21 0 9 -0.26 0.13
 -21 1 11 2.78 0.27
 -21 -1 11 3.38 0.31
 -21 1 10 8.62 0.67
 -21 1 10 8.84 0.57
 -21 1 10 9.01 0.71
 -21 -1 10 9.16 0.67
 -21 -1 10 8.48 0.55
 -21 -1 10 9.02 0.71
 -21 1 9 5.96 0.65
 -21 1 9 5.4 0.47
 -21 1 9 5.21 0.65
 21 1 -9 4.16 0.79
 -21 -1 9 4.95 0.59
 -21 -1 9 5.17 0.45
 -21 -1 9 5.72 0.67
 -21 1 8 5.21 0.64
 -21 1 8 4.54 0.47
 -21 1 8 4.15 0.6
 21 1 -8 5.05 0.9
 -21 1 8 4.29 0.35
 -21 -1 8 4.2 0.44
 -21 -1 8 3.75 0.29
 -21 -1 8 4 0.57
 -21 -1 8 4.68 0.62
 -21 1 7 4.74 0.42
 -21 1 7 4.71 0.5
 -21 1 7 4.6 0.61
 -21 1 7 4.88 0.61
 21 1 -7 5.61 0.98
 -21 1 7 4.15 0.37
 -21 -1 7 5.24 0.4
 -21 -1 7 5.29 0.66
 -21 -1 7 4.59 0.32
 -21 -1 7 5.17 0.64
 -21 -1 7 5.18 0.48
 -21 1 6 -0.13 0.17
 -21 1 6 0.13 0.17
 -21 1 6 -0.22 0.2
 -21 1 6 0.41 0.29
 21 1 -6 0.11 0.33
 -21 1 6 0.11 0.21
 -21 -1 6 -0.08 0.15
 -21 -1 6 0.23 0.26
 -21 -1 6 -0.14 0.16
 -21 -1 6 0.05 0.25
 -21 -1 6 0.24 0.19
 21 1 -5 11.2 1.06
 -21 1 5 10.2 0.79
 -21 1 5 10.45 0.7
 -21 1 5 10.05 0.73
 -21 -1 5 10.01 0.8
 -21 -1 5 10.92 0.69
 -21 -1 5 11.96 0.75
 -21 1 4 4.45 0.56
 21 1 -4 5.36 0.88
 21 -1 -4 5.42 0.84
 -21 -1 4 4.21 0.56
 21 1 -3 25.01 1.6
 21 -1 -3 23.16 1.52
 21 1 -2 -0.11 0.25
 21 -1 -2 0.2 0.72
 21 -1 -2 0.35 0.37
 21 1 -1 1.18 0.48
 21 1 -1 0.65 0.94
 21 -1 -1 0.83 0.81
 21 -1 -1 1.63 0.52
 21 1 0 5.66 0.86
 21 1 0 5.78 0.98
 21 1 0 5.72 1.57
 21 -1 0 4.49 1.5
 21 1 1 18.37 1.05
 21 1 1 18.23 1.29
 21 -1 1 15.11 2.14
 21 -1 1 20.85 1.08
 21 1 2 1.1 0.51
 21 1 2 0.33 0.54
 21 1 2 0.71 0.28
 21 -1 2 0.67 0.56
 21 -1 2 0.88 0.25
 21 1 3 62.12 3.12
 21 1 3 63.29 2.55
 21 -1 3 65.35 2.74
 21 1 4 5.11 0.59
 21 1 4 5.42 0.54
 21 -1 4 4.57 0.56
 -21 -1 -4 5.51 0.66
 21 -1 4 4.36 0.47
 21 -1 4 4.59 0.58
 21 1 5 41.46 1.93
 21 1 5 41.15 1.77
 -21 -1 -5 41.72 2.1
 21 -1 5 39.93 1.94
 21 -1 5 41.66 1.73
 21 -1 5 39.95 1.95
 21 1 6 18 0.83
 21 1 6 19.46 1.09
 21 -1 6 18.05 1.08
 21 -1 6 16.54 1.06
 21 1 7 0.26 0.2
 21 -1 7 0.1 0.23
 21 -1 7 -0.27 0.16
 21 1 8 0.53 0.23
 21 -1 8 0.26 0.18
 -21 -1 -8 0.32 0.2
 21 1 9 1.26 0.23
 21 -1 9 2.01 0.28
 -21 2 11 4.04 0.32
 -21 -2 11 4.04 0.39
 -21 -2 11 4.23 0.35
 -21 2 10 0.11 0.14
 -21 2 10 -0.24 0.2
 -21 -2 10 0.47 0.23
 -21 -2 10 0.08 0.23
 -21 -2 10 -0.15 0.13
 -21 2 9 9.79 0.66
 21 2 -9 9.74 1.02
 -21 2 9 9.78 0.77
 -21 2 9 10.93 0.79
 -21 -2 9 10.23 0.8
 -21 -2 9 9.96 0.65
 -21 -2 9 9.37 0.76
 -21 2 8 13.08 0.95
 -21 2 8 13.86 0.96
 -21 2 8 13.83 0.72
 21 2 -8 13.81 1.26
 -21 2 8 13.26 0.83
 -21 -2 8 14.2 0.96
 -21 -2 8 13.59 0.81
 -21 -2 8 13.49 0.93
 -21 2 7 2.01 0.36
 -21 2 7 3.13 0.53
 -21 2 7 2.29 0.33
 -21 2 7 2.13 0.46
 -21 2 7 2.43 0.31
 21 2 -7 3.05 0.75
 -21 -2 7 2.06 0.35
 -21 -2 7 2.56 0.47
 -21 -2 7 2.31 0.44
 -21 -2 7 2.43 0.29
 21 2 -6 8.78 0.97
 -21 2 6 8.57 0.58
 -21 2 6 8.93 0.62
 -21 2 6 9.75 0.7
 -21 2 6 9.2 0.75
 -21 2 6 9.59 0.8
 -21 -2 6 8.05 0.56
 -21 -2 6 8.06 0.62
 -21 -2 6 8.4 0.73
 -21 -2 6 7.31 0.72
 -21 2 5 46.58 2.08
 -21 2 5 45.73 2.01
 21 2 -5 44.51 2.48
 -21 2 5 45.3 2.14
 -21 2 5 45.38 2.13
 -21 -2 5 47.78 2.05
 21 -2 -5 47.78 2.06
 -21 -2 5 45.99 1.98
 -21 -2 5 46.21 2.15
 -21 -2 5 46.75 2.15
 21 2 -4 23.13 1.56
 -21 -2 4 23.45 1.16
 -21 -2 4 22.13 1.24
 21 2 -3 1.32 0.51
 21 -2 -3 1.13 0.52
 21 2 -2 0.34 0.35
 21 -2 -2 0.49 0.87
 21 2 -1 21.69 1.56
 21 -2 -1 28.41 3.26
 21 2 0 0.98 0.44
 21 2 0 0.77 0.87
 21 2 0 0.74 0.33
 21 -2 0 0.2 0.59
 21 2 1 2.05 0.42
 21 2 1 2.43 0.57
 21 -2 1 2.5 0.41
 21 2 2 11.48 0.79
 21 2 2 12.12 1.09
 21 -2 2 11.47 0.69
 21 2 3 3.26 0.38
 21 2 3 4.13 0.8
 21 -2 3 3.55 0.5
 21 -2 3 3.17 0.49
 21 2 4 8.44 0.6
 21 -2 4 7.29 0.68
 21 -2 4 6.47 0.64
 21 2 5 0.12 0.71
 21 2 5 -0.09 0.23
 21 2 5 0.09 0.17
 21 -2 5 -0.07 0.24
 21 -2 5 0.2 0.23
 21 -2 5 0.23 0.16
 21 2 6 0.51 0.26
 21 2 6 0.37 0.15
 21 -2 6 0.3 0.25
 21 -2 6 -0.03 0.22
 21 2 7 -0.1 0.18
 21 -2 7 0.16 0.19
 21 -2 7 -0.37 0.15
 -21 -2 -7 0.08 0.17
 21 2 8 -0.12 0.17
 21 -2 8 -0.05 0.15
 -21 -2 -8 0.02 0.17
 21 2 9 0.04 0.14
 21 -2 9 -0.08 0.13
 -21 3 11 0.35 0.13
 -21 3 10 1.81 0.27
 -21 3 10 1.4 0.31
 21 -3 -10 1.46 0.28
 -21 -3 10 1.78 0.38
 -21 -3 10 1.27 0.28
 -21 -3 10 2.01 0.34
 -21 3 9 0.24 0.18
 -21 3 9 0.24 0.21
 -21 3 9 0.03 0.1
 21 -3 -9 -0.15 0.23
 -21 -3 9 0.33 0.21
 -21 -3 9 0.14 0.24
 -21 -3 9 0.06 0.17
 -21 3 8 12.77 0.9
 -21 3 8 12.99 0.9
 21 3 -8 12.05 1.17
 -21 3 8 12.5 0.67
 -21 3 8 13.36 0.81
 21 -3 -8 11.62 0.88
 -21 -3 8 12.74 0.9
 -21 -3 8 11.42 0.78
 -21 -3 8 12.5 0.9
 -21 3 7 19.04 1.17
 -21 3 7 21.06 1.02
 -21 3 7 18.96 0.95
 -21 3 7 18.17 1.17
 21 3 -7 19.85 1.5
 -21 3 7 20.64 1.11
 -21 -3 7 19.77 1.18
 -21 -3 7 20.95 0.93
 21 -3 -7 19.89 1.12
 -21 -3 7 20 1.1
 -21 -3 7 19.74 1.21
 -21 3 6 87.6 3.56
 -21 3 6 88.26 3.65
 -21 3 6 87.35 3.65
 -21 3 6 87.61 3.47
 21 3 -6 84.17 4.03
 -21 3 6 84.79 3.43
 -21 -3 6 85.17 3.66
 -21 -3 6 84.79 3.62
 -21 -3 6 84.81 3.31
 -21 -3 6 89.52 3.4
 -21 -3 6 85.87 3.56
 21 -3 -6 87.22 3.52
 -21 3 5 0.73 0.3
 21 3 -5 0.52 0.39
 -21 3 5 0.53 0.27
 -21 3 5 0.49 0.25
 -21 3 5 0.11 0.24
 -21 -3 5 0.49 0.23
 -21 -3 5 0.35 0.3
 -21 -3 5 1.19 0.26
 21 -3 -5 0.83 0.27
 -21 -3 5 0.57 0.26
 -21 -3 5 0.8 0.31
 21 3 -4 0.53 0.39
 -21 3 4 0.13 0.26
 21 -3 -4 0.36 0.25
 -21 -3 4 0.32 0.22
 -21 -3 4 0.29 0.27
 -21 -3 4 0.71 0.31
 -21 -3 4 0.47 0.35
 21 3 -3 19.03 1.41
 -21 -3 3 19.95 1.08
 21 -3 -3 18.85 0.98
 21 3 -2 2.8 0.63
 21 -3 -2 2.9 1.43
 21 3 -1 47.53 2.6
 21 -3 -1 50.32 4.48
 21 3 0 0.3 0.31
 21 3 0 0.12 0.33
 21 -3 0 0.16 0.54
 21 -3 1 15.65 1.9
 21 3 2 0.52 0.72
 21 3 2 0.82 0.44
 21 3 2 1.11 0.31
 21 -3 2 1.18 0.22
 21 3 3 17.16 0.91
 21 3 3 16 1.29
 21 3 3 16.43 0.98
 -21 -3 -3 16.92 0.94
 21 -3 3 15.71 1.04
 21 -3 3 17.68 1.03
 21 3 4 7.95 0.63
 -21 -3 -4 8.41 0.63
 21 -3 4 8.35 0.69
 21 -3 4 8.38 0.74
 21 3 5 -0.08 0.16
 21 -3 5 -0.01 0.22
 -21 -3 -5 0.39 0.22
 21 -3 5 0.08 0.13
 21 -3 5 -0.01 0.22
 21 3 6 0.06 0.13
 21 3 6 0.62 0.26
 21 -3 6 0.34 0.22
 -21 -3 -6 0.04 0.18
 21 -3 6 -0.23 0.18
 21 3 7 6.2 0.55
 21 -3 7 6.46 0.58
 -21 -3 -7 5.55 0.48
 21 -3 7 6.48 0.56
 21 3 8 0.36 0.19
 21 -3 8 -0.16 0.17
 21 -3 8 0.03 0.16
 -21 4 10 0.88 0.19
 21 -4 -10 0.58 0.2
 -21 -4 10 0.8 0.23
 -21 4 9 2.34 0.4
 -21 4 9 2.05 0.32
 -21 4 9 2.43 0.21
 -21 -4 9 2.13 0.38
 21 -4 -9 2.4 0.34
 -21 -4 9 2.98 0.46
 -21 -4 9 2.47 0.39
 -21 4 8 9.7 0.69
 -21 4 8 10.84 0.49
 -21 4 8 10.12 0.77
 -21 4 8 10.27 0.6
 -21 4 8 10.26 0.76
 21 -4 -8 10.15 0.69
 -21 -4 8 10.16 0.82
 -21 -4 8 9.95 0.76
 -21 -4 8 10.7 0.75
 -21 4 7 1.33 0.35
 -21 4 7 0.82 0.33
 21 4 -7 1.33 0.56
 -21 4 7 0.79 0.24
 -21 4 7 1.39 0.31
 -21 4 7 0.7 0.19
 -21 -4 7 0.78 0.17
 -21 -4 7 1.07 0.31
 -21 -4 7 0.78 0.34
 21 -4 -7 0.92 0.31
 -21 -4 7 0.76 0.28
 21 4 -6 0.88 0.54
 -21 4 6 0.69 0.29
 -21 4 6 0.28 0.21
 -21 4 6 1.24 0.34
 -21 4 6 0.67 0.24
 -21 -4 6 0.91 0.31
 -21 -4 6 0.73 0.21
 21 -4 -6 0.75 0.35
 -21 -4 6 0.58 0.29
 -21 -4 6 0.48 0.3
 -21 -4 6 0.67 0.17
 21 -4 -6 0.61 0.27
 21 4 -5 9.43 1.01
 -21 4 5 8.87 0.67
 -21 4 5 9.26 0.75
 -21 4 5 10.26 0.71
 -21 4 5 9.41 0.79
 -21 -4 5 9.46 0.8
 -21 -4 5 9.67 0.6
 21 -4 -5 9.44 0.81
 21 -4 -5 8.24 0.64
 -21 -4 5 9.97 0.78
 -21 -4 5 8.89 0.61
 -21 -4 5 10.12 0.8
 -21 4 4 52.75 2.39
 21 4 -4 54.16 2.79
 21 4 -4 55.04 2.32
 21 -4 -4 54.11 2.23
 -21 -4 4 58.78 2.52
 21 -4 -4 49.91 2.39
 -21 -4 4 52.52 2.24
 -21 -4 4 48.95 2.33
 -21 -4 4 50 2.21
 -21 -4 4 51.26 2.4
 -21 4 3 7.99 0.69
 21 4 -3 6.89 0.63
 21 4 -3 7.76 0.91
 -21 -4 3 6.44 0.79
 -21 -4 3 7.17 0.6
 21 -4 -3 5.52 2.07
 21 -4 -3 6.5 0.83
 21 -4 -3 7.38 0.53
 21 4 -2 23.91 1.21
 -21 4 2 23.1 1.32
 21 4 -2 24.97 1.69
 21 -4 -2 31.5 3.51
 21 -4 -2 22.76 1.1
 21 4 -1 58.84 2.88
 -21 4 1 59.15 2.52
 21 4 -1 62.38 2.34
 21 -4 -1 45.21 4.31
 21 4 0 2.88 0.51
 -21 4 0 3.17 0.5
 21 4 0 1.95 0.54
 21 -4 0 1.39 0.84
 21 4 1 71.19 3.15
 21 4 1 70.16 3.49
 -21 4 -1 71.56 3.09
 21 -4 1 71.45 3.12
 21 -4 1 77.29 4.29
 21 4 2 42.54 3.72
 21 4 2 47.3 2.5
 21 4 2 46.54 2.1
 21 -4 2 46.51 2.15
 21 4 3 0.51 0.24
 21 4 3 0.05 0.35
 21 4 3 -0.04 0.22
 21 -4 3 0.22 0.24
 21 4 4 1.34 0.31
 21 -4 4 1.48 0.37
 21 -4 4 0.99 0.32
 21 4 5 2 0.31
 21 -4 5 1.48 0.33
 21 -4 5 1.85 0.39
 -21 -4 -5 1.16 0.27
 21 4 6 0.99 0.2
 21 -4 6 0.68 0.27
 21 -4 6 0.95 0.29
 -21 -4 -6 0.86 0.24
 21 4 7 -0.25 0.1
 21 -4 7 -0.03 0.19
 21 -4 7 0.2 0.2
 21 -4 8 11.8 0.69
 21 -4 8 12.03 0.69
 21 -5 -10 12.93 0.63
 -21 -5 10 13.43 0.72
 -21 5 9 11.32 0.48
 -21 5 9 9.4 0.68
 -21 -5 9 10.17 0.69
 21 -5 -9 10.47 0.61
 -21 5 8 4.47 0.36
 -21 5 8 4.45 0.48
 -21 -5 8 3.69 0.48
 21 -5 -8 4.46 0.42
 21 -5 -8 5.07 0.52
 -21 5 7 0.25 0.16
 -21 5 7 0.12 0.24
 -21 5 7 0.47 0.26
 -21 5 7 -0.01 0.16
 21 -5 -7 0.4 0.27
 -21 -5 7 0.67 0.26
 21 -5 -7 0.42 0.2
 -21 5 6 7.35 0.56
 -21 5 6 8.03 0.59
 -21 5 6 8.39 0.69
 -21 5 6 7.63 0.68
 21 5 -6 8.43 1.02
 -21 -5 6 7.5 0.5
 21 -5 -6 9.12 0.6
 21 -5 -6 7.34 0.68
 -21 -5 6 7.59 0.67
 -21 5 5 3.44 0.53
 -21 5 5 3.67 0.45
 -21 5 5 3.14 1.28
 21 5 -5 4.13 0.83
 -21 5 5 4.09 0.52
 -21 -5 5 3.93 0.43
 -21 -5 5 3.82 0.53
 21 -5 -5 3.01 0.5
 -21 -5 5 5.42 0.42
 21 -5 -5 3 0.4
 -21 5 4 3.96 0.57
 21 5 -4 5.22 0.57
 21 5 -4 4.19 0.75
 -21 -5 4 4.16 0.47
 -21 -5 4 4.29 0.47
 -21 -5 4 5.15 0.62
 21 -5 -4 4.22 0.58
 21 -5 -4 3.92 0.43
 21 5 -3 83.38 3.32
 21 5 -3 84.28 3.91
 -21 5 3 83.13 3.47
 -21 -5 3 78.95 3.33
 21 -5 -3 81.05 3.48
 21 -5 -3 83.39 3.21
 21 5 -2 21.97 1.51
 21 5 -2 21.72 1.08
 -21 5 2 20.53 1.21
 -21 -5 2 20.99 1.18
 21 -5 -2 21.81 2.96
 21 -5 -2 20.84 1.23
 21 5 -1 0.33 0.35
 -21 5 1 0.61 0.29
 21 -5 -1 0.19 0.27
 21 -5 -1 0.19 0.57
 21 5 0 12.2 0.93
 -21 5 0 11.29 0.83
 21 5 0 10 1.05
 21 -5 0 10.68 0.83
 21 -5 0 9.35 1.61
 21 5 1 2.84 0.66
 -21 5 -1 4.24 0.59
 21 5 1 3.04 0.51
 21 -5 1 3.7 0.52
 21 5 2 9.24 0.97
 21 5 2 7.33 1.64
 21 5 2 8.8 0.7
 -21 5 -2 8.55 0.79
 21 -5 2 8.99 0.75
 21 5 3 7 0.55
 21 5 3 7.85 0.91
 21 -5 3 6.85 0.67
 21 5 4 0.03 0.19
 21 -5 4 0.1 0.23
 21 -5 4 0.17 0.22
 21 5 5 1.95 0.3
 21 -5 5 1.67 0.33
 21 -5 5 1.58 0.35
 21 5 6 0.46 0.15
 21 5 6 0.17 0.16
 21 -5 6 0.24 0.22
 21 -5 6 0.44 0.21
 21 5 7 0.59 0.14
 21 -5 7 0.86 0.22
 21 -5 7 1.02 0.25
 -21 -6 9 2.35 0.32
 21 -6 -9 2.77 0.25
 21 -6 -9 2.27 0.27
 -21 6 8 2.33 0.26
 -21 6 8 1.4 0.31
 -21 -6 8 2.07 0.33
 21 -6 -8 1.83 0.33
 21 -6 -8 2.1 0.27
 -21 6 7 4.89 0.41
 -21 6 7 4.17 0.35
 -21 6 7 3.21 0.45
 -21 -6 7 3.58 0.46
 21 -6 -7 3.84 0.37
 21 -6 -7 3.87 0.48
 -21 6 6 5.98 0.49
 -21 6 6 5.8 0.57
 -21 6 6 5.28 0.53
 21 6 -6 4.89 0.52
 -21 6 6 5.37 0.5
 21 -6 -6 5.41 0.43
 21 -6 -6 5.38 0.57
 -21 -6 6 5.93 0.57
 21 6 -5 3.21 0.41
 -21 6 5 2.61 0.43
 -21 6 5 2.68 0.38
 -21 6 5 2.57 0.45
 -21 -6 5 2.08 0.37
 -21 -6 5 2.61 0.32
 21 -6 -5 2.82 0.33
 21 -6 -5 2.2 0.43
 21 6 -4 0.15 0.23
 21 6 -4 -0.02 0.38
 -21 6 4 -0.18 0.2
 21 -6 -4 0.2 0.18
 21 -6 -4 0.45 0.87
 -21 -6 4 0.09 0.17
 21 -6 -4 -0.07 0.21
 -21 -6 4 -0.15 0.16
 -21 6 3 10.3 0.77
 21 6 -3 9.49 0.97
 -21 -6 3 9.13 0.68
 21 -6 -3 8.85 0.74
 21 -6 -3 10.88 2.25
 -21 -6 3 9.82 0.69
 21 6 -2 14.01 1.18
 -21 6 2 12.72 0.89
 21 -6 -2 8.84 1.86
 -21 -6 2 13.74 0.86
 21 -6 -2 13.91 0.9
 21 6 -1 4.04 0.77
 -21 6 1 4.96 0.58
 21 -6 -1 5.57 0.66
 -21 -6 1 6.41 0.71
 21 -6 -1 3.14 1.2
 -21 6 0 0.22 0.25
 21 6 0 0.64 0.38
 21 6 0 0.22 0.3
 21 -6 0 0.19 0.45
 21 -6 0 0.38 0.27
 21 6 1 2.55 0.63
 -21 6 -1 3.81 0.53
 21 6 1 2.51 0.46
 21 -6 1 3.92 0.55
 -21 6 -2 0.25 0.28
 21 6 2 0.04 0.21
 21 6 2 0.12 0.34
 21 6 2 -0.38 0.65
 21 -6 2 0.15 0.22
 21 6 3 1.87 0.38
 -21 6 -3 2.86 0.46
 21 6 3 1.99 0.3
 21 -6 3 1.85 0.38
 21 6 4 -0.04 0.18
 21 -6 4 0.14 0.21
 21 -6 4 0.21 0.21
 21 6 5 31.43 1.41
 21 6 5 31.97 1.46
 21 -6 5 31.22 1.47
 21 -6 5 34.22 1.57
 21 6 6 1.95 0.26
 21 6 6 2.12 0.21
 21 -6 6 2.27 0.32
 21 -6 6 2.54 0.34
 21 6 7 38.19 1.48
 21 -6 7 38.59 1.6
 21 -6 7 39.45 1.59
 -21 7 8 3.71 0.27
 21 -7 -8 4.1 0.35
 -21 -7 8 4.37 0.4
 -21 7 7 1.43 0.3
 -21 7 7 1.97 0.21
 -21 7 7 1.53 0.24
 21 -7 -7 2.13 0.31
 -21 -7 7 1.68 0.29
 21 -7 -7 1.76 0.19
 -21 7 6 11.65 0.75
 -21 7 6 11.73 0.71
 -21 7 6 12.11 0.75
 -21 7 6 12.41 0.67
 -21 -7 6 11.37 0.75
 21 -7 -6 11.57 0.75
 21 -7 -6 11.78 0.55
 -21 7 5 1.18 0.29
 -21 7 5 0.9 0.28
 -21 7 5 0.29 0.21
 -21 -7 5 0.86 0.29
 21 -7 -5 0.79 0.27
 -21 7 4 0.78 0.29
 21 -7 -4 0.47 0.26
 -21 -7 4 0.73 0.21
 -21 7 3 8.57 0.68
 -21 -7 3 8.43 0.61
 -21 -7 3 9.04 0.6
 21 -7 -3 7.8 0.66
 -21 7 2 11.95 0.84
 -21 -7 2 12.53 0.81
 -21 -7 2 12.26 0.78
 21 -7 -2 12.95 0.88
 -21 7 1 9.6 0.73
 21 7 -1 9.94 0.97
 -21 -7 1 8.79 0.71
 21 -7 -1 8.53 0.72
 -21 -7 1 11.03 0.79
 21 7 0 48.92 2.35
 21 7 0 50.32 2.57
 -21 7 0 49.44 2.25
 -21 -7 0 50.1 2.27
 21 -7 0 50.18 2.26
 21 7 1 0.25 0.34
 21 7 1 0.1 0.25
 -21 7 -1 0.34 0.24
 21 -7 1 -0.03 0.18
 21 7 2 16.84 0.93
 -21 7 -2 16.41 0.98
 21 -7 2 14.38 0.95
 21 7 3 1.95 0.34
 -21 7 -3 2.07 0.37
 21 -7 3 1.76 0.35
 21 7 4 2.91 0.36
 -21 7 -4 3.18 0.41
 21 -7 4 3.25 0.43
 21 7 5 0.3 0.17
 21 7 5 0.28 0.14
 21 -7 5 0.35 0.18
 21 -7 5 0.64 0.2
 21 7 6 0.2 0.13
 21 -7 6 0.11 0.15
 -21 8 7 4.28 0.35
 21 -8 -7 3.89 0.33
 -21 8 6 2.2 0.28
 -21 8 6 1.87 0.23
 21 -8 -6 1.39 0.25
 -21 8 5 5.12 0.46
 -21 8 5 4.86 0.42
 21 -8 -5 6.02 0.47
 -21 8 4 4.29 0.47
 21 -8 -4 3.62 0.46
 -21 8 3 2.95 0.4
 21 8 -3 2.4 0.41
 21 -8 -3 1.67 0.33
 -21 8 2 1.87 0.35
 21 -8 -2 2.27 0.36
 -21 -8 2 2.46 0.36
 -21 8 1 0.52 0.23
 21 8 -1 0.17 0.31
 -21 -8 1 0.13 0.21
 21 -8 -1 0.09 0.18
 -21 8 0 -0.14 0.16
 21 8 0 0.35 0.27
 -21 -8 0 0.19 0.22
 21 -8 0 -0.01 0.17
 -21 8 -1 18.09 1
 21 8 1 16.85 0.98
 -21 -8 -1 18.44 1.02
 21 -8 1 17.93 0.98
 21 8 2 0.96 0.21
 -21 8 -2 0.73 0.24
 21 -8 2 0.54 0.21
 -21 -8 -2 0.73 0.24
 21 8 3 0.34 0.2
 -21 8 -3 0.3 0.17
 21 -8 3 0.39 0.18
 -21 -8 -3 0.3 0.19
 -21 8 -4 6.37 0.46
 21 8 4 6.43 0.43
 21 -8 4 6.05 0.44
 -21 -8 -4 6.8 0.5
 -21 9 5 0.55 0.14
 21 -9 -5 0.18 0.14
 -21 9 4 0.17 0.15
 -21 9 4 0.12 0.16
 21 -9 -4 0.1 0.15
 -21 9 3 16.64 0.84
 21 -9 -3 15.63 0.84
 -21 9 2 2.58 0.34
 21 9 -2 3.23 0.5
 21 -9 -2 3 0.36
 -21 -9 2 2.82 0.33
 21 9 -1 9.09 0.67
 -21 9 1 8.6 0.6
 21 -9 -1 9.87 0.61
 -21 -9 1 9.68 0.6
 -21 9 0 0.51 0.19
 21 9 0 0.98 0.25
 -21 -9 0 0.76 0.22
 21 -9 0 0.86 0.22
 -21 9 -1 2.45 0.32
 21 -9 1 3.19 0.33
 -21 -9 -1 2.89 0.35
 -21 9 -2 4.66 0.38
 -21 -9 -2 4.16 0.38
 21 -9 2 4.82 0.37
 -22 0 11 0.1 0.11
 -22 0 10 17.02 1.04
 -22 0 10 18.98 0.93
 -22 0 10 19.17 1.03
 22 0 -9 -0.02 0.37
 -22 0 9 0.16 0.26
 -22 0 9 0.32 0.24
 -22 0 9 -0.08 0.15
 -22 0 8 15.25 1.03
 -22 0 8 15.38 0.88
 -22 0 8 14.75 0.72
 -22 0 8 14.59 1
 -22 0 7 0.02 0.14
 -22 0 7 0.34 0.25
 -22 0 7 0.09 0.26
 -22 0 7 0.14 0.15
 -22 0 7 0.07 0.18
 22 0 -6 52.6 2.86
 -22 0 6 56.8 2.33
 -22 0 6 57.13 2.42
 -22 0 6 55.25 2.52
 -22 0 6 57.91 2.53
 -22 0 6 55.7 2.29
 -22 0 5 0.24 0.26
 -22 0 5 0.08 0.22
 -22 0 5 0.31 0.26
 22 0 -5 0.07 0.39
 -22 0 5 -0.15 0.18
 22 0 -4 38.84 2.19
 -22 0 4 38.65 1.98
 22 0 -3 -0.27 0.32
 22 0 -2 0.9 1.12
 22 0 -2 0.83 0.44
 22 0 -1 0.09 0.74
 22 0 -1 -0.01 0.31
 22 0 0 382.02 17.35
 22 0 0 359.82 14.23
 22 0 0 398.91 14.64
 22 0 1 -0.22 0.32
 22 0 1 -0.15 0.2
 22 0 1 0.07 0.5
 22 0 2 5.24 1.18
 22 0 2 6.72 0.55
 22 0 3 -0.17 0.29
 22 0 3 0.07 0.22
 22 0 3 0.3 0.46
 22 0 3 0.2 0.14
 22 0 4 12.79 0.88
 22 0 4 12.55 0.76
 22 0 4 11.15 0.87
 22 0 5 0.15 0.16
 22 0 5 -0.02 0.21
 22 0 6 79.11 3.31
 22 0 7 0 0.18
 22 0 8 33.84 1.55
 -22 1 11 15.24 0.73
 -22 -1 11 15.14 0.76
 -22 -1 11 14.69 0.78
 -22 1 10 1.7 0.27
 -22 1 10 1.55 0.37
 -22 1 10 1.45 0.31
 -22 -1 10 1.53 0.34
 -22 -1 10 1.78 0.32
 -22 -1 10 1.95 0.28
 -22 1 9 32.86 1.5
 -22 1 9 32.88 1.63
 22 1 -9 32.33 1.97
 -22 1 9 32.2 1.65
 -22 -1 9 32.9 1.63
 -22 -1 9 34.46 1.67
 -22 -1 9 31.67 1.48
 -22 1 8 1.11 0.36
 -22 1 8 0.8 0.24
 -22 1 8 0.7 0.34
 22 1 -8 2.98 0.59
 -22 1 8 1.42 0.23
 -22 -1 8 1.11 0.35
 -22 -1 8 0.68 0.23
 -22 -1 8 0.91 0.17
 -22 -1 8 1.31 0.38
 -22 1 7 1.13 0.22
 -22 1 7 0.72 0.32
 -22 1 7 0.77 0.25
 -22 1 7 0.88 0.35
 22 1 -7 1.52 0.57
 -22 1 7 0.74 0.21
 -22 -1 7 0.84 0.25
 -22 -1 7 0.67 0.2
 -22 -1 7 1.01 0.38
 -22 -1 7 1.07 0.18
 -22 -1 7 1.42 0.39
 -22 1 6 0.97 0.33
 -22 1 6 1.38 0.36
 -22 1 6 1.05 0.26
 22 1 -6 0.71 0.43
 -22 1 6 1.11 0.3
 -22 1 6 1.54 0.31
 -22 -1 6 1.26 0.38
 -22 -1 6 1.2 0.31
 -22 -1 6 0.89 0.25
 -22 -1 6 1.28 0.38
 -22 -1 6 1.67 0.29
 -22 1 5 0.35 0.24
 22 1 -5 -0.03 0.41
 -22 1 5 -0.03 0.23
 -22 1 5 0.17 0.21
 -22 1 5 -0.01 0.24
 -22 -1 5 -0.15 0.25
 -22 -1 5 0.2 0.36
 -22 -1 5 0.09 0.26
 22 -1 -5 0.16 0.29
 -22 -1 5 0.18 0.21
 -22 -1 5 0.23 0.2
 22 1 -4 7.99 0.92
 -22 -1 4 7.32 0.59
 22 -1 -4 7.78 0.85
 -22 -1 4 6.91 0.68
 22 1 -3 24.82 1.65
 22 -1 -3 26.23 1.63
 22 1 -2 0.16 0.37
 22 -1 -2 -0.13 0.68
 22 -1 -2 0.42 0.4
 22 1 -1 82.03 4.12
 22 1 -1 97.33 6.6
 22 -1 -1 99.35 6.52
 22 1 0 9.25 2.01
 22 1 0 7.36 0.74
 22 1 0 7.51 0.89
 22 1 1 46.36 2.14
 22 1 1 46.28 2.45
 22 -1 1 49.95 2.18
 22 1 2 29.77 1.44
 22 1 2 33.36 1.91
 22 -1 2 27.08 2.17
 22 -1 2 30.43 1.39
 22 1 3 0.18 0.43
 22 1 3 0.45 0.25
 22 1 3 0.37 0.17
 22 -1 3 0.73 0.28
 22 -1 3 0.6 0.3
 22 1 4 2.8 0.45
 22 1 4 2 0.37
 22 -1 4 2.18 0.41
 22 -1 4 2.12 0.41
 22 -1 4 2.48 0.35
 22 1 5 33.04 1.46
 22 1 5 32.07 1.61
 -22 -1 -5 31.83 1.79
 22 -1 5 34.22 1.66
 22 -1 5 33.12 1.65
 22 -1 5 33.34 1.43
 22 1 6 2.49 0.25
 22 1 6 2.58 0.42
 22 -1 6 1.9 0.37
 22 -1 6 2.09 0.39
 22 1 7 11.71 0.79
 22 -1 7 13.71 0.83
 22 1 8 6.55 0.51
 22 -1 8 6.57 0.52
 -22 2 11 6.08 0.38
 -22 -2 11 5.12 0.39
 -22 -2 11 5.58 0.42
 -22 2 10 0.47 0.24
 -22 2 10 0.58 0.19
 -22 -2 10 0.62 0.21
 -22 -2 10 0.57 0.25
 -22 -2 10 0.11 0.14
 -22 2 9 21.59 1.24
 22 2 -9 20.49 1.53
 -22 2 9 22.78 1.14
 -22 2 9 23.69 1.24
 -22 -2 9 23.28 1.14
 -22 -2 9 23.11 1.28
 -22 -2 9 22.33 1.24
 -22 2 8 0.19 0.19
 22 2 -8 0.63 0.44
 -22 2 8 0.26 0.16
 -22 2 8 0.09 0.24
 -22 2 8 0.5 0.28
 -22 -2 8 0.16 0.24
 -22 -2 8 0.17 0.26
 -22 -2 8 0.13 0.16
 22 2 -7 6.79 0.91
 -22 2 7 6.89 0.47
 -22 2 7 6.56 0.68
 -22 2 7 7.41 0.71
 -22 2 7 7.91 0.62
 -22 2 7 7.23 0.53
 -22 -2 7 6.65 0.68
 -22 -2 7 6.34 0.55
 -22 -2 7 7.14 0.47
 -22 -2 7 7.27 0.68
 -22 2 6 7.13 0.54
 -22 2 6 7.24 0.57
 -22 2 6 7.07 0.62
 -22 2 6 7.83 0.69
 -22 2 6 6.87 0.69
 22 2 -6 7.95 0.95
 22 -2 -6 7.31 0.64
 -22 -2 6 6.44 0.65
 -22 -2 6 6.88 0.51
 -22 -2 6 6.43 0.56
 -22 -2 6 7.58 0.79
 -22 2 5 2.15 0.4
 -22 2 5 2.73 0.38
 22 2 -5 2.31 0.65
 -22 -2 5 3.62 0.4
 22 -2 -5 1.86 0.41
 -22 -2 5 2.97 0.43
 22 2 -4 0.9 0.49
 -22 2 4 1.17 0.35
 22 2 -4 1.14 0.48
 22 -2 -4 1.23 0.5
 -22 -2 4 1.29 0.34
 22 -2 -4 0.6 0.27
 -22 -2 4 0.71 0.37
 -22 -2 4 1.17 0.32
 22 2 -3 33.42 1.99
 22 2 -2 1.78 0.55
 22 -2 -2 3.46 1.65
 22 2 -1 0.98 0.95
 22 2 -1 2.58 0.51
 22 -2 -1 0.94 0.92
 22 2 0 31.37 1.88
 22 2 0 38.79 3.76
 22 2 0 27.45 1.59
 22 2 1 1.11 0.31
 22 2 1 0.19 0.6
 22 2 1 0.58 0.36
 22 -2 1 0.46 0.25
 22 -2 1 0.2 0.55
 22 2 2 11.57 0.76
 22 2 2 7.47 1.5
 22 2 2 12.07 1.07
 22 -2 2 11.22 0.65
 22 2 3 4.86 0.87
 22 2 3 4.84 0.57
 22 2 3 3.74 0.4
 22 -2 3 4.25 0.53
 22 -2 3 4.11 0.53
 22 2 4 0.5 0.23
 22 -2 4 0.59 0.2
 22 -2 4 0.25 0.23
 22 -2 4 0.01 0.23
 22 2 5 0.43 0.27
 22 2 5 -0.23 0.14
 22 -2 5 0.26 0.22
 22 -2 5 -0.03 0.14
 22 -2 5 -0.02 0.22
 22 2 6 0.3 0.13
 22 2 6 0.27 0.24
 22 -2 6 0.15 0.21
 -22 -2 -6 0.46 0.22
 22 -2 6 0.05 0.21
 22 2 7 9.85 0.66
 22 -2 7 8.62 0.65
 -22 -2 -7 8.17 0.59
 22 -2 7 9.09 0.68
 22 2 8 10.56 0.67
 22 -2 8 12 0.71
 -22 3 10 0.62 0.24
 -22 3 10 0.49 0.17
 -22 -3 10 0.71 0.27
 -22 -3 10 0.33 0.2
 -22 -3 10 0.49 0.19
 22 -3 -10 0.78 0.2
 -22 3 9 4.73 0.27
 -22 3 9 4.14 0.42
 -22 3 9 5.11 0.54
 -22 3 9 4.78 0.58
 -22 -3 9 3.78 0.5
 -22 -3 9 4.07 0.54
 22 -3 -9 3.51 0.44
 -22 3 8 5.91 0.44
 22 3 -8 6.65 0.98
 -22 3 8 6.37 0.63
 -22 3 8 6.26 0.63
 -22 3 8 6.48 0.55
 -22 -3 8 7.06 0.65
 22 -3 -8 6.61 0.57
 -22 -3 8 6.64 0.58
 -22 -3 8 7.63 0.68
 22 3 -7 24.94 1.72
 -22 3 7 25.52 1.43
 -22 3 7 26.66 1.43
 -22 3 7 26.8 1.2
 -22 3 7 27.22 1.25
 -22 3 7 25.95 1.34
 -22 -3 7 27.01 1.44
 22 -3 -7 27.59 1.34
 -22 -3 7 26.69 1.38
 -22 -3 7 26.49 1.16
 -22 -3 7 24.69 1.43
 -22 3 6 7.62 0.57
 -22 3 6 6.89 0.53
 -22 3 6 7.52 0.7
 -22 3 6 5.79 0.6
 22 3 -6 6.49 0.86
 -22 3 6 7.54 0.67
 -22 -3 6 5.72 0.63
 -22 -3 6 7.01 0.67
 -22 -3 6 6.94 0.62
 22 -3 -6 5.95 0.57
 -22 -3 6 6.84 0.46
 -22 -3 6 7.57 0.51
 22 3 -5 62.51 3.15
 -22 3 5 64.28 2.75
 -22 3 5 62.62 2.64
 -22 3 5 58.95 2.61
 -22 3 5 60.84 2.75
 -22 -3 5 59.88 2.74
 -22 -3 5 67.59 2.82
 -22 -3 5 61.89 2.54
 -22 -3 5 63.19 2.58
 22 -3 -5 63.69 2.63
 -22 -3 5 62.69 2.77
 22 3 -4 93.61 4.17
 22 3 -4 83.4 3.57
 -22 3 4 90.51 3.74
 -22 -3 4 89.17 3.58
 -22 -3 4 97.06 3.8
 22 -3 -4 86.06 3.55
 -22 -3 4 89.7 3.57
 -22 -3 4 87.74 3.69
 -22 -3 4 87.92 3.71
 22 3 -3 7.94 0.68
 22 3 -3 7.44 0.9
 -22 3 3 8.12 0.72
 -22 -3 3 9.15 1.05
 22 -3 -3 7.87 0.58
 22 3 -2 41.66 2.3
 22 3 -2 38.18 1.71
 22 -3 -2 37.12 1.63
 22 3 -1 23.9 1.63
 22 3 -1 20.91 1.1
 22 -3 -1 25.21 3.07
 22 3 0 2.98 0.64
 22 3 0 2.77 0.5
 22 -3 0 1.92 1
 22 3 1 38.62 2.09
 22 3 1 24.88 3.04
 22 3 1 36.11 1.7
 22 -3 1 36.33 1.6
 22 -3 1 29.5 2.66
 22 3 2 18.7 1.05
 22 3 2 14.14 2.1
 22 3 2 18.32 1.38
 22 -3 2 18.49 1.12
 22 -3 2 18.82 0.85
 22 3 3 13.34 1.17
 22 3 3 12.15 0.84
 22 3 3 12.69 0.75
 22 -3 3 12.74 0.9
 22 3 4 1.29 0.3
 -22 -3 -4 1.46 0.31
 22 -3 4 1.29 0.35
 22 -3 4 2.44 0.42
 22 3 5 14.9 0.82
 -22 -3 -5 14.04 0.86
 22 -3 5 14.94 0.94
 22 -3 5 14.51 0.97
 22 -3 5 15.14 0.7
 22 3 6 5.63 0.4
 -22 -3 -6 6.13 0.51
 22 -3 6 5.87 0.64
 22 -3 6 5.86 0.56
 22 3 7 4.67 0.47
 -22 -3 -7 4.47 0.42
 22 -3 7 4.64 0.47
 22 -3 7 5.48 0.51
 22 3 8 7.6 0.5
 22 -3 8 6.82 0.51
 -22 4 10 0.19 0.14
 22 -4 -10 0.63 0.17
 -22 -4 10 0.16 0.16
 -22 4 9 -0.15 0.14
 -22 4 9 0.14 0.2
 -22 4 9 0.06 0.09
 -22 -4 9 0.13 0.21
 -22 -4 9 0.07 0.19
 -22 -4 9 0 0.15
 22 -4 -9 -0.09 0.17
 -22 4 8 0.38 0.25
 -22 4 8 0.59 0.24
 -22 4 8 0.58 0.28
 -22 4 8 0.7 0.18
 -22 -4 8 0.33 0.28
 -22 -4 8 0.73 0.28
 22 -4 -8 0.62 0.23
 -22 -4 8 0.49 0.25
 -22 4 7 2.49 0.44
 -22 4 7 2.54 0.34
 -22 4 7 2.34 0.3
 22 4 -7 2.39 0.64
 -22 4 7 2.39 0.42
 -22 -4 7 1.59 0.38
 -22 -4 7 2.66 0.27
 -22 -4 7 2.51 0.43
 -22 -4 7 2.21 0.46
 22 -4 -7 2.92 0.41
 -22 4 6 25.14 1.29
 -22 4 6 28.43 1.28
 -22 4 6 24.36 1.39
 22 4 -6 25.68 1.75
 -22 4 6 26.26 1.42
 22 -4 -6 26.34 1.29
 -22 -4 6 26.54 1.46
 -22 -4 6 25.53 1.41
 22 -4 -6 28.59 1.47
 -22 -4 6 26.71 1.21
 -22 -4 6 26.7 1.11
 -22 -4 6 24.72 1.42
 -22 4 5 63.25 2.75
 22 4 -5 60.96 3.15
 -22 4 5 64.4 2.78
 -22 4 5 61.82 2.64
 -22 4 5 65.42 2.69
 -22 -4 5 61.62 2.82
 -22 -4 5 63.79 2.75
 22 -4 -5 61.57 2.77
 -22 -4 5 62.82 2.54
 -22 -4 5 61.87 2.8
 -22 -4 5 64.62 2.6
 22 -4 -5 62.21 2.61
 22 4 -4 4.59 0.84
 -22 4 4 5.29 0.63
 22 4 -4 5.95 0.61
 -22 -4 4 6.75 0.73
 -22 -4 4 7.45 0.69
 -22 -4 4 6.67 0.67
 -22 -4 4 6.62 0.54
 -22 -4 4 6.44 0.54
 22 -4 -4 6.09 0.51
 22 -4 -4 6.03 0.67
 22 4 -3 28.18 1.86
 -22 4 3 27.68 1.47
 22 4 -3 28.3 1.35
 -22 -4 3 26.99 1.38
 22 -4 -3 33.53 3.86
 -22 -4 3 25.98 1.36
 22 -4 -3 27.89 1.28
 22 -4 -3 27.15 1.47
 22 4 -2 7.32 0.59
 22 4 -2 7.93 0.95
 -22 4 2 7.09 0.68
 22 -4 -2 8.53 1.98
 22 -4 -2 6.93 0.49
 22 -4 -2 6.88 0.74
 -22 4 1 22.24 1.28
 22 4 -1 22.17 1.56
 22 4 -1 23.38 1.1
 22 -4 -1 23.15 1.29
 22 4 0 24.37 1.63
 -22 4 0 26.07 1.34
 22 4 0 26.12 1.45
 22 -4 0 19.68 2.45
 22 -4 0 26.44 1.36
 -22 4 -1 19.26 1.15
 22 4 1 19.8 1.2
 22 4 1 18.44 1.43
 22 -4 1 20.04 1.05
 22 -4 1 20.7 1.78
 22 -4 1 19.38 1.16
 22 4 2 1.51 0.55
 22 4 2 2.06 0.38
 22 4 2 1.65 0.93
 22 -4 2 1.48 0.35
 22 4 3 0.49 0.41
 22 4 3 0.79 0.3
 22 4 3 0.5 0.23
 22 -4 3 0.76 0.32
 22 4 4 0.26 0.22
 22 -4 4 -0.01 0.2
 22 -4 4 0.29 0.23
 22 4 5 0.93 0.21
 22 -4 5 0.62 0.28
 22 -4 5 0.42 0.24
 22 4 6 0.96 0.19
 22 -4 6 0.71 0.24
 22 -4 6 0.52 0.22
 22 4 7 0.39 0.14
 22 -4 7 0.74 0.24
 22 -4 7 0.55 0.22
 22 -4 8 5.82 0.42
 -22 5 9 1.21 0.28
 22 -5 -9 2.1 0.27
 -22 -5 9 1.89 0.3
 -22 5 8 0.83 0.27
 -22 5 8 0.89 0.19
 22 -5 -8 1.09 0.25
 22 -5 -8 1 0.28
 -22 -5 8 0.65 0.26
 -22 5 7 10.79 0.61
 -22 5 7 10.54 0.66
 -22 5 7 12.04 0.79
 -22 5 7 10.88 0.79
 22 -5 -7 11.03 0.79
 -22 -5 7 10.67 0.77
 22 -5 -7 10.94 0.68
 -22 5 6 13.2 0.87
 -22 5 6 13.08 0.8
 -22 5 6 12.47 0.76
 -22 5 6 13.48 0.88
 22 5 -6 12.2 1.2
 22 -5 -6 11.7 0.87
 22 -5 -6 12.94 0.76
 -22 -5 6 13.4 0.89
 -22 -5 6 12.33 0.68
 -22 5 5 0.24 0.27
 22 5 -5 0.07 0.27
 22 5 -5 0.11 0.41
 -22 5 5 0.37 0.22
 -22 5 5 0.16 0.77
 -22 5 5 0.06 0.23
 22 -5 -5 0.11 0.26
 -22 -5 5 0.09 0.16
 -22 -5 5 -0.05 0.23
 -22 -5 5 0.6 0.2
 22 -5 -5 -0.18 0.16
 -22 5 4 0.31 0.27
 22 5 -4 0.07 0.24
 22 5 -4 0.3 0.42
 22 -5 -4 0.04 0.23
 -22 -5 4 0.26 0.2
 22 -5 -4 0.81 0.23
 -22 -5 4 0.34 0.21
 -22 5 3 2.92 0.47
 22 5 -3 2.51 0.67
 22 5 -3 2.97 0.39
 22 -5 -3 3.13 1.44
 22 -5 -3 2.81 0.48
 22 -5 -3 2.5 0.31
 -22 -5 3 3.31 0.45
 -22 -5 3 2.47 0.4
 22 5 -2 0.32 0.22
 -22 5 2 0.58 0.26
 22 5 -2 0.75 0.44
 22 -5 -2 0.36 0.67
 22 -5 -2 0.45 0.26
 -22 -5 2 -0.21 0.25
 22 5 -1 1.44 0.53
 -22 5 1 1.55 0.4
 22 -5 -1 2.53 0.44
 22 -5 -1 1.54 0.98
 22 5 0 1.58 0.53
 -22 5 0 2.09 0.43
 22 5 0 2.31 0.49
 22 -5 0 1.48 0.82
 22 -5 0 1.18 0.33
 -22 5 -1 7.39 0.71
 22 5 1 7.43 0.7
 22 5 1 6.01 0.8
 22 -5 1 7.48 0.49
 22 -5 1 8.14 0.7
 22 5 2 6.41 1.52
 22 5 2 8.69 0.93
 -22 5 -2 10.16 0.76
 22 5 2 8.34 0.69
 22 -5 2 7.03 0.67
 22 5 3 0.18 0.22
 22 5 3 0.03 0.17
 22 -5 3 0.4 0.25
 22 5 4 15.63 0.88
 22 -5 4 15.37 0.91
 22 -5 4 14.28 0.97
 22 5 5 3.64 0.38
 22 -5 5 3.12 0.45
 22 -5 5 3.21 0.43
 22 5 6 13.69 0.71
 22 5 6 13.55 0.63
 22 -5 6 13.56 0.83
 22 -5 6 13.08 0.78
 22 5 7 0.16 0.1
 22 -5 7 0.1 0.16
 22 -5 7 0.28 0.17
 -22 -6 9 0.47 0.17
 22 -6 -9 0.52 0.14
 -22 6 8 3.22 0.28
 -22 6 8 3.25 0.41
 22 -6 -8 3.4 0.38
 -22 -6 8 2.93 0.39
 22 -6 -8 3.69 0.31
 -22 6 7 5.53 0.45
 22 6 -7 6.27 0.54
 -22 6 7 5.86 0.55
 -22 6 7 6.19 0.41
 -22 6 7 6.81 0.54
 -22 -6 7 6.92 0.56
 22 -6 -7 5.7 0.53
 22 -6 -7 6.95 0.44
 22 6 -6 1.18 0.3
 -22 6 6 1.15 0.33
 -22 6 6 1.55 0.34
 -22 6 6 1.17 0.28
 -22 6 6 1.06 0.24
 22 -6 -6 1.53 0.26
 -22 -6 6 1.36 0.34
 22 -6 -6 1.24 0.33
 22 6 -5 19.38 1.04
 -22 6 5 22.12 1.17
 -22 6 5 19.77 1.07
 -22 6 5 20.91 1.15
 22 -6 -5 19.44 1.14
 -22 -6 5 20.34 0.99
 -22 -6 5 19.52 1.13
 22 -6 -5 20.79 0.95
 -22 6 4 -0.13 0.21
 22 6 -4 -0.05 0.23
 22 6 -4 0.16 0.39
 -22 -6 4 -0.14 0.15
 22 -6 -4 0.1 0.83
 -22 -6 4 0.02 0.15
 22 -6 -4 -0.15 0.15
 22 -6 -4 0.06 0.22
 22 6 -3 5.2 0.83
 -22 6 3 6.55 0.6
 -22 -6 3 5.8 0.53
 -22 -6 3 5.99 0.55
 22 -6 -3 6.21 1.99
 22 -6 -3 6.14 0.68
 22 6 -2 3.01 0.65
 -22 6 2 3.52 0.5
 -22 -6 2 3.57 0.46
 22 -6 -2 2.91 1.26
 22 -6 -2 3.72 0.51
 22 6 -1 15.79 1.27
 -22 6 1 15.07 1
 22 -6 -1 16.09 1.01
 22 6 0 9.67 0.85
 22 6 0 10.68 1
 -22 6 0 11.05 0.8
 22 -6 0 10.18 0.78
 -22 6 -1 1.32 0.34
 22 6 1 0.91 0.45
 22 6 1 1.33 0.35
 22 -6 1 0.57 0.24
 -22 6 -2 0.35 0.26
 22 6 2 -0.02 0.3
 22 6 2 0.27 0.22
 22 -6 2 -0.19 0.19
 22 6 3 6.03 0.54
 -22 6 -3 5.91 0.57
 22 -6 3 4.6 0.55
 22 6 4 1.21 0.27
 22 -6 4 1.75 0.36
 22 6 5 1.29 0.25
 22 6 5 1.39 0.23
 22 -6 5 1.59 0.27
 22 -6 5 1.55 0.31
 22 6 6 3.28 0.28
 22 6 6 3.06 0.2
 22 -6 6 3.18 0.37
 22 -6 6 2.94 0.34
 -22 7 8 0.76 0.13
 -22 -7 8 0.58 0.18
 22 -7 -8 1.02 0.19
 -22 7 7 0.89 0.19
 -22 7 7 0.98 0.16
 22 -7 -7 1.07 0.24
 -22 -7 7 0.93 0.25
 -22 7 6 4.18 0.42
 -22 7 6 3.61 0.46
 -22 7 6 2.85 0.37
 -22 7 6 3.67 0.35
 22 -7 -6 3.69 0.44
 -22 -7 6 3.66 0.44
 -22 7 5 6.91 0.53
 -22 7 5 6.51 0.55
 22 -7 -5 6.82 0.57
 -22 7 4 1.77 0.35
 22 -7 -4 1.85 0.36
 -22 -7 4 1.93 0.3
 -22 7 3 0.33 0.23
 -22 -7 3 0.51 0.19
 22 -7 -3 0.27 0.22
 -22 -7 3 0.84 0.24
 22 7 -2 6.04 1.02
 -22 7 2 7.07 0.62
 -22 -7 2 6.66 0.55
 -22 -7 2 6.42 0.57
 22 -7 -2 7.58 0.63
 -22 7 1 -0.09 0.18
 22 7 -1 0.57 0.32
 22 7 -1 0.23 0.36
 -22 -7 1 0.55 0.27
 22 -7 -1 -0.09 0.21
 -22 -7 1 0.63 0.26
 22 7 0 0.8 0.35
 -22 7 0 0.67 0.27
 22 7 0 0.58 0.4
 22 -7 0 0.68 0.27
 -22 -7 0 0.65 0.28
 -22 7 -1 0.86 0.29
 22 7 1 0.82 0.31
 22 -7 1 0.7 0.27
 22 7 2 59.02 2.38
 -22 7 -2 54.88 2.44
 22 -7 2 55.98 2.45
 -22 7 -3 4.49 0.5
 22 7 3 3.94 0.44
 22 -7 3 4.77 0.47
 22 7 4 42.5 1.81
 22 -7 4 43.68 1.88
 22 7 5 0.2 0.15
 22 7 5 0.04 0.11
 22 -7 5 0.15 0.16
 -22 8 6 3.28 0.27
 -22 8 6 2.96 0.32
 22 -8 -6 3.63 0.36
 -22 8 5 14.03 0.75
 -22 8 5 13.5 0.72
 22 -8 -5 13.06 0.77
 -22 8 4 4.04 0.43
 -22 8 4 4.23 0.44
 22 -8 -4 3.34 0.42
 -22 8 3 18.22 0.98
 22 -8 -3 17.51 0.97
 -22 8 2 2.35 0.37
 22 -8 -2 1.79 0.33
 22 8 -1 5.74 0.61
 -22 8 1 5.93 0.52
 22 -8 -1 4.87 0.48
 -22 -8 1 5.17 0.49
 22 8 0 0.26 0.26
 -22 8 0 0 0.19
 -22 -8 0 0 0.19
 22 -8 0 0.07 0.19
 22 8 1 3.11 0.4
 -22 8 -1 3.52 0.43
 22 -8 1 3.59 0.42
 -22 -8 -1 3.43 0.42
 -22 8 -2 5.24 0.48
 -22 -8 -2 6 0.51
 22 -8 2 6.58 0.5
 22 8 3 4.36 0.39
 -22 8 -3 3.82 0.39
 -22 -8 -3 4.09 0.41
 22 -8 3 4.24 0.39
 22 8 4 2.92 0.27
 22 -8 4 2.55 0.28
 -22 -8 -4 1.8 0.28
 -22 9 4 0.28 0.15
 -22 9 4 0.38 0.16
 22 -9 -4 0.34 0.15
 -22 9 3 1.06 0.23
 22 -9 -3 1.29 0.23
 -22 9 2 7.43 0.51
 22 -9 -2 6.88 0.49
 -22 9 1 9.85 0.59
 22 9 -1 8.76 0.64
 22 -9 -1 9.55 0.58
 -22 -9 1 8.94 0.57
 -22 9 0 0.69 0.2
 22 9 0 0.69 0.22
 22 -9 0 0.58 0.19
 -22 -9 0 0.62 0.18
 -22 9 -1 0.46 0.17
 22 -9 1 0.09 0.13
 -22 -9 -1 0.32 0.16
 -22 9 -2 13.46 0.69
 -22 -9 -2 13.46 0.69
 22 -9 2 13.56 0.67
 -23 0 11 0.15 0.12
 -23 0 10 6.39 0.56
 -23 0 10 6.82 0.48
 -23 0 10 6.76 0.57
 -23 0 9 0.17 0.22
 -23 0 9 0.21 0.26
 23 0 -9 0.06 0.37
 -23 0 9 0.07 0.16
 -23 0 8 16.67 0.94
 -23 0 8 17.21 0.79
 23 0 -8 17.35 1.4
 -23 0 8 15.94 1.07
 -23 0 8 17.71 1.09
 -23 0 7 0.1 0.15
 -23 0 7 -0.27 0.21
 -23 0 7 0.04 0.25
 -23 0 7 0.04 0.15
 -23 0 7 -0.13 0.17
 23 0 -7 0.16 0.38
 -23 0 6 9.81 0.72
 23 0 -6 10.18 1.06
 -23 0 6 9.67 0.8
 -23 0 6 9.6 0.61
 -23 0 6 10.36 0.82
 -23 0 6 10.7 0.66
 -23 0 5 0.02 0.2
 -23 0 5 -0.07 0.25
 23 0 -5 0.35 0.3
 23 0 -5 -0.18 0.39
 -23 0 5 -0.04 0.19
 -23 0 5 -0.16 0.24
 -23 0 5 -0.37 0.2
 -23 0 4 192.79 7.9
 23 0 -4 213.88 8.49
 -23 0 4 231.69 8.4
 23 0 -4 202.13 7.89
 23 0 -3 -0.08 0.35
 23 0 -2 5.67 1.95
 23 0 -2 6.49 0.8
 23 0 -1 0.07 0.39
 23 0 -1 0.16 0.69
 23 0 0 0.17 0.25
 23 0 0 0.39 0.41
 23 0 0 -0.07 0.55
 23 0 1 0.22 0.67
 23 0 1 0.11 0.22
 23 0 2 12.58 1.63
 23 0 2 11.71 0.75
 23 0 3 -0.05 0.25
 23 0 3 -0.29 0.21
 23 0 4 31.47 1.56
 23 0 4 30.68 1.44
 23 0 5 0.27 0.22
 -23 0 -5 0.18 0.34
 23 0 5 -0.02 0.13
 23 0 6 0.71 0.25
 23 0 7 -0.26 0.15
 23 0 8 8.63 0.58
 -23 1 11 -0.13 0.1
 -23 -1 11 -0.05 0.11
 -23 1 10 1.14 0.3
 -23 1 10 1.18 0.23
 -23 1 10 1.94 0.32
 -23 -1 10 1.09 0.28
 -23 -1 10 1.63 0.26
 -23 -1 10 1.79 0.35
 23 1 -9 1.12 0.54
 -23 1 9 1.03 0.24
 -23 1 9 1.73 0.37
 -23 1 9 1.1 0.33
 -23 -1 9 1.19 0.25
 23 -1 -9 1.46 0.54
 -23 -1 9 1.78 0.36
 -23 -1 9 1.2 0.33
 -23 1 8 7.03 0.68
 -23 1 8 7.01 0.46
 -23 1 8 7.48 0.69
 23 1 -8 7.29 0.96
 -23 1 8 6.8 0.57
 -23 -1 8 7.98 0.42
 -23 -1 8 6.58 0.66
 -23 -1 8 6.71 0.68
 -23 -1 8 7.42 0.57
 -23 1 7 14.46 1.01
 23 1 -7 13.21 1.27
 -23 1 7 14.38 0.74
 -23 1 7 14.67 0.99
 -23 1 7 13.91 0.79
 -23 1 7 15.14 0.9
 -23 -1 7 15.58 0.89
 -23 -1 7 14.86 0.67
 -23 -1 7 15.05 1.01
 -23 -1 7 14.7 0.78
 -23 -1 7 16.38 1.03
 23 1 -6 0.74 0.42
 -23 1 6 0.43 0.29
 -23 1 6 0.72 0.21
 -23 1 6 0.58 0.27
 -23 1 6 0.65 0.3
 -23 1 6 0.47 0.21
 -23 -1 6 0.52 0.21
 -23 -1 6 0.99 0.35
 -23 -1 6 0.68 0.25
 -23 -1 6 0.89 0.26
 23 -1 -6 1.24 0.46
 -23 -1 6 0.82 0.32
 -23 1 5 0.63 0.23
 -23 1 5 0.36 0.26
 -23 1 5 0.48 0.25
 -23 1 5 0.27 0.26
 -23 1 5 0.16 0.24
 23 1 -5 0.43 0.47
 -23 -1 5 0.58 0.23
 -23 -1 5 0.32 0.22
 -23 -1 5 0.4 0.29
 -23 -1 5 0.34 0.21
 23 -1 -5 0.27 0.27
 23 -1 -5 0.33 0.38
 -23 -1 5 0.58 0.31
 23 1 -4 10.12 1.06
 -23 1 4 9.15 0.78
 23 1 -4 8.18 0.7
 -23 -1 4 10.36 0.75
 23 -1 -4 9.63 1
 -23 -1 4 9.24 0.67
 23 -1 -4 11.28 0.71
 -23 -1 4 8.94 0.75
 23 1 -3 5.67 0.63
 23 1 -3 8.01 0.9
 23 -1 -3 6.72 0.85
 23 -1 -3 6.56 0.56
 23 1 -2 0.17 0.37
 23 -1 -2 0.21 0.36
 23 -1 -2 0.1 0.75
 23 1 -1 47.04 4.42
 23 1 -1 37.49 2.33
 23 -1 -1 48.1 4.38
 23 1 0 18.17 2.67
 23 1 0 14.96 1.04
 23 1 0 15.79 1.27
 23 -1 0 14.91 1.01
 23 1 1 50.5 2.33
 23 1 1 54.7 2.72
 23 -1 1 52.83 2.35
 23 1 2 34.38 1.59
 23 1 2 35.88 2.03
 23 1 2 30.51 2.78
 23 -1 2 33.25 1.51
 23 1 3 71.19 2.99
 23 1 3 71.45 2.8
 23 -1 3 74.26 3.08
 23 -1 3 72.61 3.09
 23 1 4 20.22 1.13
 23 1 4 18.68 1.01
 23 -1 4 18.57 1.13
 23 -1 4 18.37 1.11
 23 -1 4 18.79 0.98
 23 1 5 18.36 0.91
 23 1 5 18 1.04
 23 -1 5 17.17 1.09
 23 -1 5 17.18 0.87
 23 -1 5 19.09 1.1
 23 1 6 0.71 0.26
 23 1 6 0.92 0.15
 23 -1 6 0.51 0.26
 23 1 7 25.07 1.23
 23 -1 7 24.17 1.25
 23 1 8 0.42 0.21
 23 -1 8 0.29 0.18
 -23 2 10 15.88 0.8
 -23 2 10 14.99 0.9
 -23 -2 10 14.33 0.85
 23 -2 -10 15.91 0.83
 -23 -2 10 15.2 0.9
 -23 2 9 4.04 0.51
 -23 2 9 4.23 0.54
 -23 2 9 4.46 0.41
 23 2 -9 5.42 1.31
 -23 -2 9 4.47 0.44
 -23 -2 9 3.97 0.51
 -23 -2 9 4.05 0.53
 23 2 -8 -0.17 0.42
 -23 2 8 0.26 0.25
 -23 2 8 -0.2 0.11
 -23 2 8 0 0.17
 -23 2 8 0.49 0.26
 -23 -2 8 -0.14 0.21
 23 -2 -8 -0.18 0.29
 -23 -2 8 -0.01 0.17
 -23 -2 8 -0.16 0.19
 -23 2 7 16.78 1.05
 -23 2 7 16.4 1.04
 -23 2 7 15.9 0.85
 -23 2 7 16.14 0.95
 23 2 -7 15.77 1.35
 -23 2 7 16.18 0.8
 -23 -2 7 16.4 0.81
 -23 -2 7 14.28 1.02
 -23 -2 7 15.2 1.03
 23 -2 -7 15.71 0.97
 -23 -2 7 15.73 0.93
 -23 2 6 8.46 0.67
 -23 2 6 8.07 0.58
 -23 2 6 8.38 0.74
 -23 2 6 9.42 0.63
 -23 2 6 7.9 0.71
 23 2 -6 7.92 0.96
 -23 -2 6 7.13 0.61
 23 -2 -6 8.31 0.69
 -23 -2 6 7.27 0.69
 -23 -2 6 8.42 0.57
 -23 -2 6 7.9 0.72
 -23 -2 6 7.96 0.53
 -23 2 5 15.35 1.05
 -23 2 5 17.41 0.97
 -23 2 5 17.36 0.95
 23 2 -5 16.32 1.37
 -23 2 5 16.11 1.04
 23 -2 -5 15.34 1.28
 -23 -2 5 17.77 1.03
 -23 -2 5 15.49 0.9
 -23 -2 5 18.04 0.91
 23 -2 -5 16.96 0.97
 -23 -2 5 16.68 1.06
 -23 -2 5 15.74 1.04
 23 2 -4 23.53 1.64
 -23 2 4 23.25 1.33
 23 2 -4 24.7 1.27
 -23 -2 4 23.53 1.34
 23 -2 -4 25.36 1.63
 23 -2 -4 24.1 1.21
 -23 -2 4 25.32 1.26
 -23 -2 4 27.44 1.41
 -23 -2 4 25.02 1.26
 23 2 -3 0.88 0.3
 -23 2 3 1.03 0.44
 23 2 -3 1.29 0.51
 23 -2 -3 0.96 0.27
 23 2 -2 14.04 0.86
 23 2 -2 14.39 1.24
 23 -2 -2 14 0.8
 23 -2 -2 20.96 3
 23 2 -1 3.39 1.53
 23 2 -1 3.92 0.78
 23 2 -1 2.65 0.37
 23 -2 -1 3.43 1.51
 23 2 0 0.02 0.34
 23 2 0 0.24 0.81
 23 2 0 0.21 0.24
 23 -2 0 0.01 0.55
 23 2 1 7.32 0.86
 23 2 1 7.99 0.67
 23 -2 1 4.68 1.19
 23 -2 1 7.52 0.6
 23 2 2 3.27 0.7
 23 2 2 1.61 0.86
 23 2 2 3.29 0.45
 23 -2 2 3 0.49
 23 -2 2 3.15 0.37
 23 2 3 6.42 0.64
 23 2 3 5.17 0.42
 23 2 3 5.6 0.9
 23 -2 3 4.69 0.57
 23 2 4 0.88 0.27
 23 -2 4 1.09 0.26
 23 -2 4 1.15 0.34
 23 -2 4 0.44 0.26
 23 2 5 0.13 0.17
 23 -2 5 0.03 0.14
 -23 -2 -5 0.07 0.19
 23 -2 5 0.06 0.23
 23 -2 5 0.21 0.22
 23 2 6 6.75 0.57
 23 2 6 6.07 0.38
 -23 -2 -6 5.36 0.5
 23 -2 6 6.48 0.58
 23 -2 6 6.38 0.59
 23 2 7 10.71 0.69
 -23 -2 -7 9.54 0.63
 23 -2 7 10.27 0.69
 23 2 8 0.45 0.17
 23 -2 8 0.01 0.13
 -23 3 10 1.47 0.23
 23 -3 -10 1.64 0.25
 -23 -3 10 1.38 0.28
 -23 -3 10 0.86 0.22
 -23 3 9 0.23 0.23
 -23 3 9 0.23 0.24
 -23 3 9 0.48 0.2
 -23 -3 9 0.61 0.23
 23 -3 -9 0.25 0.23
 -23 -3 9 0.73 0.29
 -23 -3 9 0.56 0.21
 -23 3 8 0.46 0.24
 -23 3 8 0.25 0.25
 -23 3 8 0.07 0.18
 -23 3 8 0.2 0.14
 23 3 -8 0.54 0.45
 23 -3 -8 0.35 0.25
 -23 -3 8 0.37 0.26
 -23 -3 8 0.09 0.17
 -23 -3 8 0.26 0.24
 -23 3 7 2.69 0.35
 -23 3 7 2.41 0.45
 -23 3 7 2.7 0.4
 23 3 -7 3.29 0.72
 -23 3 7 3.17 0.34
 -23 3 7 2.72 0.48
 -23 -3 7 3.04 0.49
 -23 -3 7 2.92 0.31
 -23 -3 7 2.77 0.43
 -23 -3 7 3.44 0.53
 23 -3 -7 2.5 0.41
 23 3 -6 6.97 0.9
 -23 3 6 6.25 0.64
 -23 3 6 6.71 0.55
 -23 3 6 4.9 0.48
 -23 3 6 7.36 0.65
 23 -3 -6 5.25 0.57
 -23 -3 6 7.57 0.66
 -23 -3 6 6.47 0.44
 -23 -3 6 6.19 0.64
 -23 -3 6 6.44 0.7
 -23 -3 6 6.74 0.49
 -23 3 5 14.97 0.91
 -23 3 5 14.71 1.01
 -23 3 5 16.86 1.03
 -23 3 5 16.98 0.97
 23 3 -5 15.23 1.29
 -23 -3 5 15.66 1.02
 23 -3 -5 16.07 0.92
 -23 -3 5 15.3 0.85
 -23 -3 5 14.89 1.01
 -23 -3 5 16.17 0.88
 23 3 -4 25.4 1.26
 -23 3 4 24.05 1.35
 23 3 -4 23.79 1.65
 -23 3 4 22.64 1.49
 -23 -3 4 24.16 1.34
 -23 -3 4 25.55 1.42
 -23 -3 4 23.37 1.21
 23 -3 -4 24.29 1.19
 -23 -3 4 24.12 1.22
 -23 -3 4 24.94 1.34
 23 3 -3 65.55 2.76
 23 3 -3 71.74 3.4
 -23 3 3 65.2 2.89
 23 -3 -3 64.76 2.69
 23 -3 -3 74.68 6.12
 -23 -3 3 62.54 2.79
 23 3 -2 0.31 0.21
 23 3 -2 1.1 0.45
 -23 3 2 0.21 0.29
 23 -3 -2 0.34 0.91
 23 -3 -2 0.33 0.19
 23 3 -1 7.4 0.91
 23 3 -1 6.87 0.52
 -23 3 1 7.2 0.69
 23 -3 -1 7.59 1.82
 23 3 0 13.25 1.16
 -23 3 0 13.99 0.97
 23 3 0 18.65 2.71
 23 3 0 14.87 1.03
 23 -3 0 13.69 1.12
 23 3 1 -0.11 0.56
 23 3 1 -0.48 0.31
 23 3 1 0.07 0.24
 23 -3 1 -0.15 0.23
 23 -3 1 0.16 0.19
 23 -3 1 0.06 0.48
 23 3 2 5.92 0.58
 23 3 2 7.83 0.87
 23 3 2 4.98 1.33
 23 -3 2 6.3 0.7
 23 3 3 0.1 0.18
 23 3 3 0.53 0.25
 23 3 3 -0.07 0.34
 23 -3 3 0.1 0.23
 23 3 4 10.22 0.7
 23 -3 4 9.91 0.78
 23 -3 4 9.5 0.74
 23 3 5 14.95 0.79
 23 -3 5 14.17 0.64
 23 -3 5 13.43 0.89
 23 -3 5 14.74 0.95
 -23 -3 -5 12.6 0.8
 23 3 6 3.28 0.28
 23 -3 6 3.39 0.45
 -23 -3 -6 2.73 0.36
 23 -3 6 3.03 0.45
 23 3 7 0.04 0.09
 23 -3 7 -0.09 0.18
 23 -3 7 -0.09 0.16
 23 -3 8 3.95 0.36
 -23 -4 10 11.27 0.67
 23 -4 -10 12.3 0.6
 -23 4 9 0.54 0.2
 -23 4 9 0.76 0.25
 -23 -4 9 0.33 0.2
 -23 -4 9 0.68 0.24
 23 -4 -9 0.93 0.22
 -23 4 8 3.31 0.48
 -23 4 8 3.3 0.31
 -23 4 8 3.48 0.41
 -23 4 8 3.42 0.5
 -23 -4 8 3.27 0.49
 -23 -4 8 3.27 0.47
 23 -4 -8 3.16 0.4
 -23 -4 8 2.64 0.44
 -23 4 7 7.1 0.48
 -23 4 7 6.67 0.63
 23 4 -7 8.34 0.91
 -23 4 7 6.48 0.5
 -23 4 7 6.99 0.63
 -23 -4 7 6.93 0.63
 -23 -4 7 6.65 0.64
 23 -4 -7 6.01 0.54
 -23 -4 7 6.89 0.41
 -23 -4 7 7.6 0.68
 -23 4 6 2.29 0.45
 23 4 -6 1.69 0.59
 -23 4 6 1.8 0.3
 -23 4 6 2.44 0.37
 -23 4 6 2.49 0.46
 -23 -4 6 2.5 0.45
 23 -4 -6 2.11 0.36
 -23 -4 6 2.09 0.3
 -23 -4 6 1.97 0.24
 -23 -4 6 2.37 0.43
 -23 -4 6 1.48 0.38
 23 4 -5 7.99 0.99
 23 4 -5 9.45 0.73
 -23 4 5 8.7 0.67
 -23 4 5 10.76 0.77
 -23 4 5 9.17 0.69
 -23 4 5 7.53 0.72
 -23 -4 5 8.7 0.61
 -23 -4 5 9.71 0.6
 23 -4 -5 9.63 0.77
 23 -4 -5 8.33 0.62
 -23 -4 5 9.19 0.75
 -23 -4 5 7.61 0.75
 -23 -4 5 8.34 0.74
 23 4 -4 7.35 0.65
 -23 4 4 7.33 0.68
 23 4 -4 7.4 0.93
 -23 -4 4 8.2 0.6
 -23 -4 4 8.23 0.62
 -23 -4 4 6.63 0.67
 23 -4 -4 7.8 0.71
 23 -4 -4 7.44 0.55
 23 4 -3 0.34 0.24
 -23 4 3 0.89 0.32
 23 4 -3 0.3 0.41
 23 -4 -3 0.6 0.95
 -23 -4 3 0.43 0.26
 23 -4 -3 0.45 0.31
 -23 -4 3 0.73 0.31
 23 -4 -3 0.32 0.2
 -23 4 2 40.86 2
 23 4 -2 42.37 2.4
 23 4 -2 40.9 1.83
 23 -4 -2 41.76 2.03
 23 -4 -2 48.53 4.44
 -23 4 1 18.55 1.11
 23 4 -1 20.97 1.45
 23 -4 -1 14 2.29
 23 -4 -1 21.63 1.17
 23 4 0 0.4 0.38
 -23 4 0 0.13 0.28
 23 4 0 0.5 0.34
 23 -4 0 0.28 0.59
 23 -4 0 0.06 0.26
 23 4 1 1.41 1.05
 -23 4 -1 2.05 0.44
 23 4 1 2.29 0.43
 23 4 1 1.56 0.55
 23 -4 1 1.47 0.37
 23 -4 1 1.58 0.3
 23 4 2 2.68 1.14
 23 4 2 3.83 0.75
 23 4 2 3.41 0.48
 23 -4 2 2.93 0.49
 23 4 3 9.98 0.62
 23 4 3 11.4 1.1
 23 4 3 10.75 0.77
 23 -4 3 9.67 0.78
 23 4 4 2.51 0.37
 23 -4 4 2.33 0.38
 23 -4 4 1.97 0.4
 23 4 5 2.19 0.3
 23 -4 5 2.06 0.36
 23 -4 5 2.21 0.39
 23 4 6 -0.05 0.11
 23 -4 6 0.41 0.21
 23 -4 6 -0.06 0.17
 23 4 7 28.3 1.14
 23 -4 7 29.56 1.34
 23 -4 7 28.03 1.31
 -23 -5 9 9.74 0.62
 23 -5 -9 9.37 0.52
 -23 5 8 27.19 1.29
 -23 5 8 21.66 1.21
 -23 5 8 23.1 1.04
 23 -5 -8 23.88 1.09
 -23 -5 8 24.1 1.22
 -23 5 7 1.29 0.33
 -23 5 7 2.59 0.34
 -23 5 7 1.95 0.37
 -23 5 7 1.78 0.25
 23 -5 -7 2.36 0.38
 -23 -5 7 1.36 0.3
 23 -5 -7 2.09 0.31
 23 5 -6 12.83 1.2
 -23 5 6 14.22 0.91
 -23 5 6 14.47 0.83
 -23 5 6 12.07 0.86
 -23 5 6 12.9 0.76
 23 5 -6 15.51 0.87
 -23 -5 6 12.8 0.7
 23 -5 -6 13.56 0.75
 -23 -5 6 13.4 0.88
 23 -5 -6 13.71 0.89
 -23 5 5 6.04 0.55
 23 5 -5 7.43 0.62
 -23 5 5 5.88 0.6
 23 5 -5 4.99 0.9
 23 -5 -5 6.35 0.49
 -23 -5 5 6.52 0.61
 -23 -5 5 6.13 0.49
 23 -5 -5 6.66 0.61
 -23 -5 5 6.57 0.47
 23 5 -4 2.23 0.38
 -23 5 4 1.84 0.4
 23 5 -4 1.84 0.62
 23 -5 -4 2.19 0.3
 -23 -5 4 2.27 0.35
 -23 -5 4 2.47 0.35
 23 -5 -4 1.95 1.31
 23 -5 -4 1.53 0.37
 -23 5 3 8.75 0.73
 23 5 -3 8.38 0.63
 23 5 -3 8.7 0.95
 23 -5 -3 9.21 0.54
 -23 -5 3 8.38 0.66
 -23 -5 3 9.45 0.7
 23 -5 -3 11.35 2.28
 23 -5 -3 8.9 0.73
 23 5 -2 0.64 0.44
 -23 5 2 0.28 0.25
 -23 -5 2 0.56 0.29
 23 -5 -2 0.17 0.6
 23 -5 -2 0.45 0.3
 -23 5 1 7.18 0.65
 23 5 -1 6.78 0.86
 23 -5 -1 6.85 0.65
 23 -5 -1 5.01 1.4
 -23 5 0 3.82 0.56
 23 5 0 3.98 0.74
 23 5 0 3.5 0.59
 23 -5 0 3.86 1.01
 23 -5 0 3.84 0.54
 23 5 1 4.72 0.83
 23 5 1 4.12 0.57
 -23 5 -1 4.49 0.55
 23 5 1 2.06 1.13
 23 -5 1 4.23 0.56
 23 -5 1 3.6 0.31
 -23 5 -2 0.75 0.3
 23 5 2 0.35 0.37
 23 5 2 0.24 0.7
 23 5 2 0.83 0.24
 23 -5 2 0.71 0.3
 23 5 3 1.71 0.37
 23 5 3 2.22 0.28
 23 -5 3 2.22 0.42
 23 5 4 0.32 0.19
 23 -5 4 0.87 0.32
 23 -5 4 0.71 0.27
 23 5 5 0.7 0.19
 23 -5 5 0.4 0.23
 23 -5 5 0.58 0.23
 23 5 6 5.77 0.4
 23 5 6 5.9 0.32
 23 -5 6 6.45 0.53
 23 -5 6 5.59 0.46
 23 -5 7 6.9 0.47
 23 -5 7 7.4 0.47
 -23 6 8 0.02 0.1
 23 -6 -8 -0.12 0.12
 23 -6 -8 0.17 0.17
 -23 -6 8 -0.06 0.14
 -23 6 7 -0.02 0.2
 23 6 -7 0.24 0.23
 -23 6 7 0.36 0.13
 -23 6 7 0.13 0.15
 -23 6 7 0.68 0.22
 23 -6 -7 0.3 0.16
 23 -6 -7 0.58 0.23
 -23 -6 7 0.38 0.19
 -23 6 6 6.91 0.61
 -23 6 6 7.32 0.57
 -23 6 6 8.57 0.54
 -23 6 6 7.64 0.63
 23 6 -6 7.2 0.57
 -23 -6 6 8.58 0.63
 23 -6 -6 7.06 0.6
 23 -6 -6 8.07 0.48
 -23 6 5 2.12 0.33
 23 6 -5 1.82 0.31
 -23 6 5 1.26 0.3
 -23 -6 5 2.15 0.29
 23 -6 -5 1.86 0.36
 23 -6 -5 1.65 0.24
 -23 -6 5 1.86 0.36
 -23 6 4 2.98 0.46
 23 6 -4 3.26 0.71
 -23 -6 4 3.43 0.39
 23 -6 -4 3.48 0.48
 -23 -6 4 3.22 0.39
 -23 6 3 12.04 0.83
 23 6 -3 10.98 1.02
 -23 -6 3 11.95 0.73
 23 -6 -3 8.95 2.05
 -23 -6 3 10.26 0.72
 23 -6 -3 11.4 0.81
 23 6 -2 0.08 0.37
 -23 6 2 0.29 0.23
 -23 -6 2 0.34 0.26
 23 -6 -2 0.68 0.26
 23 -6 -2 -0.07 0.62
 -23 6 1 37.51 1.76
 23 6 -1 35.04 2.05
 23 -6 -1 31.3 2.85
 23 -6 -1 40.74 1.8
 23 6 0 3.95 0.6
 23 6 0 2.42 0.61
 -23 6 0 3.71 0.51
 23 -6 0 3.67 0.5
 23 6 1 91.2 3.78
 23 6 1 89.84 4.14
 -23 6 -1 93.82 3.75
 23 -6 1 88.85 3.74
 23 6 2 11.98 0.78
 -23 6 -2 12.17 0.81
 23 -6 2 11.83 0.83
 -23 6 -3 5.49 0.84
 23 6 3 3.96 0.45
 23 -6 3 3.98 0.51
 23 6 4 3.02 0.37
 23 -6 4 3.43 0.42
 23 6 5 0.94 0.19
 23 6 5 1.16 0.24
 23 -6 5 1 0.23
 23 -6 5 0.74 0.22
 23 6 6 0.92 0.16
 23 -6 6 1.07 0.23
 23 -6 6 1.2 0.22
 -23 7 7 0.32 0.11
 -23 7 7 0.35 0.14
 -23 -7 7 0.32 0.19
 23 -7 -7 0.16 0.14
 -23 7 6 6.19 0.47
 -23 7 6 6.21 0.44
 -23 7 6 7.38 0.53
 23 -7 -6 7.26 0.53
 -23 -7 6 6.81 0.52
 -23 7 5 3.01 0.4
 -23 7 5 3.27 0.37
 23 -7 -5 3 0.4
 -23 7 4 2.37 0.38
 -23 -7 4 2.7 0.34
 23 -7 -4 2.63 0.4
 -23 7 3 1.53 0.33
 23 -7 -3 1.48 0.33
 -23 -7 3 1.39 0.25
 -23 -7 3 1.37 0.28
 -23 7 2 21.8 1.2
 23 7 -2 20.61 1.42
 23 -7 -2 23 1.21
 -23 -7 2 23.08 1.13
 -23 -7 2 23 1.16
 23 7 -1 4.87 0.79
 23 7 -1 4.06 0.61
 -23 7 1 4.83 0.5
 -23 -7 1 4.74 0.53
 23 -7 -1 3.87 0.49
 -23 -7 1 4.24 0.51
 -23 7 0 0.12 0.22
 23 7 0 0.12 0.24
 23 7 0 0.24 0.36
 23 -7 0 0.58 0.25
 -23 -7 0 -0.01 0.21
 23 7 1 0.6 0.27
 -23 7 -1 0.24 0.24
 -23 -7 -1 0.13 0.23
 23 -7 1 0.37 0.21
 23 7 2 0.07 0.18
 -23 7 -2 0.23 0.23
 23 -7 2 0.33 0.2
 23 7 3 1.81 0.31
 -23 7 -3 1.88 0.33
 23 -7 3 2.47 0.35
 23 7 4 8.71 0.54
 23 -7 4 8.56 0.57
 23 7 5 6.87 0.43
 23 7 5 7.12 0.39
 23 -7 5 7.26 0.46
 -23 8 6 0.2 0.1
 23 -8 -6 0.49 0.16
 -23 8 5 0.92 0.19
 -23 8 5 0.84 0.22
 23 -8 -5 1.1 0.23
 -23 8 4 1.69 0.29
 -23 8 4 1.97 0.3
 23 -8 -4 1.53 0.28
 -23 8 3 0.9 0.24
 23 -8 -3 0.78 0.24
 -23 8 2 1.45 0.3
 23 -8 -2 1.54 0.3
 -23 8 1 30.29 1.41
 23 8 -1 28.87 1.49
 23 -8 -1 29.51 1.39
 -23 -8 1 28.78 1.37
 -23 8 0 2.23 0.35
 23 8 0 1.96 0.35
 -23 -8 0 1.79 0.32
 23 -8 0 1.9 0.31
 23 8 1 41.07 1.73
 -23 8 -1 40.07 1.78
 -23 -8 -1 39.9 1.78
 23 -8 1 40.47 1.77
 -23 8 -2 26.81 1.25
 23 -8 2 27.55 1.26
 -23 -8 -2 26.96 1.27
 23 8 3 0.48 0.16
 -23 8 -3 0.31 0.18
 23 -8 3 0.53 0.17
 -23 -8 -3 0.41 0.18
 -23 9 3 0.44 0.16
 23 -9 -3 0.49 0.17
 -23 9 2 10.18 0.59
 23 -9 -2 9.76 0.58
 -23 9 1 6.65 0.47
 23 -9 -1 6.72 0.45
 -23 -9 1 6.5 0.48
 -23 9 0 1.01 0.21
 23 -9 0 1.1 0.21
 -23 -9 0 0.68 0.18
 -23 9 -1 0.13 0.13
 -23 -9 -1 0.21 0.15
 23 -9 1 0.13 0.13
 -24 0 10 1.61 0.25
 -24 0 10 1.81 0.35
 -24 0 10 1.93 0.33
 -24 0 9 0.25 0.21
 -24 0 9 -0.32 0.11
 24 0 -9 -0.15 0.37
 -24 0 9 0.14 0.22
 -24 0 8 4.33 0.45
 -24 0 8 4.87 0.61
 -24 0 8 3.9 0.31
 24 0 -8 3.87 0.82
 -24 0 8 4.13 0.55
 -24 0 7 0.1 0.14
 24 0 -7 -0.11 0.39
 -24 0 7 -0.15 0.24
 -24 0 7 -0.12 0.14
 -24 0 7 0.26 0.21
 -24 0 7 -0.18 0.24
 24 0 -6 3.41 0.71
 -24 0 6 3.6 0.38
 -24 0 6 3.52 0.42
 -24 0 6 3.13 0.51
 -24 0 6 3.15 0.53
 -24 0 6 2.67 0.42
 -24 0 5 -0.15 0.27
 -24 0 5 -0.31 0.18
 -24 0 5 0.29 0.27
 -24 0 5 0.1 0.19
 24 0 -5 -0.2 0.4
 -24 0 5 0.4 0.24
 24 0 -5 -0.03 0.24
 24 0 -4 1.02 0.32
 -24 0 4 0.63 0.29
 -24 0 4 0.17 0.27
 -24 0 4 0.78 0.32
 24 0 -4 0.06 0.39
 24 0 -3 0.33 0.36
 24 0 -3 0.02 0.21
 24 0 -2 28.27 3.6
 24 0 -2 24.09 1.62
 24 0 -2 23.38 1.18
 24 0 -1 -0.04 0.66
 24 0 -1 -0.17 0.39
 24 0 -1 0.26 0.33
 24 0 -1 -0.14 0.21
 24 0 0 110.91 4.78
 24 0 0 106.39 4.47
 24 0 1 0.02 0.54
 24 0 1 0 0.19
 24 0 2 106.41 5.1
 24 0 2 91.93 3.91
 24 0 3 0.55 0.3
 24 0 3 0.08 0.22
 24 0 4 10.87 0.81
 24 0 4 10.09 0.67
 24 0 5 0.1 0.21
 24 0 5 -0.28 0.14
 24 0 6 2.24 0.38
 24 0 7 -0.09 0.15
 24 0 8 4.59 0.4
 -24 1 10 1.07 0.21
 -24 1 10 1.12 0.27
 -24 1 10 1.12 0.28
 -24 -1 10 1.41 0.32
 -24 -1 10 1.1 0.26
 -24 -1 10 1.25 0.24
 -24 1 9 34.44 1.53
 -24 1 9 34.76 1.64
 -24 1 9 35.51 1.67
 24 1 -9 32.14 2.01
 -24 -1 9 33.96 1.63
 24 -1 -9 32.69 1.99
 -24 -1 9 32.08 1.51
 -24 -1 9 33.52 1.65
 24 1 -8 4.12 0.82
 -24 1 8 5.32 0.64
 -24 1 8 5.62 0.6
 -24 1 8 5.93 0.52
 -24 1 8 5.8 0.41
 -24 -1 8 4.77 0.59
 24 -1 -8 4.89 0.89
 -24 -1 8 5.52 0.5
 -24 -1 8 6.22 0.36
 -24 -1 8 6.37 0.62
 -24 1 7 29.18 1.43
 -24 1 7 29.6 1.25
 -24 1 7 28.77 1.53
 -24 1 7 29.35 1.53
 24 1 -7 27 1.86
 -24 1 7 27.65 1.31
 24 -1 -7 28.93 1.86
 -24 -1 7 27.12 1.51
 -24 -1 7 29.1 1.17
 -24 -1 7 30.42 1.42
 24 -1 -7 29.22 1.81
 -24 -1 7 27.99 1.28
 -24 -1 7 29.41 1.54
 -24 1 6 0.29 0.19
 -24 1 6 -0.05 0.2
 -24 1 6 0.16 0.26
 -24 1 6 0 0.25
 -24 1 6 -0.01 0.16
 24 1 -6 0.06 0.41
 -24 -1 6 0.33 0.2
 24 -1 -6 0.5 0.28
 -24 -1 6 0.18 0.19
 -24 -1 6 -0.23 0.24
 -24 -1 6 0.23 0.25
 24 -1 -6 0.01 0.34
 -24 -1 6 0.4 0.24
 -24 1 5 39.56 1.93
 -24 1 5 40.49 1.83
 -24 1 5 39.83 1.8
 -24 1 5 40.25 1.94
 24 1 -5 39.01 2.31
 24 1 -5 40.75 1.84
 -24 1 5 40.41 1.89
 -24 -1 5 40.6 1.79
 24 -1 -5 42.52 2.34
 -24 -1 5 41.51 1.8
 -24 -1 5 41.87 1.89
 -24 -1 5 39.14 1.93
 24 -1 -5 40.22 1.82
 -24 -1 5 38.97 1.93
 24 1 -4 1.55 0.34
 24 1 -4 1.94 0.65
 -24 1 4 1.61 0.4
 -24 1 4 2.31 0.46
 -24 -1 4 2.35 0.44
 24 -1 -4 2.31 0.36
 24 -1 -4 1.38 0.57
 -24 -1 4 1.39 0.33
 -24 -1 4 2.11 0.4
 24 1 -3 5.39 0.53
 -24 1 3 6.35 0.62
 24 1 -3 5.3 0.87
 24 -1 -3 4.81 0.49
 24 -1 -3 5.75 0.85
 24 1 -2 33.53 1.59
 24 1 -2 34.24 2.09
 24 1 -2 35.56 4.09
 24 -1 -2 44.44 4.37
 24 -1 -2 36.42 2.05
 24 1 -1 2.01 0.31
 24 1 -1 1.48 0.45
 24 1 -1 2.11 1.35
 24 1 -1 1.23 0.52
 24 -1 -1 1.55 0.28
 24 -1 -1 2.16 1.37
 24 1 0 1.32 0.56
 24 1 0 2.09 0.41
 24 1 0 0.35 0.78
 24 -1 0 2.1 0.43
 24 -1 0 0.95 0.86
 24 1 1 12.86 1.13
 24 1 1 8.98 1.74
 24 1 1 12.31 0.83
 24 -1 1 8.97 1.69
 24 -1 1 12.65 0.81
 24 1 2 2.61 0.41
 24 1 2 2.85 0.63
 24 1 2 0.79 0.98
 24 -1 2 2.58 0.36
 24 -1 2 2.54 0.46
 24 1 3 0.52 0.24
 24 -1 3 0.12 0.31
 24 -1 3 0.8 0.32
 24 -1 3 0.6 0.25
 24 1 4 16.76 0.93
 24 -1 4 17.23 1.05
 24 -1 4 16.4 0.9
 24 -1 4 16.93 1.07
 24 1 5 6.92 0.6
 24 1 5 6.56 0.48
 24 -1 5 7.19 0.64
 24 -1 5 6.19 0.44
 24 1 6 0.02 0.2
 24 -1 6 0.27 0.21
 24 1 7 16.41 0.89
 -24 -1 -7 14.82 0.83
 24 -1 7 17.09 0.92
 24 1 8 2.88 0.34
 24 -1 8 3.29 0.33
 -24 2 10 3.43 0.49
 -24 2 10 2.77 0.3
 -24 -2 10 2.43 0.34
 -24 -2 10 2.72 0.45
 -24 -2 10 3.14 0.38
 24 -2 -10 2.59 0.32
 -24 2 9 0.26 0.26
 -24 2 9 0.3 0.18
 -24 2 9 0.18 0.22
 24 -2 -9 0.53 0.24
 -24 -2 9 0.32 0.22
 -24 -2 9 0.3 0.19
 -24 -2 9 0.2 0.21
 24 2 -8 0.56 0.47
 -24 2 8 0.89 0.32
 -24 2 8 0.79 0.24
 -24 2 8 0.94 0.2
 -24 2 8 1.04 0.33
 24 -2 -8 0.84 0.28
 -24 -2 8 0.8 0.28
 -24 -2 8 0.86 0.32
 -24 -2 8 0.61 0.23
 24 -2 -8 0.26 0.39
 -24 2 7 26.51 1.39
 -24 2 7 25.53 1.14
 -24 2 7 23.94 1.19
 -24 2 7 26.92 1.32
 24 2 -7 24.39 1.72
 -24 2 7 24.68 1.37
 24 -2 -7 23.53 1.66
 -24 -2 7 26.92 1.4
[truncated: 103,310 more chars]
